# Supplementary material for: Robust and adjustable dynamic scattering compensation for high-precision deep tissue optogenetics
Source: Commun Biol. 2023 Jan 31;6:128. doi: 10.1038/s42003-023-04487-w (PMC9889738; doi:10.1038/s42003-023-04487-w)
Supplement: Supplementary file 4 — Supplementary Data 1 [file 42003_2023_4487_MOESM4_ESM.xlsx]

## Sheet: Fig. 2
Fig. 2B,C	100um	100um	100um	100um	200um	200um	200um	200um	300um	300um	300um	300um	400um	400um	400um	400um	500um	500um	500um	500um		Fig. 2D	100um	100um	200um	200um	300um	300um	400um	400um	500um	500um			Fig. 2E	100um	100um	200um	200um	300um	300um	400um	400um	500um	500um		Fig. 2G	1 piece	1 piece
	X1	Y1	X2	Y2	X1	Y1	X2	Y2	X1	Y1	X2	Y2	X1	Y1	X2	Y2	X1	Y1	X2	Y2			X	Y	X	Y	X	Y	X	Y	X	Y				X	Y	X	Y	X	Y	X	Y	X	Y			X1	X2
	0.01267	0.01395	0.00478	0.00934	0.03678	0.12839	0.01405	0.00379	0.14175	0.21254	0.01488	0.02178	0.09191	0.16141	0.01841	0.01486	0.25818	0.28872	0.06132	0.04503			3.672	4.104	3.2	3.68	3.44	3.44	3.12	4.24	3.52	3.84				-0.395	0.25	0.03	-0.225	0.305	0.025	3.995	-3.14	0.49	-1.215			0.18373	0.00698
	0.00957	0.01798	0.00517	0.00881	0.03339	0.12208	0.01427	0.00407	0.13769	0.21425	0.01523	0.02257	0.09986	0.16164	0.01749	0.01498	0.24308	0.29554	0.05878	0.04832			3.528	3.96	3.52	4.16	3.44	4.24	2.88	4.08	3.28	4.64				-0.075	0.01	0.35	0.095	-0.015	0.345	-0.325	-0.34	-0.39	-0.575			0.18483	0.00697
	0.00681	0.02154	0.00552	0.0083	0.03035	0.11614	0.01448	0.00434	0.1337	0.21583	0.01558	0.02324	0.10727	0.16317	0.01671	0.01515	0.22959	0.3017	0.05644	0.0516			3.744	3.744	3.68	3.52	3.2	3.92	2.88	4.88	3.12	4.48				0.165	0.09	-0.21	0.095	-0.415	0.105	0.955	-0.34	-0.07	-0.015			0.18551	0.00702
	0.00438	0.02465	0.00583	0.0078	0.02767	0.11059	0.0147	0.00458	0.12978	0.21728	0.01594	0.02381	0.11412	0.16599	0.01605	0.01539	0.2177	0.30721	0.05429	0.05486			3.816	3.528	4.08	4.72	3.44	4	3.28	4.64	3.52	4.8				0.165	-0.63	0.11	-0.465	-0.415	-0.295	0.395	0.22	-0.31	0.145			0.18575	0.00714
	0.0023	0.02728	0.0061	0.00733	0.02533	0.10542	0.01491	0.00481	0.12593	0.21858	0.01631	0.02426	0.12042	0.1701	0.01551	0.01569	0.20742	0.31207	0.05233	0.0581			3.96	4.248	3.2	3.76	3.68	3.6	3.04	4.16	3.04	3.28				0.005	0.57	-0.05	0.015	-0.415	0.105	0.315	0.38	0.73	0.305			0.18556	0.00731
	0.00055911	0.02946	0.00634	0.00687	0.02335	0.10064	0.01513	0.00502	0.12216	0.21976	0.01668	0.0246	0.12618	0.17551	0.0151	0.01605	0.19875	0.31627	0.05056	0.06132			3.168	3.888	3.6	4.16	3.44	4.4	3.04	3.52	3.28	4.32				0.245	-0.07	-0.05	0.015	-0.255	-0.055	-1.045	0.3	0.73	0.065			0.18494	0.00755
	-0.00084339	0.03117	0.00654	0.00644	0.02172	0.09624	0.01535	0.00521	0.11845	0.22079	0.01705	0.02483	0.13138	0.18221	0.01481	0.01648	0.19169	0.31983	0.04899	0.06452			3.6	3.816	3.2	3.76	3.28	4.64	2.96	4.16	3.04	3.76				0.005	-0.39	-0.13	-0.065	0.545	0.025	-0.245	0.46	-0.47	0.065			0.18389	0.00785
	-0.00191	0.03241	0.0067	0.00602	0.02044	0.09222	0.01557	0.00538	0.11482	0.22169	0.01743	0.02495	0.13604	0.19021	0.01465	0.01696	0.18623	0.32273	0.04761	0.06771			3.456	3.456	4	4.16	3.76	3.76	3.04	5.2	3.36	5.84				0.165	-0.23	-0.05	0.015	-0.255	0.025	0.315	-0.66	1.21	-0.015			0.18241	0.00822
	-0.00263	0.0332	0.00683	0.00563	0.01951	0.08859	0.0158	0.00553	0.11125	0.22245	0.01782	0.02496	0.14014	0.1995	0.01461	0.01751	0.18237	0.32498	0.04643	0.07088			3.6	4.104	3.92	4.16	3.44	3.6	3.04	3.6	3.28	3.92				-0.075	-0.55	0.43	-0.305	-0.735	0.265	-0.405	0.38	0.17	0.145			0.18049	0.00864
	-0.00301	0.03352	0.00692	0.00525	0.01893	0.08534	0.01602	0.00567	0.10776	0.22307	0.0182	0.02485	0.1437	0.21008	0.0147	0.01811	0.18013	0.32658	0.04544	0.07403			3.456	3.744	3.44	3.52	3.04	4.4	2.72	5.52	2.88	4.24				-0.155	-0.31	-0.21	0.175	0.065	0.105	-0.325	1.18	-0.31	0.225			0.17814	0.00913
	-0.00305	0.03338	0.00697	0.00489	0.01871	0.08247	0.01625	0.00578	0.10434	0.22356	0.0186	0.02463	0.14671	0.22196	0.01491	0.01878	0.17949	0.32753	0.04464	0.07717			3.96	4.248	3.6	3.92	3.6	4.32	4.16	5.36	3.12	5.52				0.085	0.01	0.03	-0.145	-0.175	0.025	-0.245	-0.02	0.33	0.225			0.17537	0.00968
	-0.00254	0.03235	0.00697	0.00455	0.01905	0.08003	0.01648	0.00586	0.10086	0.2241	0.01896	0.02423	0.14907	0.23664	0.01529	0.01948	0.18192	0.32738	0.0442	0.08046			3.816	3.096	3.36	3.68	3.52	4.56	2.72	3.92	3.44	4.88				-0.075	0.09	-0.29	0.095	-0.095	-0.215	-0.245	0.38	0.25	0.385			0.1716	0.01031
	-0.00136	0.03021	0.00691	0.00423	0.0201	0.07803	0.01673	0.00591	0.09725	0.22479	0.01929	0.0236	0.15072	0.25495	0.01584	0.02018	0.18824	0.32588	0.04421	0.08401			3.96	3.528	3.04	4.24	3.6	4.4	3.04	3.2	3.52	5.12				-0.315	0.09	-0.29	0.095	1.505	-0.535	-1.285	0.14	-0.31	-0.255			0.16652	0.01104
	0.00035734	0.02724	0.0068	0.00392	0.0217	0.07645	0.01697	0.00592	0.0936	0.22551	0.01959	0.02279	0.15174	0.27589	0.01656	0.02091	0.19746	0.32333	0.04456	0.0877			3.672	3.888	3.36	3.68	3.76	4.8	2.96	4.8	3.12	5.04				0.165	0.09	-0.05	0.255	0.545	0.105	0.475	0.46	-0.39	0.065			0.16051	0.01184
	0.00246	0.02372	0.00666	0.00364	0.0237	0.07526	0.01722	0.00591	0.08999	0.22613	0.0199	0.02186	0.15218	0.29846	0.01741	0.0217	0.20862	0.32004	0.04514	0.09141			3.816	3.312	3.28	4.24	3.28	3.52	2.72	4.64	3.44	4.48				0.165	0.49	0.03	0.335	-0.175	0.025	0.235	0.22	-1.19	0.145			0.15394	0.0127
	0.00481	0.01991	0.00648	0.00337	0.02595	0.07444	0.01747	0.00589	0.08651	0.22653	0.02021	0.02084	0.15212	0.32165	0.01837	0.02256	0.22073	0.31629	0.04584	0.09502			3.384	3.6	3.52	4	2.88	3.52	3.28	5.44	3.36	4				-0.075	0.49	0.35	0.015	-0.015	-0.055	-2.565	0.38	-0.47	0.305			0.14719	0.01362
	0.00726	0.01611	0.00628	0.00312	0.02831	0.07396	0.01772	0.00587	0.08324	0.22659	0.02057	0.0198	0.15162	0.34447	0.01941	0.02353	0.23282	0.31238	0.04655	0.09843																												0.14064	0.01458
	0.00967	0.01258	0.00607	0.0029	0.03061	0.07379	0.01796	0.00584	0.08028	0.22619	0.02099	0.01878	0.15075	0.36591	0.02051	0.02462	0.24392	0.30861	0.04717	0.10149			FWHM						PBR							R												0.13465	0.01558
	0.01189	0.00962	0.00584	0.00271	0.03273	0.07391	0.01819	0.00583	0.0777	0.22519	0.02148	0.01783	0.14958	0.38496	0.02164	0.02585	0.25304	0.30529	0.04757	0.10411			100um	200um	300um	400um	500um		100um	200um	300um	400um	500um			100um	200um	300um	400um	500um								0.12961	0.01658
	0.01379	0.00748	0.00562	0.00254	0.03449	0.07428	0.01841	0.00584	0.07559	0.22349	0.02208	0.017	0.14817	0.40063	0.02278	0.02726	0.25922	0.3027	0.04766	0.10616			3.89458	3.44888	3.44052	3.72293	3.68403		193.569	114.963	95.4125	18.1963	22.3457			0.46747	0.22699	0.30602	0.0813	1.31009								0.12589	0.0176
	0.01522	0.00647	0.00541	0.00241	0.03576	0.0749	0.01861	0.00587	0.07403	0.22094	0.02279	0.01634	0.1466	0.41191	0.02389	0.02887	0.26148	0.30114	0.04731	0.10752			3.75079	3.85389	3.86136	3.53188	4.01857		157.1	143.79	25.385	37.493	29.6843			0.07566	0.36266	0.34533	0.47035	0.69478								0.12387	0.0186
	0.01618	0.00669	0.00519	0.00229	0.03661	0.0761	0.01878	0.00594	0.07304	0.21734	0.02368	0.01582	0.14463	0.41947	0.02508	0.03072	0.25921	0.30075	0.04641	0.1081			3.74457	3.60143	3.5787	4.0074	3.86095		232.489	157.422	46.3252	29.1453	30.9464			0.18795	0.23049	0.42808	1.01372	0.07159								0.12388	0.01964
	0.0168	0.00793	0.00494	0.00217	0.03725	0.07812	0.01891	0.00602	0.07251	0.21267	0.02475	0.01537	0.14205	0.42474	0.02642	0.03282	0.25309	0.30129	0.045	0.10794			3.67538	4.41229	3.73109	4.01857	4.20958		286.21	187.638	75.6829	12.2568	18.1576			0.65125	0.47783	0.50917	0.45213	0.34224								0.12572	0.02075
	0.01718	0.00996	0.00466	0.00207	0.03769	0.08074	0.01902	0.00612	0.07241	0.20716	0.02595	0.01498	0.139	0.42782	0.02787	0.03513	0.24407	0.3025	0.04322	0.1072			4.10715	3.49177	3.64077	3.64385	3.16276		232.891	88.0089	88.1265	17.4537	16.9706			0.57002	0.0522	0.42808	0.49358	0.79115								0.12895	0.0219
	0.0174	0.01252	0.00437	0.00199	0.03797	0.08372	0.01911	0.00622	0.07267	0.20103	0.02724	0.01465	0.13558	0.42881	0.02937	0.03759	0.23308	0.30414	0.04122	0.106			3.54686	3.89068	3.94987	3.28927	3.83599		149.213	138.602	50.8094	24.6074	27.3767			0.2548	0.0522	0.26086	1.08721	0.73289								0.13316	0.02308
	0.01754	0.0154	0.00407	0.00195	0.03813	0.08685	0.0192	0.00634	0.07327	0.1945	0.02857	0.01437	0.13192	0.42782	0.03088	0.04016	0.22108	0.30595	0.03914	0.10448			3.71013	3.49177	4.01857	3.61075	3.41952		227.12	107.711	37.4586	32.1292	52.431			0.39003	0.14534	0.54557	0.52118	0.47447								0.13789	0.02426
	0.01768	0.01834	0.00379	0.00194	0.0382	0.08991	0.01931	0.00645	0.07414	0.18779	0.0299	0.01414	0.12813	0.42497	0.03235	0.04279	0.20901	0.30768	0.03714	0.10278			3.45652	4.0814	3.76057	4.25985	4.76492		134.478	85.6034	42.6724	18.5445	14.6825			0.28306	0.0522	0.25622	0.73132	1.21009								0.14272	0.02544
	0.0179	0.02111	0.00352	0.00198	0.03821	0.09266	0.01944	0.00656	0.07524	0.18111	0.03117	0.01394	0.12433	0.42035	0.03373	0.04544	0.19781	0.30907	0.03535	0.10102			3.86082	4.04239	3.52144	3.33229	3.61474		121.702	189.941	85.0178	45.0732	30.9023			0.55509	0.52719	0.78131	0.55536	0.22344								0.14721	0.02658
	0.0183	0.02348	0.00327	0.00207	0.03819	0.09489	0.01961	0.00666	0.07653	0.17469	0.03234	0.01376	0.12063	0.41407	0.03497	0.04804	0.18842	0.30988	0.03392	0.09934			3.60342	3.48076	3.78221	4.35202	3.62491		118.424	120.324	61.644	13.6406	34.5904			0.34659	0.27336	0.12349	1.22394	0.38305								0.15093	0.02768
	0.01895	0.02521	0.00307	0.00223	0.03817	0.09637	0.01983	0.00674	0.07796	0.16875	0.03336	0.01361	0.11716	0.40625	0.03602	0.05056	0.18179	0.30984	0.033	0.09788			4.10715	3.76397	3.97693	4.79839	4.48425		171.339	66.6798	52.1849	27.8221	22.2363			0.08559	0.14807	0.17678	0.24581	0.39941								0.15345	0.02871
	0.01993	0.02606	0.00291	0.00246	0.03818	0.09688	0.02011	0.00681	0.07947	0.1635	0.03418	0.01347	0.11403	0.39698	0.03684	0.05295	0.17887	0.30872	0.03274	0.09676			3.47522	3.52417	4.07394	3.37429	4.22249		206.133	53.7391	16.5898	65.6182	17.8954			0.11715	0.30516	0.23505	0.45213	0.45905								0.15433	0.02965
	0.02134	0.02601	0.00276	0.0028	0.03822	0.09638	0.02045	0.00686	0.0814	0.15883	0.03485	0.01337	0.1107	0.38459	0.03748	0.05545	0.17998	0.30635	0.03324	0.09601			3.75079	3.68968	4.02056	3.1215	4.39411		197.787	46.7547	28.8229	75.4926	13.9305			0.3276	0.30516	1.59726	1.2926	0.4014								0.15355	0.03058
	0.02311	0.02531	0.00259	0.00324	0.03823	0.09508	0.02086	0.0069	0.08396	0.15446	0.03545	0.01334	0.10675	0.36803	0.038	0.05823	0.18436	0.30292	0.03441	0.09548			3.78211	3.52417	4.31212	3.98818	4.19205		215.456	110.989	38.1539	49.0707	21.3258			0.18795	0.25986	0.55502	0.66123	0.39538								0.15153	0.03155
	0.02517	0.02409	0.00242	0.00378	0.03821	0.09313	0.02131	0.00693	0.08696	0.15033	0.03597	0.01336	0.10247	0.34837	0.03842	0.06117	0.19123	0.29866	0.03609	0.09509			3.57344	3.79109	3.40263	3.80373	3.9946		291.34	66.9055	101.809	34.7328	16.8561			0.51703	0.33634	0.17678	0.32191	1.1988								0.14855	0.03254
	0.0274	0.0225	0.00227	0.00437	0.03816	0.09068	0.0218	0.00696	0.09023	0.14639	0.0364	0.01341	0.09817	0.32667	0.03871	0.06413	0.19986	0.29383	0.03813	0.09476			3.4942	3.76822	3.21645	4.49245	3.69444		131.329	122.836	59.8178	23.7211	17.654			0.49571	0.35032	0.05701	2.593	0.56029								0.14485	0.0335
	0.0297	0.02067	0.00215	0.005	0.03806	0.08787	0.02231	0.00698	0.09358	0.14261	0.03675	0.01349	0.09412	0.30397	0.03888	0.06698	0.20948	0.28865	0.04039	0.09442																												0.14069	0.03439
	0.03198	0.01876	0.00209	0.00564	0.03791	0.08488	0.02285	0.00699	0.09681	0.13894	0.037	0.01356	0.09064	0.28136	0.03891	0.06959	0.21935	0.28336	0.04271	0.09398																												0.13635	0.03517
	0.03414	0.01689	0.0021	0.00626	0.0377	0.08183	0.02338	0.007	0.09976	0.13533	0.03715	0.01363	0.08801	0.25987	0.03881	0.07183	0.22872	0.27821	0.04494	0.09336																												0.13206	0.0358
	0.03607	0.01522	0.00221	0.00685	0.03742	0.07889	0.02391	0.00699	0.10222	0.13173	0.03719	0.01367	0.08652	0.24059	0.03856	0.07356	0.23682	0.27343	0.04693	0.09248																												0.1281	0.03624
	0.03768	0.01388	0.00244	0.00737	0.03707	0.0762	0.02443	0.00698	0.10403	0.12809	0.03712	0.01367	0.08649	0.22455	0.03816	0.07466	0.24292	0.26926	0.04852	0.09127																												0.12472	0.03644
	0.03886	0.01302	0.0028	0.00781	0.03664	0.07392	0.02491	0.00696	0.10498	0.12438	0.03693	0.0136	0.08819	0.21284	0.0376	0.07499	0.24625	0.26595	0.04957	0.08964																												0.12218	0.03638
	0.0396	0.01258	0.00333	0.00817	0.03595	0.07194	0.02544	0.00693	0.10485	0.12046	0.03656	0.01343	0.09201	0.20524	0.03672	0.07444	0.24668	0.2636	0.05014	0.08741																												0.1197	0.036
	0.03997	0.01238	0.00403	0.00848	0.0349	0.07003	0.02603	0.00689	0.10369	0.11629	0.03601	0.01314	0.09786	0.20055	0.03543	0.07308	0.2449	0.26205	0.05043	0.08455																												0.11657	0.03532
	0.04005	0.01239	0.00487	0.00875	0.03362	0.06819	0.02667	0.00683	0.10177	0.112	0.0353	0.01277	0.10532	0.19831	0.03384	0.07108	0.24142	0.26108	0.05048	0.08124																												0.11317	0.03439
	0.03991	0.01255	0.00582	0.00899	0.03224	0.06642	0.02732	0.00676	0.09934	0.10769	0.03447	0.01236	0.11396	0.19807	0.03207	0.06856	0.23677	0.26048	0.05032	0.07764																												0.10989	0.03327
	0.03963	0.01283	0.00682	0.0092	0.03087	0.06468	0.02795	0.00669	0.09667	0.1035	0.03356	0.01196	0.12338	0.19936	0.03024	0.06569	0.23145	0.26003	0.05	0.07392																												0.10709	0.03201
	0.03929	0.01319	0.00786	0.0094	0.02965	0.06299	0.02851	0.00662	0.09402	0.09953	0.03261	0.01161	0.13315	0.20173	0.02845	0.06259	0.22598	0.25951	0.04954	0.07026																												0.10516	0.03066
	0.03895	0.01357	0.00889	0.00958	0.0287	0.06131	0.02899	0.00654	0.09165	0.09589	0.03165	0.01135	0.14287	0.20472	0.02683	0.05941	0.22088	0.2587	0.049	0.06681																												0.10446	0.02926
	0.0387	0.01394	0.00988	0.00976	0.02814	0.05965	0.02934	0.00647	0.08982	0.09272	0.03073	0.01121	0.1521	0.20787	0.02549	0.05631	0.21665	0.2574	0.04839	0.06375																												0.10539	0.02788
	0.0386	0.01425	0.01079	0.00994	0.02811	0.058	0.02954	0.0064	0.0888	0.09011	0.02988	0.01125	0.16044	0.21073	0.02455	0.05342	0.21381	0.25538	0.04777	0.06126																												0.10832	0.02656
	0.03873	0.01445	0.01158	0.01012	0.02872	0.05633	0.02954	0.00634	0.08883	0.0882	0.02914	0.01149	0.16746	0.21284	0.02411	0.0509	0.21288	0.25243	0.04717	0.05949																												0.11362	0.02535
	0.03911	0.01455	0.01228	0.01031	0.02995	0.05467	0.02934	0.00628	0.09015	0.08671	0.02847	0.01197	0.17379	0.21498	0.02423	0.04853	0.21398	0.24851	0.04647	0.05854																												0.12148	0.02418
	0.03966	0.01459	0.01294	0.01049	0.03167	0.05304	0.02897	0.00622	0.09261	0.08538	0.02781	0.01264	0.18019	0.21809	0.0248	0.04604	0.21663	0.24381	0.04559	0.05829																												0.13163	0.02296
	0.04033	0.0146	0.01355	0.01066	0.03381	0.05143	0.02845	0.00615	0.09591	0.08433	0.02716	0.01347	0.18649	0.22188	0.02573	0.0435	0.22048	0.23849	0.04457	0.05858																												0.14373	0.02171
	0.04108	0.01459	0.01414	0.01082	0.03633	0.04984	0.02781	0.00608	0.09976	0.08365	0.02652	0.01443	0.19252	0.22608	0.02694	0.04097	0.22516	0.23269	0.04346	0.05925																												0.15743	0.02045
	0.04186	0.0146	0.01469	0.01098	0.03916	0.04827	0.02707	0.00602	0.10386	0.08347	0.02592	0.01548	0.19808	0.23041	0.02832	0.03849	0.2303	0.22656	0.04232	0.06015																												0.17241	0.01919
	0.0426	0.01465	0.01523	0.01112	0.04225	0.0467	0.02626	0.00596	0.10794	0.08388	0.02534	0.0166	0.20301	0.23459	0.0298	0.03614	0.23554	0.22026	0.0412	0.06113																												0.1883	0.01796
	0.04327	0.01478	0.01576	0.01127	0.04554	0.04514	0.02541	0.00591	0.11169	0.08501	0.0248	0.01773	0.20712	0.23836	0.03128	0.03396	0.24051	0.21392	0.04014	0.06203																												0.20479	0.01678
	0.04381	0.015	0.01627	0.0114	0.04899	0.04359	0.02454	0.00587	0.11483	0.08695	0.02431	0.01886	0.21023	0.24142	0.03267	0.03201	0.24484	0.20771	0.03921	0.06269																												0.22153	0.01567
	0.04418	0.01535	0.01679	0.01153	0.05252	0.04202	0.02367	0.00585	0.11705	0.08982	0.02388	0.01995	0.21217	0.24351	0.03388	0.03036	0.24818	0.20178	0.03845	0.06296																												0.23817	0.01465
	0.04432	0.01585	0.01732	0.01165	0.0561	0.04045	0.02285	0.00584	0.11808	0.09373	0.0235	0.02096	0.21276	0.24436	0.03483	0.02905	0.25015	0.19626	0.03792	0.06269																												0.25439	0.01373
	0.04425	0.01653	0.01785	0.01179	0.05979	0.03884	0.02196	0.00582	0.11789	0.09896	0.02314	0.02198	0.2115	0.24412	0.0356	0.02811	0.25091	0.1907	0.03753	0.06185																												0.27131	0.01293
	0.04403	0.0174	0.01839	0.01197	0.0637	0.03718	0.02093	0.00577	0.11679	0.10556	0.02279	0.02309	0.2083	0.24319	0.03635	0.02746	0.25093	0.18469	0.03719	0.06058																												0.28992	0.01221
	0.04369	0.01841	0.01892	0.01215	0.06782	0.03548	0.01982	0.00571	0.11494	0.11327	0.02245	0.02426	0.20358	0.24161	0.03706	0.02708	0.25031	0.17846	0.03694	0.059																												0.30965	0.01157
	0.04323	0.01952	0.01944	0.01234	0.0721	0.03378	0.01866	0.00566	0.11252	0.12186	0.02214	0.02543	0.19778	0.23941	0.03772	0.02693	0.24915	0.17222	0.03677	0.0572																												0.32994	0.01099
	0.04267	0.0207	0.01996	0.01251	0.07654	0.0321	0.01751	0.00562	0.10969	0.13106	0.0219	0.02659	0.19134	0.23663	0.03831	0.02696	0.24754	0.1662	0.03673	0.05528																												0.35021	0.01046
	0.04203	0.02189	0.02046	0.01264	0.08111	0.03046	0.01641	0.00563	0.10663	0.14062	0.02173	0.02769	0.18468	0.23331	0.03881	0.02715	0.24558	0.16063	0.03683	0.05335																												0.36989	0.00999
	0.04131	0.02307	0.02093	0.01273	0.08578	0.02889	0.01541	0.00569	0.10349	0.15029	0.02165	0.02869	0.17824	0.22948	0.03922	0.02746	0.24336	0.15573	0.03708	0.05151																												0.38841	0.00955
	0.04054	0.02419	0.02139	0.01275	0.09054	0.02741	0.01455	0.00582	0.10045	0.15981	0.02169	0.02956	0.17244	0.22518	0.03952	0.02784	0.24099	0.15173	0.03752	0.04986																												0.40521	0.00914
	0.03972	0.02521	0.02181	0.01269	0.09535	0.02604	0.01389	0.00604	0.09769	0.16895	0.02187	0.03025	0.16773	0.22045	0.03969	0.02826	0.23856	0.14884	0.03817	0.0485																												0.41972	0.00875
	0.03887	0.02609	0.0222	0.01253	0.10019	0.02482	0.01347	0.00637	0.09535	0.17743	0.02219	0.03074	0.16453	0.21532	0.03972	0.02868	0.23617	0.1473	0.03904	0.04754																												0.43136	0.00837
	0.03781	0.0269	0.02257	0.01224	0.10517	0.02366	0.01333	0.00681	0.09341	0.18611	0.02275	0.03101	0.16244	0.20898	0.03956	0.02919	0.23368	0.1471	0.04033	0.04696																												0.44052	0.00801
	0.03641	0.0277	0.02293	0.01182	0.11033	0.02249	0.01345	0.00735	0.09166	0.1957	0.02358	0.03108	0.16078	0.20093	0.0392	0.02989	0.23091	0.14799	0.04211	0.04665																												0.44801	0.00768
	0.03479	0.02849	0.02329	0.0113	0.11566	0.02136	0.01378	0.00798	0.09003	0.20579	0.0246	0.031	0.15959	0.19169	0.03869	0.03073	0.2279	0.14985	0.04425	0.04657																												0.45388	0.00738
	0.03306	0.02923	0.02362	0.01071	0.12108	0.0203	0.01426	0.00868	0.08847	0.21596	0.02575	0.03078	0.15888	0.1818	0.03805	0.03168	0.22468	0.15258	0.04662	0.04665																												0.4582	0.00712
	0.03136	0.02992	0.02393	0.01008	0.12657	0.01935	0.01484	0.00943	0.08691	0.22579	0.02696	0.03047	0.15871	0.17178	0.03734	0.03268	0.22131	0.15605	0.04906	0.04686																												0.46103	0.00688
	0.02979	0.03053	0.02419	0.00944	0.13206	0.01855	0.01544	0.01023	0.08529	0.23487	0.02818	0.03008	0.15909	0.16215	0.03658	0.03371	0.21781	0.16015	0.05146	0.04715																												0.46241	0.00668
	0.02846	0.03105	0.02441	0.00882	0.13752	0.01792	0.01603	0.01106	0.08354	0.24278	0.02932	0.02964	0.16006	0.15345	0.03581	0.03473	0.21423	0.16474	0.05366	0.04747																												0.46242	0.00651
	0.02751	0.03145	0.02458	0.00825	0.1429	0.01751	0.01654	0.01191	0.08161	0.2491	0.03033	0.0292	0.16164	0.14621	0.03508	0.03568	0.2106	0.16973	0.05554	0.04777																												0.4611	0.00637
	0.02704	0.03172	0.02468	0.00777	0.14816	0.01735	0.01692	0.01276	0.07942	0.25343	0.03113	0.02877	0.16388	0.14094	0.03441	0.03654	0.20698	0.17499	0.05695	0.04799																												0.45853	0.00627
	0.02717	0.03183	0.02471	0.00741	0.15323	0.01749	0.01711	0.01359	0.07692	0.25533	0.03167	0.02838	0.1668	0.13818	0.03385	0.03727	0.20339	0.18039	0.05776	0.04811																												0.45475	0.0062
	0.02806	0.03161	0.02464	0.00713	0.15837	0.01798	0.01713	0.01451	0.07382	0.25457	0.03195	0.02802	0.17086	0.13839	0.03336	0.03798	0.19965	0.18694	0.05794	0.04801																												0.44914	0.00618
	0.02966	0.03096	0.02446	0.00689	0.16375	0.01883	0.01707	0.01556	0.07003	0.25142	0.03203	0.02765	0.17627	0.14127	0.03285	0.03878	0.19562	0.19532	0.05761	0.04769																												0.44127	0.00624
	0.03181	0.03002	0.0242	0.0067	0.16923	0.01996	0.01693	0.01669	0.06577	0.2463	0.03196	0.02726	0.18272	0.14622	0.03234	0.03962	0.19139	0.20491	0.05687	0.04724																												0.43154	0.00636
	0.03434	0.02893	0.02388	0.00655	0.1747	0.02132	0.01673	0.01786	0.06126	0.2396	0.03176	0.02684	0.18988	0.15265	0.03185	0.04043	0.18708	0.21513	0.05582	0.04676																												0.42033	0.00652
	0.03709	0.02782	0.02352	0.00644	0.18001	0.02285	0.01648	0.01902	0.05674	0.23171	0.03147	0.02641	0.19744	0.15996	0.03139	0.04117	0.18278	0.22538	0.05455	0.04634																												0.40805	0.0067
	0.0399	0.02682	0.02315	0.00638	0.18503	0.02447	0.01619	0.02012	0.05243	0.22305	0.03113	0.02593	0.20508	0.16755	0.03097	0.04176	0.17859	0.23506	0.05316	0.04607																												0.39508	0.00688
	0.04259	0.02608	0.02279	0.00636	0.18965	0.02613	0.01588	0.02112	0.04855	0.214	0.03076	0.02543	0.21247	0.17482	0.0306	0.04215	0.17461	0.24357	0.05174	0.04604																												0.38182	0.00704
	0.04501	0.02572	0.02246	0.00638	0.19371	0.02776	0.01556	0.02195	0.04533	0.20498	0.03041	0.02488	0.21929	0.18118	0.03029	0.04229	0.17095	0.25033	0.05039	0.04634																												0.36866	0.00716
	0.04698	0.02589	0.02219	0.00645	0.19711	0.0293	0.01525	0.02257	0.043	0.19637	0.0301	0.02429	0.22524	0.18604	0.03006	0.04211	0.16771	0.25472	0.04919	0.04707																												0.35599	0.00723
	0.04835	0.02671	0.022	0.00656	0.19969	0.03068	0.01495	0.02294	0.04178	0.18857	0.02988	0.02365	0.22998	0.18878	0.02991	0.04156	0.16498	0.25617	0.04826	0.04833																												0.3442	0.00723
	0.0492	0.0282	0.02191	0.00673	0.20165	0.03196	0.01465	0.02303	0.04181	0.18102	0.02975	0.02292	0.23355	0.18934	0.02993	0.04053	0.16292	0.25398	0.04754	0.0502																												0.33269	0.00714
	0.04978	0.03022	0.0219	0.00694	0.20322	0.03324	0.01432	0.02291	0.04296	0.17298	0.02968	0.02208	0.2363	0.18827	0.03014	0.03901	0.16152	0.24842	0.04694	0.05266																												0.32072	0.00698
	0.0501	0.0327	0.02194	0.00721	0.20436	0.03452	0.01396	0.02259	0.04499	0.1646	0.02965	0.02117	0.23838	0.18597	0.03049	0.0371	0.16061	0.24026	0.04641	0.05559																												0.30846	0.00677
	0.0502	0.03555	0.02202	0.00753	0.20501	0.03579	0.0136	0.02213	0.04769	0.15606	0.02963	0.02021	0.23996	0.18284	0.03092	0.03493	0.16003	0.23027	0.04592	0.05886																												0.2961	0.00652
	0.05008	0.03868	0.0221	0.00788	0.20512	0.03705	0.01322	0.02154	0.05081	0.1475	0.02959	0.01923	0.24119	0.17924	0.03136	0.03259	0.15962	0.21925	0.04545	0.06236																												0.28384	0.00626
	0.04979	0.04202	0.02218	0.00828	0.20466	0.0383	0.01283	0.02086	0.05414	0.13911	0.02951	0.01826	0.24221	0.17558	0.03178	0.03019	0.15924	0.20795	0.04496	0.06596																												0.27186	0.00599
	0.04934	0.04547	0.02222	0.0087	0.20356	0.03953	0.01245	0.02014	0.05746	0.13103	0.02936	0.01732	0.2432	0.17225	0.0321	0.02784	0.15871	0.19717	0.04443	0.06953																												0.26035	0.00574
	0.04876	0.04897	0.02221	0.00915	0.20179	0.04075	0.01208	0.0194	0.06054	0.12343	0.0291	0.01645	0.24429	0.16962	0.03227	0.02564	0.15787	0.18769	0.04381	0.07297																												0.24948	0.00552
	0.04807	0.05241	0.02211	0.00962	0.19929	0.04196	0.01172	0.01868	0.06314	0.11648	0.02872	0.01567	0.24565	0.16809	0.03223	0.02371	0.15658	0.18027	0.04309	0.07615																												0.23946	0.00535
	0.0473	0.05573	0.02192	0.01011	0.19602	0.04314	0.01138	0.01802	0.06505	0.11034	0.02819	0.01502	0.24743	0.16804	0.03193	0.02214	0.15467	0.17571	0.04223	0.07895																												0.23046	0.00525
	0.04638	0.0591	0.02166	0.01065	0.19173	0.04437	0.01106	0.01733	0.0664	0.10484	0.02746	0.01447	0.24979	0.1698	0.03132	0.02084	0.15174	0.17351	0.0411	0.08157																												0.22247	0.00522
	0.04522	0.06271	0.02139	0.01127	0.18636	0.0457	0.01076	0.01654	0.06747	0.09975	0.02656	0.014	0.25267	0.17313	0.03043	0.01963	0.14776	0.17261	0.03967	0.08428																												0.21526	0.00522
	0.04387	0.06648	0.02109	0.01195	0.18007	0.04707	0.01048	0.01568	0.06832	0.09507	0.02551	0.01359	0.25586	0.17761	0.02932	0.01852	0.14306	0.17289	0.03804	0.08698																												0.20877	0.00526
	0.04237	0.07034	0.02074	0.01266	0.17306	0.04844	0.0102	0.01479	0.06899	0.09081	0.02436	0.01324	0.25918	0.18282	0.02807	0.01753	0.13799	0.17425	0.0363	0.08961																												0.20289	0.00532
	0.04075	0.07422	0.02034	0.01338	0.16551	0.04977	0.00993	0.01389	0.06952	0.08698	0.02315	0.01294	0.26243	0.18832	0.02672	0.01666	0.13291	0.17656	0.03457	0.09209																												0.19755	0.00541
	0.03906	0.07804	0.01986	0.0141	0.15761	0.051	0.00965	0.01301	0.06996	0.08361	0.0219	0.01268	0.26542	0.19369	0.02535	0.01593	0.12816	0.17971	0.03293	0.09434																												0.19265	0.00552
	0.03733	0.08172	0.0193	0.01479	0.14954	0.0521	0.00936	0.01219	0.07034	0.08069	0.02067	0.01246	0.26794	0.1985	0.02402	0.01536	0.12409	0.1836	0.0315	0.0963																												0.1881	0.00564
	0.03561	0.0852	0.01864	0.01543	0.14149	0.05302	0.00905	0.01146	0.07071	0.07824	0.01948	0.01226	0.26982	0.20234	0.0228	0.01495	0.12105	0.18811	0.03037	0.09788																												0.18383	0.00577
	0.03393	0.08839	0.01786	0.016	0.13365	0.05371	0.00872	0.01085	0.07111	0.07628	0.01837	0.01209	0.27085	0.20477	0.02174	0.01472	0.11939	0.19312	0.02964	0.09901																												0.17974	0.0059
	0.03233	0.09123	0.01696	0.01648	0.12619	0.05413	0.00837	0.01039	0.07158	0.07481	0.01739	0.01193	0.27083	0.20537	0.02092	0.01468	0.11946	0.19853	0.02942	0.09962																												0.17575	0.00603
	0.03068	0.09391	0.01582	0.01685	0.11876	0.05432	0.00796	0.01003	0.07204	0.07396	0.01645	0.01182	0.26992	0.20406	0.02029	0.01492	0.12128	0.20505	0.0298	0.09963																												0.17178	0.00613
	0.02886	0.09661	0.01439	0.01712	0.11097	0.05436	0.0075	0.00971	0.07238	0.07381	0.01546	0.01179	0.26841	0.20124	0.01978	0.01549	0.12451	0.21322	0.03072	0.09908																												0.1679	0.00622
	0.02694	0.09926	0.01277	0.01733	0.10294	0.05423	0.007	0.00944	0.07265	0.07425	0.01447	0.01182	0.26629	0.1972	0.01938	0.01632	0.12893	0.2226	0.03207	0.09805																												0.1642	0.0063
	0.02498	0.10174	0.01101	0.01748	0.09482	0.05394	0.00648	0.00925	0.07287	0.07519	0.0135	0.01188	0.26357	0.19223	0.01906	0.01733	0.13434	0.23278	0.03373	0.09664																												0.16076	0.00638
	0.02307	0.10399	0.00922	0.01761	0.08675	0.05348	0.00596	0.00915	0.0731	0.07653	0.01258	0.01196	0.26028	0.1866	0.01881	0.01846	0.14053	0.24334	0.03558	0.09495																												0.15769	0.00648
	0.02125	0.1059	0.00747	0.01773	0.07888	0.05284	0.00546	0.00915	0.07336	0.07818	0.01175	0.01204	0.25642	0.18063	0.01863	0.01962	0.14727	0.25385	0.0375	0.09306																												0.15507	0.00661
	0.01961	0.10739	0.00584	0.01787	0.07133	0.05203	0.00498	0.00927	0.07371	0.08005	0.01104	0.0121	0.25199	0.17458	0.01848	0.02076	0.15435	0.26389	0.03937	0.09107																												0.15299	0.00678
	0.01821	0.10836	0.00442	0.01804	0.06425	0.05104	0.00456	0.00952	0.07418	0.08203	0.01049	0.01211	0.24702	0.16875	0.01837	0.02179	0.16157	0.27304	0.04108	0.08908																												0.15154	0.00701
	0.01712	0.10873	0.00329	0.01827	0.05778	0.04987	0.0042	0.00993	0.0748	0.08404	0.01012	0.01206	0.2415	0.16344	0.01827	0.02265	0.16871	0.28089	0.0425	0.08717																												0.15083	0.0073
	0.01641	0.1084	0.00252	0.01858	0.05206	0.04851	0.00393	0.01051	0.07562	0.08598	0.00998	0.01193	0.23546	0.15892	0.01816	0.02326	0.17555	0.287	0.04352	0.08543																												0.15093	0.00767
	0.01622	0.1072	0.00215	0.01901	0.04701	0.04684	0.00375	0.01131	0.07647	0.08774	0.0101	0.0117	0.22835	0.15458	0.01807	0.02364	0.18274	0.29136	0.04413	0.0838																												0.15187	0.0081
	0.01657	0.10513	0.0021	0.01956	0.04242	0.04477	0.00362	0.01235	0.07722	0.08939	0.01047	0.01139	0.21989	0.14978	0.01799	0.02387	0.19086	0.2944	0.04448	0.08214																												0.15358	0.00857
	0.01731	0.10235	0.00232	0.02019	0.03829	0.04241	0.00355	0.01358	0.07796	0.09103	0.01106	0.01102	0.21041	0.14477	0.01794	0.02398	0.1996	0.29635	0.04461	0.08044																												0.15597	0.00908
	0.01832	0.09904	0.00274	0.02086	0.03458	0.03984	0.00353	0.01495	0.07877	0.09279	0.01181	0.0106	0.20026	0.1398	0.01792	0.02399	0.20865	0.29747	0.0446	0.0787																												0.159	0.00964
	0.01946	0.09535	0.0033	0.02154	0.03129	0.03715	0.00355	0.01643	0.07975	0.09477	0.01267	0.01016	0.18978	0.13513	0.01794	0.02395	0.2177	0.29801	0.0445	0.07693																												0.16259	0.01025
	0.02059	0.09145	0.00392	0.02218	0.02838	0.03444	0.0036	0.01796	0.08098	0.0971	0.01358	0.00972	0.17933	0.13099	0.018	0.02389	0.22642	0.29822	0.04438	0.07511																												0.16666	0.01092
	0.02158	0.0875	0.00455	0.02275	0.02584	0.03178	0.00366	0.0195	0.08256	0.09988	0.01451	0.0093	0.16925	0.12765	0.01811	0.02383	0.23452	0.29834	0.0443	0.07324																												0.17117	0.01166
	0.02229	0.08367	0.00512	0.02321	0.02366	0.02927	0.00374	0.02101	0.08456	0.10325	0.0154	0.00891	0.15989	0.12536	0.01827	0.02381	0.24168	0.29863	0.04432	0.07133																												0.17603	0.01246
	0.02259	0.08013	0.00557	0.02353	0.0218	0.027	0.00383	0.02244	0.08709	0.10731	0.0162	0.00858	0.15158	0.12436	0.01848	0.02386	0.24759	0.29932	0.0445	0.06937																												0.18119	0.01335
	0.02234	0.07703	0.00584	0.02367	0.02026	0.02506	0.00391	0.02375	0.09023	0.11219	0.01687	0.00833	0.14469	0.12491	0.01876	0.02401	0.25194	0.30068	0.04491	0.06736																												0.18658	0.01432
	0.02144	0.07436	0.00594	0.02358	0.01916	0.02335	0.00401	0.02503	0.09429	0.11771	0.01746	0.00814	0.13915	0.12757	0.01914	0.02426	0.25432	0.30316	0.04555	0.06515																												0.19236	0.01539
	0.01998	0.07191	0.00595	0.0233	0.01861	0.02171	0.00415	0.02638	0.09936	0.12367	0.01808	0.00799	0.13458	0.13239	0.01965	0.02457	0.25484	0.30677	0.04636	0.06264																												0.19872	0.01657
	0.0181	0.06962	0.00589	0.02286	0.01852	0.02016	0.00433	0.02777	0.10518	0.13012	0.0187	0.00786	0.13082	0.13886	0.02025	0.02493	0.25392	0.31105	0.0473	0.05995																												0.20556	0.01784
	0.01594	0.06742	0.00579	0.02231	0.01881	0.01873	0.00453	0.02915	0.11148	0.13708	0.01931	0.00777	0.12771	0.14645	0.02092	0.02533	0.25203	0.31556	0.04833	0.05717																												0.21281	0.01918
	0.01364	0.06524	0.00567	0.0217	0.0194	0.01743	0.00473	0.03049	0.11802	0.14462	0.01988	0.00771	0.1251	0.15467	0.02161	0.02574	0.24959	0.31985	0.04942	0.05442																												0.22039	0.02058
	0.01134	0.063	0.00555	0.02106	0.02022	0.01628	0.00493	0.03174	0.12453	0.15277	0.02039	0.00767	0.12282	0.163	0.0223	0.02615	0.24706	0.32348	0.05053	0.0518																												0.22822	0.02203
	0.00918	0.06063	0.00545	0.02045	0.02119	0.0153	0.00511	0.03287	0.13074	0.16157	0.02083	0.00767	0.12072	0.17092	0.02294	0.02656	0.24487	0.326	0.05161	0.04942																												0.23622	0.0235
	0.00731	0.05807	0.00539	0.0199	0.02222	0.01451	0.00526	0.03383	0.13641	0.17108	0.02118	0.0077	0.11864	0.17792	0.02352	0.02694	0.24348	0.32696	0.05263	0.04738																												0.24431	0.02499
	0.00586	0.05523	0.0054	0.01946	0.02325	0.01393	0.00537	0.03459	0.14127	0.18133	0.02141	0.00777	0.11642	0.18349	0.02399	0.02728	0.24332	0.32591	0.05355	0.04578																												0.25242	0.02648
	0.00497	0.05205	0.00549	0.01918	0.02418	0.01358	0.00543	0.03511	0.14507	0.19236	0.02151	0.00786	0.11391	0.18712	0.02432	0.02756	0.24484	0.3224	0.05434	0.04474																												0.26045	0.02795
	0.00452	0.04835	0.00567	0.01903	0.0252	0.01347	0.00542	0.03541	0.14806	0.20495	0.02146	0.00799	0.11096	0.18901	0.02448	0.02782	0.24855	0.31576	0.055	0.04423																												0.2688	0.02949
	0.00431	0.04411	0.00594	0.01892	0.0265	0.01358	0.00535	0.03556	0.15068	0.21947	0.02128	0.00816	0.10767	0.1898	0.02449	0.0281	0.25428	0.30605	0.05559	0.04414																												0.27775	0.03113
	0.00433	0.03949	0.00626	0.01888	0.02799	0.0139	0.00525	0.03554	0.15287	0.23539	0.02097	0.00836	0.1042	0.18963	0.0244	0.02838	0.26144	0.29399	0.05613	0.04441																												0.2871	0.03285
	0.00458	0.03465	0.00662	0.01888	0.02961	0.01441	0.00511	0.03538	0.15462	0.25217	0.02057	0.0086	0.10075	0.18868	0.02423	0.02864	0.26945	0.28028	0.05661	0.04501																												0.29663	0.0346
	0.00507	0.02973	0.00701	0.01894	0.03127	0.01509	0.00496	0.03507	0.15589	0.26928	0.0201	0.00887	0.09749	0.18707	0.02403	0.02887	0.2777	0.26564	0.05704	0.04588																												0.30615	0.03634
	0.0058	0.02489	0.0074	0.01904	0.03289	0.01593	0.0048	0.03461	0.15663	0.28618	0.01958	0.00916	0.09461	0.18497	0.02382	0.02905	0.28561	0.25076	0.05745	0.04698																												0.31543	0.03804
	0.00677	0.02029	0.00778	0.0192	0.03439	0.01689	0.00464	0.03402	0.15682	0.30235	0.01902	0.00947	0.09227	0.18253	0.02365	0.02918	0.29259	0.23635	0.05784	0.04826																												0.32428	0.03965
	0.00798	0.01609	0.00813	0.01939	0.0357	0.01798	0.00451	0.03329	0.15642	0.31724	0.01846	0.00981	0.09067	0.1799	0.02355	0.02923	0.29804	0.22313	0.05821	0.04968																												0.33249	0.04112
	0.00944	0.01244	0.00844	0.01964	0.03674	0.01916	0.0044	0.03242	0.1554	0.33032	0.01791	0.01017	0.08998	0.17724	0.02356	0.02919	0.30139	0.2118	0.05858	0.05119																												0.33985	0.04242
	0.01114	0.00949	0.00868	0.01992	0.03742	0.02042	0.00434	0.03144	0.15372	0.34106	0.01739	0.01054	0.09038	0.17468	0.02372	0.02905	0.30203	0.20306	0.05896	0.05274																												0.34615	0.04352
	0.0133	0.00716	0.00889	0.02031	0.03772	0.02181	0.00432	0.03022	0.15103	0.34957	0.01688	0.01094	0.09192	0.17181	0.02401	0.02875	0.29866	0.19663	0.05943	0.05451																												0.35156	0.0444
	0.01603	0.00522	0.00913	0.02083	0.0377	0.02337	0.00433	0.0287	0.14717	0.35646	0.01635	0.01137	0.09442	0.16823	0.02441	0.02826	0.29119	0.19161	0.06003	0.05666																												0.3564	0.04513
	0.01918	0.00365	0.00937	0.02145	0.03743	0.02508	0.00437	0.02696	0.14241	0.36196	0.0158	0.01184	0.09777	0.16414	0.0249	0.02764	0.28079	0.1878	0.06069	0.0591																												0.36067	0.04572
	0.02263	0.00243	0.00959	0.02214	0.03696	0.02692	0.00443	0.02505	0.13698	0.36628	0.01524	0.01232	0.10183	0.15974	0.02545	0.02693	0.26867	0.18501	0.06136	0.06171																												0.36436	0.04619
	0.02622	0.00154	0.00978	0.02284	0.03637	0.02886	0.00449	0.02306	0.13114	0.36966	0.01466	0.01283	0.10647	0.15524	0.02604	0.02618	0.25603	0.18303	0.06198	0.06441																												0.36748	0.04655
	0.02982	0.00096004	0.00991	0.02352	0.03572	0.0309	0.00455	0.02104	0.12514	0.37232	0.01407	0.01335	0.11158	0.15083	0.02667	0.02545	0.24405	0.18166	0.06247	0.0671																												0.37003	0.04683
	0.03329	0.00065632	0.00997	0.02415	0.03508	0.033	0.00461	0.01907	0.11924	0.37448	0.01347	0.01387	0.11702	0.14672	0.02731	0.02478	0.23392	0.1807	0.06279	0.06968																												0.372	0.04703
	0.03648	0.00061059	0.00993	0.02468	0.03451	0.03514	0.00466	0.01722	0.11369	0.37637	0.01286	0.0144	0.12266	0.14311	0.02795	0.02422	0.22685	0.17996	0.06287	0.07207																												0.3734	0.04718
	0.03927	0.00079976	0.00979	0.02507	0.03408	0.03731	0.00468	0.01554	0.10874	0.37822	0.01225	0.01492	0.12838	0.1402	0.02856	0.02383	0.22403	0.17922	0.06265	0.07415																												0.37423	0.0473
	0.0415	0.0012	0.00952	0.02529	0.03385	0.03948	0.00468	0.01412	0.10464	0.38024	0.01165	0.01542	0.13405	0.13818	0.02913	0.02364	0.22666	0.1783	0.06207	0.07583																												0.37448	0.04739
	0.04311	0.00189	0.00905	0.02536	0.03387	0.04184	0.00465	0.0129	0.10125	0.38203	0.01101	0.01593	0.14023	0.13694	0.02967	0.02368	0.23566	0.17737	0.06102	0.07698																												0.37412	0.04745
	0.04421	0.00294	0.00836	0.02534	0.03408	0.04453	0.0046	0.01176	0.09823	0.38313	0.01031	0.01646	0.14738	0.13618	0.03019	0.02391	0.25032	0.17674	0.0595	0.07761																												0.3731	0.04744
	0.04492	0.00431	0.0075	0.02523	0.03442	0.04744	0.00454	0.01072	0.09553	0.38368	0.00957	0.017	0.15519	0.13588	0.03071	0.02428	0.26935	0.1764	0.05762	0.07787																												0.37146	0.04737
	0.04536	0.00595	0.00654	0.02504	0.03483	0.05043	0.00447	0.00976	0.09312	0.38384	0.00882	0.01754	0.16334	0.13602	0.03123	0.02477	0.29147	0.17635	0.05549	0.07792																												0.36924	0.04724
	0.04566	0.00784	0.00553	0.02477	0.03526	0.0534	0.00438	0.0089	0.09093	0.38375	0.00808	0.01808	0.17153	0.13658	0.03176	0.02532	0.31539	0.17657	0.05321	0.07789																												0.36647	0.04706
	0.04594	0.00992	0.00454	0.02442	0.03563	0.05622	0.00429	0.00814	0.08893	0.38357	0.00737	0.01861	0.17946	0.13753	0.03229	0.0259	0.33981	0.17704	0.05088	0.07794																												0.36318	0.04682
	0.04632	0.01217	0.00362	0.02399	0.03589	0.05877	0.0042	0.00747	0.08708	0.38344	0.00672	0.01912	0.18682	0.13885	0.03284	0.02647	0.36346	0.17777	0.04863	0.07821																												0.35941	0.04652
	0.04693	0.01453	0.00283	0.0235	0.03597	0.06094	0.00411	0.00689	0.08532	0.38351	0.00614	0.01962	0.19329	0.14052	0.0334	0.027	0.38504	0.17874	0.04654	0.07885																												0.35518	0.04618
	0.04788	0.01698	0.00223	0.02294	0.03582	0.06261	0.00402	0.00641	0.08361	0.38393	0.00566	0.02009	0.19857	0.14252	0.034	0.02744	0.40327	0.17994	0.04474	0.08																												0.35053	0.04579
	0.0493	0.01948	0.00188	0.02232	0.03537	0.06366	0.00393	0.00603	0.0819	0.38486	0.0053	0.02052	0.20236	0.14482	0.03462	0.02775	0.41685	0.18137	0.04332	0.08183																												0.3455	0.04536
	0.05119	0.0222	0.00178	0.02158	0.03452	0.06412	0.00384	0.00575	0.07979	0.38643	0.00508	0.02098	0.20481	0.14776	0.03531	0.02796	0.42701	0.18269	0.04227	0.08463																												0.34	0.04489
	0.05343	0.0253	0.00186	0.02069	0.03328	0.06414	0.00373	0.00557	0.07711	0.38857	0.00496	0.02148	0.2063	0.15156	0.03607	0.02812	0.43574	0.18375	0.04147	0.08844																												0.33398	0.04437
	0.05595	0.02867	0.0021	0.01967	0.03174	0.06376	0.00362	0.0055	0.07416	0.39109	0.00494	0.022	0.20692	0.15599	0.03689	0.02824	0.44297	0.18475	0.04086	0.09295																												0.32744	0.0438
	0.05867	0.03221	0.00246	0.01856	0.03003	0.06302	0.0035	0.00552	0.07121	0.39384	0.00499	0.02251	0.20674	0.16085	0.03773	0.02832	0.44858	0.18593	0.04041	0.09788																												0.32044	0.04319
	0.06153	0.03582	0.00291	0.01742	0.02822	0.06196	0.00339	0.00563	0.06858	0.39661	0.0051	0.02298	0.20582	0.16592	0.03858	0.02838	0.4525	0.1875	0.04006	0.10294																												0.31299	0.04252
	0.06445	0.03939	0.00342	0.01626	0.02643	0.06063	0.00328	0.00583	0.06653	0.39924	0.00525	0.02339	0.20425	0.171	0.0394	0.0284	0.45463	0.18968	0.03978	0.10783																												0.30512	0.0418
	0.06738	0.04282	0.00396	0.01513	0.02475	0.05907	0.00318	0.00612	0.06538	0.40155	0.00542	0.0237	0.2021	0.17587	0.04017	0.0284	0.45487	0.1927	0.03951	0.11227																												0.29688	0.04103
	0.07023	0.04601	0.0045	0.01408	0.02329	0.05732	0.00309	0.00649	0.06541	0.40336	0.00559	0.02389	0.19943	0.18032	0.04087	0.02838	0.45314	0.19676	0.0392	0.11597																												0.28828	0.04019
	0.07293	0.04885	0.00501	0.01312	0.02215	0.05541	0.00302	0.00694	0.06692	0.4045	0.00575	0.02392	0.19632	0.18414	0.04146	0.02835	0.44934	0.20209	0.03882	0.11863																												0.27937	0.0393
	0.07543	0.05125	0.00545	0.01232	0.02142	0.0534	0.00298	0.00746	0.07019	0.40477	0.00587	0.02377	0.19284	0.18712	0.04193	0.02831	0.44337	0.20892	0.03831	0.11996																												0.27016	0.03834
	0.07783	0.05325	0.00589	0.01162	0.02113	0.05101	0.00295	0.00812	0.07556	0.40391	0.00598	0.0234	0.18856	0.18935	0.04231	0.02823	0.43419	0.21764	0.03761	0.11991																												0.26012	0.0373
	0.0803	0.05499	0.0064	0.01099	0.02119	0.04804	0.00295	0.00896	0.0829	0.40195	0.00609	0.02281	0.18316	0.19111	0.04263	0.02812	0.4213	0.22827	0.03673	0.11875																												0.24889	0.03614
	0.08277	0.0565	0.00695	0.01041	0.02151	0.04467	0.00296	0.00994	0.09183	0.39917	0.00622	0.02205	0.17688	0.19245	0.0429	0.02797	0.40545	0.24039	0.03575	0.11668																												0.23684	0.03491
	0.08521	0.05779	0.00752	0.00989	0.02204	0.04103	0.00299	0.01102	0.10197	0.39585	0.00635	0.02116	0.16999	0.19341	0.0431	0.02779	0.38741	0.25363	0.03473	0.11388																												0.22431	0.0336
	0.08757	0.05889	0.00808	0.00942	0.02271	0.03729	0.00303	0.01215	0.11294	0.39228	0.0065	0.02018	0.16272	0.19407	0.04323	0.02761	0.36793	0.26758	0.03374	0.11058																												0.21165	0.03226
	0.08981	0.05982	0.0086	0.00901	0.02345	0.03361	0.00307	0.0133	0.12437	0.38874	0.00665	0.01916	0.15534	0.19447	0.04328	0.02741	0.34776	0.28185	0.03284	0.10696																												0.19922	0.03089
	0.09187	0.06059	0.00907	0.00864	0.02419	0.03015	0.00312	0.01442	0.13586	0.38553	0.00681	0.01814	0.14809	0.19467	0.04325	0.02723	0.32765	0.29605	0.03211	0.10322																												0.18735	0.02952
	0.09372	0.06122	0.00945	0.00833	0.02486	0.02706	0.00316	0.01547	0.14704	0.38291	0.00697	0.01717	0.14122	0.19471	0.04313	0.02706	0.30837	0.30977	0.0316	0.09956																												0.17641	0.02816
	0.0953	0.06174	0.00973	0.00806	0.0254	0.02449	0.0032	0.01641	0.15753	0.38119	0.00714	0.01628	0.13498	0.19467	0.04291	0.02692	0.29066	0.32263	0.03139	0.09619																												0.16675	0.02685
	0.09658	0.06216	0.00987	0.00783	0.02574	0.02262	0.00323	0.01721	0.16695	0.38064	0.00731	0.01553	0.12962	0.19459	0.04258	0.02681	0.27528	0.33423	0.03154	0.0933																												0.1587	0.02559
	0.09771	0.06249	0.00981	0.00767	0.02589	0.02147	0.00326	0.01791	0.17589	0.38133	0.0075	0.01484	0.12476	0.19415	0.04207	0.02673	0.26118	0.34529	0.03215	0.09061																												0.15218	0.02433
	0.09884	0.06274	0.00954	0.0076	0.02594	0.02091	0.00328	0.01861	0.18509	0.38299	0.00771	0.01413	0.1199	0.19311	0.04136	0.02666	0.24699	0.35664	0.0332	0.08778																												0.14674	0.02301
	0.09987	0.06286	0.00913	0.00759	0.02591	0.02081	0.00331	0.01927	0.19435	0.38543	0.00794	0.01342	0.11517	0.19166	0.0405	0.02659	0.23299	0.368	0.03458	0.08486																												0.14228	0.02167
	0.10073	0.06285	0.00862	0.00764	0.02584	0.02107	0.00333	0.01989	0.2035	0.38845	0.00817	0.01274	0.1107	0.18998	0.03952	0.02654	0.21947	0.37911	0.03621	0.08193																												0.13866	0.02032
	0.10134	0.06269	0.00807	0.00773	0.02573	0.02158	0.00336	0.02044	0.21233	0.39184	0.00841	0.0121	0.10662	0.18826	0.03849	0.0265	0.2067	0.38971	0.03797	0.07907																												0.13576	0.01901
	0.1016	0.06235	0.00754	0.00784	0.02562	0.02222	0.00339	0.0209	0.22066	0.3954	0.00864	0.01153	0.10303	0.18668	0.03746	0.02648	0.19498	0.39952	0.03978	0.07634																												0.13347	0.01775
	0.10144	0.06181	0.00708	0.00796	0.02554	0.02288	0.00341	0.02127	0.2283	0.39894	0.00886	0.01105	0.10008	0.18543	0.03647	0.02648	0.18458	0.40828	0.04153	0.07383																												0.13166	0.01658
	0.10076	0.06106	0.00675	0.00807	0.0255	0.02344	0.00344	0.02151	0.23507	0.40225	0.00906	0.01068	0.09788	0.18469	0.03557	0.0265	0.17579	0.41574	0.04312	0.0716																												0.1302	0.01553
	0.0995	0.06008	0.0066	0.00816	0.02554	0.0238	0.00347	0.02162	0.24077	0.40514	0.00924	0.01044	0.09656	0.18464	0.03483	0.02655	0.16889	0.42161	0.04446	0.06972																												0.12898	0.01461
	0.09756	0.05884	0.00669	0.00821	0.02568	0.02384	0.0035	0.02157	0.24521	0.40739	0.00939	0.01036	0.09625	0.18546	0.03428	0.02663	0.16416	0.42563	0.04545	0.06827																												0.12787	0.01386
	0.09461	0.05709	0.00705	0.00824	0.02598	0.0236	0.00352	0.02132	0.24846	0.41008	0.0095	0.01045	0.09697	0.188	0.03392	0.02679	0.16202	0.42803	0.04613	0.06742																												0.12726	0.01327
	0.09054	0.05472	0.00761	0.00828	0.02644	0.02323	0.00354	0.02088	0.25075	0.41398	0.00954	0.01071	0.09864	0.19253	0.0337	0.02708	0.16241	0.42922	0.04663	0.06716																												0.12747	0.01281
	0.08563	0.05189	0.00835	0.00831	0.02701	0.02275	0.00356	0.02028	0.25214	0.4185	0.00955	0.01111	0.10115	0.19838	0.03359	0.02744	0.16489	0.42918	0.04698	0.06736																												0.12834	0.01245
	0.08015	0.0488	0.00922	0.00835	0.02763	0.02221	0.00358	0.01955	0.25269	0.42307	0.00954	0.01162	0.1044	0.20491	0.03356	0.02783	0.16903	0.42792	0.04719	0.06787																												0.12966	0.01221
	0.07437	0.04562	0.01016	0.00838	0.02826	0.02163	0.00361	0.01874	0.25247	0.42708	0.00952	0.01222	0.1083	0.21144	0.0336	0.02822	0.17439	0.42544	0.0473	0.06854																												0.13125	0.01206
	0.06856	0.04253	0.01113	0.0084	0.02885	0.02105	0.00363	0.01786	0.25154	0.42995	0.00952	0.01288	0.11275	0.21732	0.03368	0.02857	0.18054	0.42172	0.04733	0.06923																												0.13294	0.012
	0.06299	0.03971	0.01209	0.00842	0.02934	0.02051	0.00366	0.01697	0.24996	0.43108	0.00955	0.01357	0.11765	0.22188	0.03377	0.02883	0.18705	0.41676	0.0473	0.06978																												0.13452	0.01203
	0.05793	0.03734	0.013	0.00843	0.02968	0.02004	0.0037	0.01608	0.2478	0.42988	0.00963	0.01428	0.12292	0.22448	0.03386	0.02896	0.19348	0.41058	0.04723	0.07005																												0.13581	0.01213
	0.05366	0.03561	0.01379	0.00842	0.02982	0.01967	0.00374	0.01525	0.24511	0.42576	0.00977	0.01498	0.12844	0.22445	0.0339	0.02893	0.19939	0.40315	0.04716	0.06989																												0.13663	0.0123
	0.05043	0.03469	0.01444	0.0084	0.02971	0.01944	0.0038	0.0145	0.24195	0.41814	0.01	0.01563	0.13413	0.22113	0.03389	0.02868	0.20437	0.39448	0.04711	0.06916																												0.13679	0.01252
	0.04833	0.03482	0.01497	0.00837	0.02921	0.01936	0.00387	0.01376	0.23786	0.40608	0.01034	0.01632	0.14051	0.21356	0.03382	0.02815	0.20896	0.38334	0.04689	0.06773																												0.13656	0.01285
	0.0471	0.03595	0.01547	0.00832	0.0283	0.01939	0.00396	0.01295	0.23248	0.3897	0.0108	0.01712	0.14797	0.20189	0.03373	0.02735	0.21394	0.36905	0.04637	0.06571																												0.13629	0.01332
	0.04655	0.03782	0.01593	0.00826	0.02711	0.0195	0.00405	0.01211	0.22611	0.36994	0.01134	0.01799	0.15621	0.18712	0.03361	0.02635	0.21917	0.35244	0.04567	0.06324																												0.13589	0.0139
	0.04649	0.04016	0.01634	0.00819	0.02575	0.01968	0.00416	0.01126	0.21903	0.34773	0.01193	0.01889	0.16494	0.17027	0.03349	0.0252	0.22452	0.33432	0.04489	0.06049																												0.13529	0.01456
	0.04672	0.04273	0.01671	0.00811	0.02433	0.0199	0.00427	0.01044	0.21154	0.32401	0.01255	0.01979	0.17386	0.15234	0.03338	0.02399	0.22983	0.31551	0.04415	0.05762																												0.13442	0.01529
	0.04704	0.04525	0.01703	0.00802	0.02297	0.02015	0.00438	0.00966	0.20393	0.29974	0.01315	0.02064	0.18268	0.13434	0.03328	0.02278	0.23499	0.29683	0.04354	0.05477																												0.13319	0.01605
	0.04727	0.04748	0.0173	0.00793	0.0218	0.02039	0.00448	0.00895	0.19647	0.27584	0.01371	0.02142	0.19111	0.11727	0.03321	0.02164	0.23985	0.27909	0.04319	0.05212																												0.13153	0.01682
	0.04721	0.04914	0.01751	0.00784	0.02093	0.02062	0.00458	0.00836	0.18946	0.25326	0.0142	0.02208	0.19883	0.10215	0.03318	0.02064	0.24427	0.26312	0.04319	0.04982																												0.12937	0.01758
	0.04667	0.04998	0.01767	0.00775	0.02047	0.0208	0.00467	0.00789	0.18319	0.23294	0.01459	0.02258	0.20557	0.08999	0.03321	0.01985	0.24811	0.24974	0.04366	0.04803																												0.12662	0.01829
	0.04545	0.04975	0.01776	0.00767	0.02054	0.02091	0.00475	0.00758	0.17794	0.21581	0.01483	0.0229	0.21102	0.08178	0.03329	0.01934	0.25125	0.23975	0.04471	0.0469																												0.12321	0.01894
	0.04341	0.04816	0.01777	0.00757	0.02121	0.02095	0.00478	0.00747	0.17346	0.20119	0.01493	0.023	0.21571	0.07761	0.03345	0.01911	0.25351	0.23262	0.04656	0.04641																												0.11877	0.01956
	0.04069	0.04534	0.0177	0.00747	0.02239	0.02092	0.00474	0.00754	0.16928	0.18772	0.01492	0.02292	0.22026	0.07646	0.03367	0.01909	0.25496	0.22718	0.04922	0.04636																												0.11315	0.0202
	0.03747	0.04161	0.01756	0.00735	0.02396	0.02086	0.00466	0.00776	0.16543	0.17532	0.01482	0.02269	0.22446	0.07773	0.03394	0.01924	0.25578	0.22334	0.0525	0.04671																												0.10666	0.02085
	0.03396	0.0373	0.01735	0.00723	0.02583	0.02077	0.00457	0.00808	0.16193	0.16395	0.01464	0.02235	0.22814	0.08081	0.03425	0.01951	0.25614	0.22103	0.05616	0.04737																												0.09959	0.0215
	0.03036	0.03273	0.0171	0.00711	0.02789	0.02068	0.00449	0.00847	0.1588	0.15354	0.01442	0.02192	0.23108	0.0851	0.03458	0.01988	0.25624	0.22015	0.06001	0.04828																												0.09224	0.02213
	0.02687	0.02824	0.01683	0.00699	0.03003	0.02061	0.00445	0.0089	0.15604	0.14404	0.01417	0.02145	0.23312	0.08998	0.03494	0.0203	0.25624	0.22062	0.06382	0.04938																												0.08489	0.02273
	0.02368	0.02414	0.01653	0.00689	0.03215	0.02058	0.00447	0.00932	0.15369	0.13539	0.01391	0.02097	0.23404	0.09486	0.0353	0.02074	0.25634	0.22235	0.0674	0.05061																												0.07786	0.0233
	0.02099	0.02076	0.01623	0.0068	0.03414	0.0206	0.00459	0.00971	0.15175	0.12753	0.01367	0.02051	0.23367	0.09911	0.03566	0.02116	0.25672	0.22526	0.07052	0.05189																												0.07142	0.02382
	0.01901	0.01844	0.01595	0.00674	0.0359	0.02071	0.00483	0.01001	0.15025	0.12039	0.01346	0.02011	0.23182	0.10215	0.036	0.02151	0.25755	0.22927	0.07297	0.05315																												0.06588	0.02428
	0.01793	0.01749	0.01569	0.00669	0.03732	0.02091	0.00521	0.0102	0.1492	0.11393	0.01332	0.0198	0.22828	0.10335	0.03632	0.02177	0.25902	0.23428	0.07455	0.05435																												0.06153	0.02466
	0.01779	0.01794	0.01543	0.00667	0.03848	0.02123	0.00576	0.01032	0.14885	0.10836	0.01321	0.01953	0.22229	0.1028	0.03667	0.02192	0.26125	0.24109	0.07518	0.05568																												0.05829	0.02498
	0.0184	0.01945	0.01517	0.00665	0.03951	0.02165	0.00648	0.01042	0.14933	0.10389	0.01311	0.01925	0.21361	0.10117	0.03709	0.02201	0.26412	0.25025	0.07505	0.05736																												0.05582	0.02523
	0.01963	0.02183	0.01489	0.00665	0.04044	0.02216	0.00732	0.0105	0.15045	0.1004	0.01301	0.01896	0.20288	0.09875	0.03756	0.02205	0.26744	0.26126	0.07431	0.05926																												0.054	0.02542
	0.02134	0.0249	0.0146	0.00665	0.04127	0.02273	0.00826	0.01055	0.15204	0.09775	0.01292	0.01868	0.1907	0.09582	0.03805	0.02207	0.27104	0.27364	0.07313	0.06128																												0.05272	0.02556
	0.0234	0.02845	0.01431	0.00668	0.04201	0.02334	0.00925	0.01057	0.15393	0.09583	0.01284	0.01842	0.1777	0.09267	0.0385	0.0221	0.27473	0.2869	0.07168	0.0633																												0.05186	0.02567
	0.02567	0.03229	0.01402	0.00672	0.04268	0.02395	0.01028	0.01056	0.15593	0.09451	0.01277	0.0182	0.16451	0.08957	0.0389	0.02216	0.27834	0.30056	0.07012	0.06521																												0.05133	0.02574
	0.02801	0.03623	0.01373	0.00678	0.0433	0.02455	0.0113	0.01049	0.15788	0.09367	0.01271	0.01802	0.15174	0.08682	0.03921	0.02228	0.28168	0.31413	0.06862	0.0669																												0.05099	0.02579
	0.0303	0.04008	0.01344	0.00686	0.04386	0.02512	0.01228	0.01038	0.15958	0.09319	0.01268	0.01789	0.14001	0.08469	0.0394	0.02249	0.28457	0.32713	0.06734	0.06825																												0.05075	0.02583
	0.0324	0.04365	0.01317	0.00698	0.04438	0.02562	0.01319	0.01021	0.16088	0.09294	0.01265	0.01784	0.12995	0.08347	0.03942	0.02281	0.28683	0.33906	0.06644	0.06917																												0.05049	0.02586
	0.03417	0.04674	0.0129	0.00712	0.04488	0.02604	0.01399	0.00998	0.16159	0.09281	0.01265	0.01787	0.12219	0.08344	0.03926	0.02326	0.28829	0.34945	0.06609	0.06952																												0.0501	0.0259
	0.03572	0.0495	0.01263	0.00732	0.04539	0.02639	0.01473	0.00965	0.16196	0.0933	0.01269	0.01805	0.11646	0.08448	0.03885	0.0238	0.28865	0.35894	0.06624	0.0692																												0.04972	0.02592
	0.03725	0.05224	0.01233	0.00761	0.04592	0.02672	0.01546	0.00919	0.16233	0.09483	0.01278	0.0184	0.112	0.08624	0.03821	0.02434	0.28793	0.36838	0.06669	0.06823																												0.04956	0.02591
	0.03876	0.05494	0.01203	0.00795	0.04645	0.02701	0.01617	0.00865	0.16261	0.09711	0.01291	0.01887	0.10862	0.08863	0.0374	0.02494	0.28644	0.37763	0.06739	0.06677																												0.04958	0.02587
	0.04027	0.05761	0.01173	0.00832	0.04694	0.02728	0.01686	0.00804	0.16274	0.09988	0.01305	0.01942	0.10614	0.09158	0.03645	0.02559	0.28446	0.38651	0.06827	0.06497																												0.04974	0.02582
	0.04176	0.06026	0.01143	0.0087	0.04735	0.02752	0.01752	0.00741	0.16265	0.10287	0.01321	0.01998	0.10437	0.095	0.03543	0.02635	0.28229	0.39488	0.06928	0.06297																												0.05001	0.02575
	0.04324	0.06288	0.01116	0.00906	0.04764	0.02773	0.01813	0.00678	0.16225	0.10581	0.01335	0.02051	0.10314	0.09883	0.03437	0.02722	0.28022	0.40257	0.07035	0.06092																												0.05034	0.02568
	0.04471	0.06548	0.01092	0.00937	0.0478	0.0279	0.01869	0.00619	0.16149	0.10843	0.01346	0.02096	0.10226	0.10298	0.03333	0.02823	0.27855	0.40942	0.07143	0.05897																												0.05071	0.02561
	0.04618	0.06806	0.01072	0.00962	0.04777	0.02805	0.01919	0.00566	0.16029	0.11045	0.01353	0.02128	0.10156	0.10738	0.03235	0.02942	0.27757	0.41527	0.07246	0.05726																												0.05106	0.02554
	0.04764	0.07062	0.01058	0.00978	0.04753	0.02816	0.01963	0.00522	0.15857	0.1116	0.01354	0.02141	0.10084	0.11195	0.0315	0.03081	0.27757	0.41996	0.07339	0.05595																												0.05138	0.02548
	0.04909	0.07317	0.0105	0.00982	0.04704	0.02824	0.01999	0.00491	0.15627	0.11162	0.01347	0.0213	0.09993	0.11662	0.03081	0.03241	0.27885	0.42333	0.07414	0.05518																												0.0516	0.02543
	0.05044	0.07563	0.01052	0.0097	0.04618	0.02821	0.02026	0.00471	0.15305	0.11054	0.01331	0.02094	0.09905	0.12205	0.03027	0.03425	0.28215	0.42562	0.07487	0.05508																												0.05177	0.02541
	0.05162	0.07797	0.01065	0.00943	0.04489	0.02802	0.02044	0.0046	0.14881	0.10867	0.01305	0.02036	0.09853	0.12869	0.02982	0.0363	0.28756	0.42712	0.0757	0.05555																												0.05193	0.02539
	0.05271	0.08022	0.01087	0.00904	0.0433	0.02773	0.02054	0.00455	0.1438	0.10613	0.01273	0.0196	0.0983	0.13614	0.02944	0.03854	0.29443	0.42777	0.07659	0.05644																												0.05209	0.02538
	0.05376	0.08244	0.01113	0.00859	0.0415	0.0274	0.02058	0.00456	0.13828	0.10304	0.01236	0.01872	0.09832	0.144	0.02912	0.04095	0.30212	0.42749	0.07746	0.05758																												0.05226	0.02537
	0.05485	0.08466	0.01141	0.0081	0.03961	0.02706	0.02057	0.00462	0.13253	0.09953	0.01197	0.01774	0.09853	0.15187	0.02884	0.04351	0.30996	0.42623	0.07827	0.05881																												0.05243	0.02537
	0.05605	0.08695	0.01168	0.00762	0.03772	0.02678	0.02054	0.00472	0.12679	0.09572	0.01157	0.01672	0.0989	0.15934	0.02858	0.0462	0.31731	0.4239	0.07894	0.05996																												0.05261	0.02536
	0.05742	0.08934	0.0119	0.00718	0.03596	0.02661	0.02049	0.00483	0.12132	0.09174	0.01121	0.0157	0.09936	0.16601	0.02833	0.04899	0.3235	0.42044	0.07942	0.06087																												0.05282	0.02534
	0.05904	0.09187	0.01204	0.00683	0.03441	0.0266	0.02044	0.00496	0.1164	0.08771	0.01089	0.01472	0.09987	0.17147	0.02807	0.05187	0.3279	0.41579	0.07965	0.06138																												0.05304	0.02532
	0.06098	0.0946	0.01208	0.0066	0.03319	0.0268	0.02041	0.0051	0.11227	0.08375	0.01064	0.01381	0.10037	0.17532	0.02779	0.05482	0.32983	0.40987	0.07957	0.06131																												0.0533	0.02529
	0.0633	0.09757	0.01198	0.00654	0.03241	0.02726	0.02041	0.00522	0.10921	0.07999	0.01048	0.01303	0.10082	0.17717	0.02746	0.05781	0.32865	0.40262	0.07911	0.06052																												0.0536	0.02524
	0.06602	0.10093	0.01174	0.00667	0.03206	0.02789	0.02045	0.00536	0.10735	0.076	0.01039	0.01233	0.10138	0.17645	0.02712	0.06118	0.32375	0.39294	0.07826	0.05884																												0.05389	0.02517
	0.06909	0.10471	0.01141	0.00694	0.03203	0.02859	0.02053	0.00557	0.1065	0.07142	0.01034	0.01162	0.10221	0.17329	0.02678	0.06513	0.31546	0.3803	0.07708	0.05636																												0.05415	0.02508
	0.07245	0.10879	0.01099	0.00733	0.03226	0.02938	0.02063	0.0058	0.10642	0.06646	0.01032	0.01092	0.10321	0.16828	0.02645	0.06945	0.30455	0.36547	0.07561	0.05328																												0.0544	0.02498
	0.07605	0.11304	0.0105	0.00781	0.0327	0.03031	0.02073	0.00606	0.10687	0.06133	0.01034	0.01025	0.1043	0.16199	0.02611	0.07394	0.29179	0.3492	0.07389	0.04978																												0.05467	0.02487
	0.07984	0.11734	0.00996	0.00833	0.03329	0.0314	0.02081	0.00633	0.10762	0.05626	0.0104	0.0096	0.10539	0.15503	0.02577	0.07838	0.27797	0.33227	0.07197	0.04606																												0.05497	0.02476
	0.08376	0.12157	0.00937	0.00888	0.03397	0.03268	0.02086	0.00659	0.10842	0.05145	0.01051	0.009	0.10641	0.14799	0.02542	0.08257	0.26385	0.31544	0.06989	0.04231																												0.05534	0.02464
	0.08777	0.12561	0.00874	0.0094	0.03468	0.0342	0.02087	0.00681	0.10903	0.04713	0.01066	0.00845	0.10727	0.14144	0.02504	0.08629	0.2502	0.29948	0.0677	0.03873																												0.0558	0.02454
	0.09181	0.12932	0.0081	0.00988	0.03537	0.03598	0.02081	0.007	0.1092	0.0435	0.01086	0.00797	0.10788	0.13599	0.02465	0.08933	0.23781	0.28516	0.06544	0.03549																												0.05636	0.02444
	0.09584	0.1326	0.00745	0.01028	0.03597	0.03805	0.02068	0.00713	0.10871	0.04078	0.01112	0.00755	0.10817	0.13222	0.02422	0.09148	0.22744	0.27325	0.06316	0.03281																												0.05706	0.02435
	0.09979	0.1353	0.0068	0.01056	0.03643	0.04045	0.02045	0.00718	0.1073	0.03919	0.01144	0.00722	0.10803	0.13072	0.02376	0.09254	0.21986	0.2645	0.0609	0.03087																												0.05791	0.02429
	0.10402	0.13731	0.00607	0.01075	0.03675	0.04295	0.02011	0.00715	0.1049	0.03859	0.01181	0.007	0.10745	0.13157	0.02322	0.09236	0.21449	0.25884	0.05841	0.02952																												0.05903	0.02424
	0.10876	0.13867	0.0052	0.01092	0.03697	0.04539	0.01969	0.00704	0.10169	0.03868	0.01223	0.00689	0.1065	0.1342	0.0226	0.09108	0.21017	0.25542	0.05552	0.02849																												0.06046	0.02419
	0.11382	0.13954	0.00424	0.01106	0.03714	0.04791	0.01918	0.00687	0.09788	0.03942	0.0127	0.00686	0.10523	0.13822	0.02191	0.08892	0.20689	0.25387	0.05235	0.02777																												0.06212	0.02415
	0.11899	0.14008	0.00324	0.01115	0.03729	0.05063	0.01862	0.00665	0.09365	0.0408	0.01322	0.0069	0.10373	0.14327	0.02119	0.08608	0.20462	0.25383	0.04905	0.02733																												0.0639	0.02412
	0.12408	0.14045	0.00225	0.01121	0.03746	0.05369	0.018	0.00642	0.08921	0.04279	0.01379	0.00698	0.10205	0.14897	0.02047	0.08277	0.20331	0.25492	0.04577	0.02719																												0.06572	0.0241
	0.12889	0.14081	0.00132	0.01122	0.03769	0.05723	0.01736	0.00617	0.08473	0.04536	0.01441	0.00709	0.10027	0.15493	0.01978	0.07921	0.20295	0.25678	0.04264	0.02731																												0.0675	0.02409
	0.13323	0.1413	0.00049253	0.01119	0.038	0.06137	0.01669	0.00593	0.08042	0.04848	0.01508	0.0072	0.09845	0.16077	0.01915	0.0756	0.2035	0.25904	0.03979	0.02771																												0.06915	0.02409
	0.13688	0.1421	-0.0001781	0.01109	0.03845	0.06626	0.01602	0.00571	0.07646	0.05213	0.0158	0.0073	0.09665	0.16613	0.0186	0.07215	0.20492	0.26133	0.03738	0.02835																												0.07057	0.0241
	0.13965	0.14335	-0.0006431	0.01095	0.03906	0.07203	0.01536	0.00553	0.07305	0.05628	0.01657	0.00736	0.09495	0.17061	0.01816	0.06907	0.2072	0.26327	0.03555	0.02924																												0.07168	0.02413
	0.14135	0.14522	-0.00085312	0.01073	0.03987	0.07881	0.01473	0.00541	0.07038	0.0609	0.01739	0.00735	0.09341	0.17385	0.01787	0.06658	0.2103	0.26451	0.03442	0.03036																												0.07239	0.02418
	0.14175	0.14787	-0.00073655	0.01041	0.04087	0.08688	0.01409	0.00534	0.06845	0.06633	0.01836	0.00729	0.09179	0.17613	0.01766	0.06458	0.21463	0.26582	0.03406	0.032																												0.07276	0.02426
	0.14095	0.15125	-0.0003048	0.00997	0.04199	0.09628	0.01341	0.00531	0.06703	0.07278	0.01952	0.00718	0.08986	0.17802	0.01744	0.0628	0.22046	0.26801	0.03434	0.03433																												0.0729	0.02438
	0.1392	0.15514	0.00036696	0.00942	0.04324	0.10674	0.0127	0.0053	0.06604	0.08003	0.02082	0.00704	0.08777	0.17952	0.01726	0.06119	0.22752	0.27077	0.03516	0.03716																												0.07283	0.02453
	0.13675	0.15934	0.0012	0.00882	0.0446	0.11798	0.01199	0.00532	0.06537	0.08789	0.02218	0.00689	0.08564	0.18065	0.01715	0.05969	0.23557	0.27379	0.03639	0.04031																												0.07256	0.02469
	0.13386	0.16366	0.00213	0.00818	0.04608	0.12974	0.01127	0.00535	0.06493	0.09615	0.02356	0.00673	0.0836	0.18142	0.01713	0.05824	0.24433	0.27675	0.03794	0.04359																												0.0721	0.02486
	0.13077	0.16789	0.00307	0.00754	0.04766	0.14175	0.01056	0.00539	0.06462	0.10461	0.02488	0.00659	0.08179	0.18185	0.01724	0.0568	0.25355	0.27933	0.03969	0.04682																												0.07148	0.02503
	0.12776	0.17182	0.00395	0.00694	0.04935	0.15376	0.00988	0.00542	0.06434	0.11304	0.02608	0.00648	0.08032	0.18196	0.01751	0.0553	0.26296	0.28123	0.04153	0.04982																												0.0707	0.02518
	0.12506	0.17526	0.0047	0.00641	0.05113	0.16548	0.00924	0.00543	0.06399	0.12126	0.02711	0.00641	0.07933	0.18176	0.01798	0.0537	0.2723	0.28213	0.04335	0.05241																												0.06977	0.0253
	0.12294	0.178	0.00523	0.00597	0.05301	0.17666	0.00864	0.00543	0.06347	0.12905	0.02789	0.00639	0.07895	0.18126	0.01868	0.05194	0.28132	0.28172	0.04504	0.05439																												0.06871	0.02539
	0.12165	0.17984	0.00548	0.00567	0.05497	0.18702	0.00811	0.00541	0.06269	0.13621	0.02837	0.00645	0.07931	0.18049	0.01964	0.04997	0.28974	0.27968	0.04649	0.05559																												0.06753	0.02543
	0.12121	0.18091	0.00542	0.00549	0.05709	0.19678	0.00764	0.00535	0.06169	0.14321	0.02854	0.00658	0.08066	0.17924	0.02092	0.04764	0.29865	0.27542	0.04784	0.05582																												0.06605	0.02543
	0.12138	0.18147	0.00512	0.0054	0.05941	0.20634	0.0072	0.00528	0.06061	0.15055	0.02846	0.00679	0.083	0.17741	0.02252	0.04494	0.30891	0.26897	0.04927	0.05517																												0.06415	0.02542
	0.12199	0.18157	0.00464	0.00538	0.0619	0.21569	0.0068	0.00519	0.05946	0.158	0.02816	0.00706	0.0861	0.1751	0.02438	0.04199	0.31996	0.26087	0.05077	0.05387																												0.06196	0.02539
	0.12289	0.18123	0.00403	0.00543	0.0645	0.22485	0.00644	0.0051	0.05828	0.16538	0.0277	0.00737	0.08971	0.17244	0.02645	0.03892	0.33122	0.25168	0.05229	0.05213																												0.05958	0.02534
	0.12393	0.18049	0.00334	0.00552	0.06717	0.23382	0.0061	0.005	0.05707	0.17246	0.0271	0.00771	0.0936	0.16955	0.02867	0.03583	0.34211	0.24198	0.0538	0.05019																												0.05712	0.02526
	0.12493	0.17936	0.00264	0.00564	0.06986	0.24261	0.0058	0.00489	0.05586	0.17905	0.02641	0.00806	0.09752	0.16653	0.03096	0.03287	0.35207	0.23231	0.05528	0.04827																												0.05471	0.02516
	0.12575	0.17788	0.00197	0.00579	0.07252	0.25124	0.00552	0.00479	0.05467	0.18494	0.02566	0.0084	0.10125	0.16351	0.03329	0.03013	0.36053	0.22324	0.0567	0.0466																												0.05244	0.02502
	0.12622	0.17609	0.00139	0.00595	0.07511	0.25971	0.00526	0.00468	0.05352	0.18992	0.0249	0.00873	0.10453	0.16061	0.03558	0.02776	0.36691	0.21533	0.05802	0.0454																												0.05044	0.02485
	0.12618	0.174	0.00096188	0.00611	0.07757	0.26802	0.00503	0.00459	0.05243	0.19378	0.02417	0.00902	0.10714	0.15793	0.03777	0.02587	0.37064	0.20915	0.05922	0.0449																												0.04882	0.02464
	0.12548	0.17165	0.000734	0.00625	0.07988	0.27619	0.00482	0.0045	0.05142	0.19632	0.02349	0.00926	0.10883	0.1556	0.03981	0.02457	0.37115	0.20525	0.06025	0.04531																												0.04769	0.02439
	0.12403	0.16905	0.00068109	0.00637	0.08189	0.28441	0.00463	0.00442	0.05041	0.19721	0.02282	0.00946	0.10962	0.1534	0.04175	0.0238	0.36748	0.20367	0.06115	0.04678																												0.04705	0.02408
	0.12195	0.16616	0.00073104	0.00648	0.08359	0.2928	0.00447	0.00433	0.04932	0.19648	0.02208	0.00964	0.10979	0.15108	0.04369	0.02338	0.35968	0.20384	0.06196	0.04911																												0.0468	0.02371
	0.11939	0.16298	0.0008711	0.00658	0.08509	0.30121	0.00435	0.00424	0.04821	0.19445	0.02129	0.0098	0.10943	0.14873	0.04561	0.0233	0.34871	0.20544	0.06268	0.05212																												0.04687	0.02329
	0.11648	0.15947	0.00109	0.0067	0.0865	0.30951	0.00425	0.00415	0.04711	0.19147	0.02046	0.00994	0.10868	0.14643	0.04752	0.02354	0.33554	0.20812	0.06331	0.05559																												0.04718	0.02283
	0.11338	0.15562	0.00137	0.00684	0.08792	0.31755	0.00418	0.00406	0.04607	0.18788	0.01961	0.01008	0.10765	0.14425	0.04941	0.02409	0.32112	0.21155	0.06385	0.05932																												0.04768	0.02235
	0.11022	0.1514	0.0017	0.00701	0.08946	0.32519	0.00412	0.00398	0.04515	0.18401	0.01877	0.0102	0.10645	0.14229	0.05128	0.02493	0.30642	0.2154	0.06432	0.0631																												0.04829	0.02185
	0.10715	0.14679	0.00208	0.00723	0.09123	0.33229	0.00407	0.00392	0.04439	0.18019	0.01795	0.01031	0.1052	0.14061	0.05313	0.02605	0.29239	0.21933	0.06471	0.06674																												0.04895	0.02136
	0.10431	0.14178	0.00248	0.00751	0.09335	0.33872	0.00404	0.00387	0.04383	0.17678	0.01717	0.01042	0.10402	0.13932	0.05495	0.02743	0.28	0.223	0.06502	0.07001																												0.04959	0.02087
	0.10186	0.13633	0.00289	0.00786	0.0959	0.34433	0.00401	0.00383	0.04352	0.17409	0.01645	0.01053	0.10303	0.13848	0.05675	0.02906	0.27021	0.22607	0.06526	0.07273																												0.05014	0.02041
	0.09992	0.13044	0.0033	0.00829	0.09901	0.34898	0.00398	0.00382	0.04351	0.17248	0.01581	0.01063	0.10233	0.13818	0.05851	0.03092	0.26399	0.22822	0.06544	0.07469																												0.05054	0.01999
	0.09852	0.12361	0.00377	0.00883	0.10276	0.35295	0.00394	0.00384	0.04386	0.17188	0.01523	0.0107	0.10168	0.13869	0.06032	0.03334	0.26148	0.22947	0.0654	0.076																												0.0508	0.01961
	0.0975	0.11561	0.00434	0.00946	0.10709	0.35651	0.00388	0.0039	0.04457	0.17194	0.01468	0.0107	0.10081	0.14008	0.06225	0.03652	0.26177	0.2302	0.06507	0.07698																												0.05097	0.01926
	0.09678	0.10677	0.00497	0.01017	0.11187	0.35959	0.00382	0.00399	0.04557	0.17249	0.01416	0.01066	0.09982	0.1421	0.06423	0.04024	0.26424	0.23055	0.06455	0.07763																												0.05111	0.01894
	0.09628	0.09742	0.00564	0.01095	0.117	0.36206	0.00376	0.00409	0.04677	0.17338	0.01368	0.0106	0.09882	0.14455	0.06621	0.04431	0.26824	0.23071	0.06392	0.07798																												0.05124	0.01862
	0.09591	0.08789	0.00632	0.01177	0.12234	0.36384	0.00372	0.0042	0.04812	0.17444	0.01323	0.01056	0.09793	0.1472	0.06812	0.0485	0.27312	0.23083	0.06327	0.07806																												0.0514	0.0183
	0.09557	0.0785	0.00699	0.01261	0.1278	0.36482	0.00372	0.00431	0.04954	0.17553	0.01281	0.01055	0.09725	0.14983	0.0699	0.0526	0.27827	0.23108	0.0627	0.0779																												0.05161	0.01798
	0.0952	0.0696	0.00761	0.01345	0.13325	0.3649	0.00376	0.0044	0.05096	0.17648	0.01244	0.0106	0.09688	0.15221	0.07151	0.05641	0.28303	0.23163	0.0623	0.07753																												0.05192	0.01764
	0.09469	0.0615	0.00817	0.01427	0.13856	0.36398	0.00386	0.00446	0.0523	0.17714	0.01211	0.01074	0.09693	0.15411	0.07287	0.05972	0.28676	0.23264	0.06216	0.07696																												0.05235	0.01727
	0.09397	0.05455	0.00862	0.01505	0.14364	0.36197	0.00403	0.00449	0.05351	0.17735	0.01182	0.01099	0.09752	0.15532	0.07394	0.06231	0.28884	0.23428	0.06238	0.07622																												0.05295	0.01687
	0.09294	0.04907	0.00894	0.01578	0.14836	0.35875	0.00429	0.00447	0.05449	0.17695	0.01157	0.01137	0.09874	0.1556	0.07465	0.06397	0.28862	0.23672	0.06304	0.07535																												0.05374	0.01641
	0.09165	0.04477	0.00911	0.01651	0.15284	0.35374	0.00465	0.00438	0.05524	0.17615	0.01138	0.01195	0.10076	0.15499	0.07507	0.06475	0.28588	0.23971	0.06433	0.07409																												0.05463	0.01589
	0.0902	0.04117	0.00914	0.01731	0.1573	0.34669	0.00513	0.00423	0.0558	0.1752	0.01125	0.01272	0.10356	0.15373	0.0753	0.0649	0.28118	0.24293	0.06627	0.07228																												0.05555	0.0153
	0.08863	0.03827	0.00907	0.01815	0.1617	0.33808	0.00568	0.00402	0.05623	0.17408	0.01117	0.01363	0.10696	0.15192	0.07532	0.06449	0.275	0.24647	0.06868	0.07008																												0.05653	0.01466
	0.08694	0.03606	0.00891	0.01898	0.16602	0.32834	0.0063	0.00379	0.05659	0.17273	0.01114	0.01463	0.1108	0.14967	0.07513	0.06362	0.26785	0.2504	0.07138	0.06763																												0.05762	0.01398
	0.08517	0.03456	0.00872	0.01977	0.17024	0.31794	0.00696	0.00354	0.05695	0.17111	0.01113	0.01568	0.11492	0.1471	0.07471	0.06237	0.26022	0.25478	0.07419	0.06508																												0.05885	0.0133
	0.08334	0.03376	0.00852	0.02051	0.17433	0.30734	0.00764	0.00331	0.05735	0.16918	0.01116	0.01673	0.11916	0.14432	0.07405	0.06083	0.25261	0.25969	0.07693	0.06257																												0.06026	0.01262
	0.08145	0.03367	0.00835	0.02114	0.17826	0.297	0.00831	0.0031	0.05787	0.1669	0.0112	0.01772	0.12334	0.14142	0.07314	0.05909	0.24552	0.26519	0.07943	0.06025																												0.06189	0.01198
	0.07955	0.03429	0.00824	0.02165	0.18203	0.28736	0.00896	0.00295	0.05856	0.16421	0.01125	0.01861	0.12731	0.13854	0.07196	0.05723	0.23944	0.27137	0.0815	0.05828																												0.06378	0.01138
	0.07765	0.03563	0.00823	0.02199	0.18559	0.27888	0.00956	0.00286	0.05947	0.16108	0.01129	0.01935	0.1309	0.13576	0.07051	0.05534	0.23486	0.27829	0.08296	0.05679																												0.06597	0.01086
	0.07577	0.03769	0.00834	0.02213	0.18893	0.27203	0.01009	0.00285	0.06068	0.15746	0.01133	0.01989	0.13394	0.13321	0.06878	0.05351	0.2323	0.28602	0.08365	0.05594																												0.0685	0.01042
	0.07381	0.04067	0.00858	0.02205	0.19218	0.26668	0.0106	0.00294	0.06223	0.15305	0.01138	0.02025	0.13634	0.13063	0.06645	0.05143	0.23184	0.2951	0.08339	0.05569																												0.07134	0.01008
	0.07168	0.04469	0.00893	0.02177	0.19544	0.26229	0.01115	0.00309	0.06409	0.14772	0.01149	0.02048	0.13821	0.12777	0.06337	0.04882	0.23305	0.30575	0.08227	0.05589																												0.07444	0.00981
	0.06944	0.0496	0.00935	0.02131	0.19862	0.25869	0.01171	0.00329	0.06619	0.1417	0.01163	0.0206	0.13972	0.12474	0.05975	0.04586	0.23557	0.31758	0.08052	0.05646																												0.07778	0.00959
	0.06715	0.05527	0.00984	0.02072	0.20167	0.2557	0.01226	0.00355	0.06846	0.13522	0.01178	0.02063	0.14101	0.12165	0.0558	0.0427	0.23906	0.33018	0.07832	0.05734																												0.08137	0.00942
	0.06487	0.06155	0.01036	0.02004	0.2045	0.25315	0.01277	0.00383	0.07084	0.12851	0.01194	0.02058	0.14225	0.11859	0.05174	0.0395	0.24316	0.34317	0.0759	0.05847																												0.0852	0.00929
	0.06266	0.06832	0.01088	0.0193	0.20703	0.25087	0.01323	0.00414	0.07326	0.12179	0.01207	0.02048	0.14359	0.11567	0.04776	0.03642	0.24752	0.35614	0.07347	0.05979																												0.08929	0.00919
	0.06059	0.07544	0.0114	0.01854	0.20921	0.24869	0.01361	0.00447	0.07564	0.1153	0.01218	0.02034	0.14517	0.113	0.04409	0.03362	0.2518	0.3687	0.07122	0.06123																												0.09362	0.0091
	0.0587	0.08276	0.01189	0.0178	0.21094	0.24643	0.01389	0.00479	0.07792	0.10925	0.01223	0.02018	0.14717	0.11067	0.04092	0.03126	0.25564	0.38045	0.06938	0.06273																												0.09819	0.00901
	0.05707	0.09015	0.01231	0.01712	0.21216	0.24393	0.01405	0.00511	0.08003	0.10388	0.01221	0.02002	0.14974	0.1088	0.03849	0.0295	0.2587	0.391	0.06814	0.06422																												0.103	0.00891
	0.05574	0.09748	0.01266	0.01652	0.2128	0.24101	0.01406	0.00541	0.0819	0.09942	0.01212	0.01987	0.15302	0.10749	0.03698	0.02849	0.26063	0.39994	0.06772	0.06564																												0.10806	0.0088
	0.05468	0.1051	0.01297	0.01598	0.21284	0.23792	0.01389	0.0057	0.08374	0.09582	0.01189	0.0197	0.15735	0.10634	0.03646	0.02833	0.26199	0.40787	0.0682	0.06722																												0.11351	0.00867
	0.0538	0.11335	0.01327	0.01541	0.21236	0.23499	0.01354	0.00601	0.08575	0.09282	0.01152	0.01948	0.16275	0.10499	0.03673	0.0289	0.26347	0.41553	0.06941	0.06913																												0.11944	0.00854
	0.0531	0.12207	0.01357	0.01485	0.21141	0.23215	0.01306	0.00633	0.08781	0.09032	0.01105	0.01922	0.16891	0.10368	0.03765	0.03004	0.26487	0.42275	0.07117	0.07127																												0.12574	0.00842
	0.05257	0.1311	0.01384	0.01428	0.21003	0.22931	0.01248	0.00666	0.08983	0.08822	0.01052	0.01893	0.17553	0.10261	0.03906	0.03162	0.26602	0.42934	0.07332	0.07352																												0.13233	0.00829
	0.05221	0.14028	0.01407	0.01372	0.20827	0.2264	0.01182	0.00699	0.0917	0.08644	0.00997	0.01861	0.1823	0.102	0.04081	0.03349	0.26672	0.43515	0.07568	0.07578																												0.13909	0.00818
	0.05201	0.14944	0.01427	0.01319	0.20617	0.22335	0.01112	0.00732	0.09332	0.08487	0.00945	0.0183	0.18893	0.10206	0.04275	0.0355	0.2668	0.43998	0.0781	0.07794																												0.14593	0.00809
	0.05197	0.15842	0.0144	0.01268	0.20377	0.22009	0.01042	0.00765	0.09458	0.08342	0.009	0.01799	0.1951	0.10301	0.04473	0.03752	0.26608	0.44368	0.0804	0.07988																												0.15274	0.008
	0.05209	0.16705	0.01447	0.01222	0.20113	0.21654	0.00976	0.00796	0.09539	0.082	0.00865	0.01769	0.20052	0.10505	0.04659	0.03939	0.26436	0.44606	0.0824	0.08149																												0.15944	0.00794
	0.05235	0.17517	0.01446	0.0118	0.19828	0.21262	0.00916	0.00825	0.09563	0.08051	0.00845	0.01743	0.20488	0.10841	0.04819	0.04097	0.26147	0.44696	0.08395	0.08267																												0.16592	0.00791
	0.05275	0.18263	0.01435	0.01144	0.19527	0.20828	0.00865	0.00852	0.09521	0.07885	0.00844	0.01722	0.20789	0.1133	0.04938	0.04212	0.25721	0.44619	0.08487	0.0833																												0.17208	0.0079
	0.05342	0.18935	0.01412	0.01115	0.19208	0.20354	0.0082	0.00878	0.0939	0.07706	0.00863	0.01704	0.20986	0.12049	0.05027	0.04301	0.25066	0.44303	0.08517	0.08314																												0.17826	0.00793
	0.05443	0.19546	0.01375	0.0109	0.18866	0.19851	0.00774	0.00903	0.09169	0.07525	0.009	0.01687	0.21129	0.13017	0.0511	0.04387	0.24147	0.43725	0.08503	0.08217																												0.18475	0.00799
	0.0557	0.20111	0.01327	0.0107	0.185	0.19321	0.00728	0.00928	0.08879	0.07344	0.00951	0.01673	0.21214	0.14174	0.05187	0.04467	0.23038	0.42944	0.08453	0.08061																												0.19139	0.00809
	0.05716	0.20642	0.01271	0.01053	0.18107	0.18764	0.00683	0.00951	0.08539	0.07169	0.01012	0.0166	0.21235	0.15453	0.05257	0.04538	0.21812	0.42017	0.08378	0.07869																												0.19799	0.0082
	0.05871	0.21153	0.01211	0.0104	0.17687	0.18182	0.00641	0.00974	0.08171	0.07001	0.0108	0.01648	0.21188	0.16794	0.05321	0.04599	0.20542	0.41004	0.08285	0.07663																												0.2044	0.00833
	0.06029	0.21657	0.0115	0.0103	0.17239	0.17574	0.00604	0.00994	0.07794	0.06845	0.01152	0.01638	0.21066	0.18132	0.05378	0.04644	0.19299	0.39963	0.08183	0.07465																												0.21043	0.00847
	0.06181	0.22169	0.01092	0.01021	0.1676	0.16943	0.00572	0.01014	0.07429	0.06703	0.01224	0.01629	0.20866	0.19405	0.0543	0.04673	0.18159	0.38952	0.08082	0.07297																												0.21591	0.00861
	0.0632	0.22701	0.01038	0.01014	0.1625	0.16289	0.00547	0.01031	0.07096	0.06579	0.01293	0.0162	0.20582	0.20548	0.05476	0.04681	0.17192	0.38029	0.0799	0.07183																												0.22068	0.00874
	0.06437	0.23266	0.00993	0.01008	0.15707	0.15613	0.00531	0.01045	0.06816	0.06476	0.01356	0.01612	0.20209	0.215	0.05516	0.04665	0.16473	0.37254	0.07917	0.07143																												0.22455	0.00887
	0.06525	0.2388	0.0096	0.01002	0.15129	0.14916	0.00525	0.01057	0.06609	0.06398	0.0141	0.01605	0.19742	0.22196	0.0555	0.04623	0.16074	0.36685	0.07871	0.07201																												0.22735	0.00897
	0.06588	0.2455	0.00936	0.00994	0.14464	0.14162	0.00528	0.01068	0.06474	0.0633	0.01459	0.01598	0.19089	0.22689	0.0558	0.04538	0.15998	0.36313	0.07858	0.07334																												0.22912	0.00908
	0.06637	0.25269	0.00915	0.00986	0.13683	0.13329	0.00542	0.01076	0.06388	0.0626	0.01509	0.01594	0.18206	0.23073	0.05608	0.04402	0.1617	0.36072	0.07874	0.07505																												0.23003	0.00919
	0.06672	0.26023	0.00899	0.00977	0.12823	0.12441	0.00563	0.01084	0.06342	0.06196	0.01559	0.01591	0.17155	0.23348	0.05632	0.04229	0.16549	0.35936	0.07908	0.07717																												0.23016	0.00931
	0.06696	0.26798	0.00886	0.00969	0.11919	0.11523	0.00592	0.01089	0.06325	0.06147	0.01609	0.01589	0.16	0.23515	0.05651	0.04032	0.17092	0.35878	0.07952	0.07973																												0.22961	0.00943
	0.0671	0.27579	0.00878	0.00964	0.11008	0.10597	0.00626	0.01092	0.06326	0.06119	0.01655	0.01588	0.14806	0.23575	0.05662	0.03825	0.17757	0.35872	0.07996	0.08277																												0.22845	0.00955
	0.06716	0.28353	0.00875	0.00963	0.10127	0.09687	0.00665	0.01093	0.06335	0.06121	0.01697	0.01587	0.13636	0.23528	0.05665	0.0362	0.18501	0.35891	0.08032	0.08632																												0.22677	0.00965
	0.06716	0.29105	0.00877	0.00966	0.09312	0.08817	0.00707	0.01091	0.06343	0.06161	0.01734	0.01585	0.12554	0.23374	0.05658	0.03431	0.19283	0.35908	0.08048	0.0904																												0.22464	0.00973
	0.06711	0.29821	0.00884	0.00976	0.086	0.08011	0.00751	0.01086	0.06338	0.06246	0.01764	0.01583	0.11623	0.23114	0.05639	0.03272	0.20059	0.35896	0.08037	0.09505																												0.22215	0.0098
	0.06703	0.30487	0.00896	0.00993	0.08026	0.07292	0.00796	0.01078	0.0631	0.06384	0.01785	0.01579	0.10908	0.22749	0.05607	0.03154	0.20788	0.35829	0.0799	0.10029																												0.21939	0.00983
	0.06694	0.31089	0.00914	0.01019	0.07626	0.06684	0.00841	0.01067	0.06249	0.06583	0.01796	0.01574	0.10471	0.22279	0.0556	0.03092	0.21428	0.35681	0.07896	0.10617																												0.21642	0.00982
	0.06668	0.31649	0.00946	0.0106	0.07386	0.06172	0.0089	0.01051	0.06152	0.0685	0.01795	0.0157	0.10331	0.21598	0.05485	0.03096	0.22033	0.35393	0.07746	0.11329																												0.21308	0.00977
	0.06615	0.32195	0.00995	0.01119	0.07257	0.05723	0.00947	0.01031	0.06026	0.07182	0.01782	0.01569	0.10428	0.20649	0.05376	0.03158	0.22679	0.3496	0.07547	0.12197																												0.20915	0.00967
	0.06545	0.32719	0.01055	0.0119	0.07231	0.05335	0.0101	0.01008	0.05881	0.07568	0.01759	0.0157	0.10718	0.19499	0.05242	0.03263	0.23351	0.34436	0.07308	0.13178																												0.20472	0.00953
	0.06467	0.33214	0.01123	0.01268	0.07298	0.05003	0.01077	0.00981	0.05724	0.08001	0.01729	0.0157	0.11153	0.18221	0.05094	0.03398	0.24037	0.33875	0.07041	0.1423																												0.19988	0.00937
	0.06389	0.33673	0.01192	0.01349	0.07448	0.04725	0.01144	0.00952	0.05563	0.08469	0.01693	0.01569	0.11688	0.16882	0.04942	0.03548	0.24723	0.3333	0.06756	0.15308																												0.1947	0.00919
	0.06322	0.3409	0.01258	0.01427	0.07674	0.04497	0.01209	0.00921	0.05407	0.08965	0.01656	0.01564	0.12276	0.15554	0.04795	0.03699	0.25395	0.32855	0.06466	0.1637																												0.18927	0.00901
	0.06273	0.34457	0.01316	0.01498	0.07965	0.04316	0.01271	0.00889	0.05264	0.09479	0.01618	0.01555	0.12871	0.14307	0.04662	0.03837	0.26041	0.32503	0.06181	0.17373																												0.18368	0.00884
	0.06253	0.34766	0.01359	0.01557	0.08313	0.04178	0.01326	0.00857	0.05142	0.10002	0.01583	0.01538	0.13426	0.13209	0.04555	0.03946	0.26647	0.32328	0.05912	0.18274																												0.178	0.00869
	0.0627	0.35012	0.01384	0.01598	0.08708	0.04081	0.01372	0.00826	0.05048	0.10524	0.01552	0.01513	0.13896	0.12332	0.04483	0.04014	0.272	0.32382	0.05671	0.19029																												0.17232	0.00857
	0.06333	0.35187	0.01385	0.01617	0.09141	0.04021	0.01406	0.00796	0.04993	0.11036	0.0153	0.01477	0.14232	0.11745	0.04456	0.04026	0.27686	0.32721	0.05468	0.19596																												0.16672	0.00849
	0.06469	0.353	0.01355	0.01609	0.0965	0.0401	0.0143	0.00764	0.04954	0.11541	0.01515	0.01426	0.14464	0.11439	0.04464	0.03974	0.28128	0.33358	0.05294	0.19995																												0.16088	0.00845
	0.06683	0.35363	0.01298	0.01574	0.10266	0.0406	0.01445	0.00728	0.04911	0.1205	0.01507	0.01357	0.14652	0.11336	0.04491	0.0387	0.28555	0.34246	0.05131	0.20281																												0.15457	0.00844
	0.06953	0.35373	0.01219	0.01521	0.10968	0.04163	0.01453	0.00689	0.04875	0.12566	0.01502	0.01277	0.14805	0.11404	0.04538	0.03726	0.28958	0.35346	0.0498	0.20465																												0.14793	0.00844
	0.07255	0.3533	0.01125	0.01454	0.11737	0.04313	0.01455	0.00649	0.04853	0.13093	0.015	0.01189	0.14932	0.1161	0.04607	0.03555	0.29327	0.36618	0.04842	0.20558																												0.14112	0.00847
	0.07567	0.35231	0.01025	0.01381	0.12552	0.04503	0.01452	0.00609	0.04857	0.13633	0.01499	0.01097	0.1504	0.11921	0.04698	0.0337	0.29656	0.38022	0.04717	0.20571																												0.1343	0.0085
	0.07867	0.35074	0.00924	0.01308	0.13392	0.04727	0.01445	0.00572	0.04893	0.14192	0.01496	0.01006	0.15137	0.12304	0.04813	0.03182	0.29935	0.39519	0.04605	0.20512																												0.12764	0.00855
	0.08131	0.34857	0.00829	0.01242	0.14237	0.04978	0.01435	0.00539	0.04973	0.14771	0.01489	0.00922	0.15231	0.12727	0.04953	0.03005	0.30156	0.4107	0.04506	0.20394																												0.12129	0.0086
	0.08336	0.3458	0.00748	0.01188	0.15067	0.0525	0.01424	0.00512	0.05105	0.15375	0.01477	0.00847	0.1533	0.13156	0.05118	0.02851	0.3031	0.42635	0.04422	0.20226																												0.11541	0.00865
	0.08461	0.34238	0.00687	0.01153	0.15861	0.05536	0.01412	0.00492	0.05299	0.16006	0.01458	0.00787	0.15443	0.13558	0.0531	0.02733	0.30389	0.44174	0.04351	0.20019																												0.11016	0.0087
	0.08482	0.33832	0.00653	0.01144	0.16599	0.05829	0.01401	0.00481	0.05563	0.16669	0.0143	0.00746	0.15578	0.13901	0.05531	0.02663	0.30385	0.45649	0.04295	0.19783																												0.1057	0.00875
	0.08358	0.33338	0.00649	0.01163	0.17322	0.06152	0.0139	0.0048	0.05932	0.17379	0.01388	0.00723	0.15724	0.14259	0.05801	0.02641	0.30229	0.47245	0.04263	0.19493																												0.10201	0.00877
	0.08089	0.32747	0.00668	0.01204	0.18072	0.06524	0.01379	0.00487	0.06414	0.1814	0.01334	0.00713	0.1587	0.14705	0.06133	0.02654	0.29892	0.49109	0.04259	0.19124																												0.09889	0.00876
	0.07716	0.32075	0.00705	0.01262	0.18835	0.06935	0.01365	0.00501	0.06982	0.1894	0.01271	0.00714	0.16017	0.15209	0.0651	0.02696	0.29425	0.51138	0.04277	0.18687																												0.09629	0.00873
	0.07278	0.31336	0.00754	0.01333	0.19594	0.07372	0.01351	0.0052	0.07609	0.19767	0.01202	0.00724	0.16166	0.15741	0.06918	0.02759	0.28877	0.53228	0.04311	0.18193																												0.09413	0.0087
	0.06817	0.30547	0.00812	0.01412	0.20334	0.07824	0.01333	0.00543	0.08267	0.2061	0.0113	0.00742	0.16319	0.16271	0.07341	0.02836	0.28299	0.55277	0.04355	0.17654																												0.09233	0.00869
	0.06373	0.29723	0.00872	0.01492	0.2104	0.0828	0.01313	0.0057	0.08927	0.21456	0.0106	0.00765	0.16476	0.16766	0.07765	0.02921	0.27741	0.57181	0.04402	0.1708																												0.09085	0.0087
	0.05985	0.2888	0.00929	0.01569	0.21695	0.08728	0.0129	0.00598	0.09563	0.22293	0.00993	0.00793	0.1664	0.17197	0.08172	0.03005	0.27253	0.58838	0.04446	0.16483																												0.08959	0.00875
	0.05695	0.28033	0.00978	0.01638	0.22285	0.09156	0.01263	0.00627	0.10146	0.2311	0.00935	0.00822	0.16812	0.17534	0.08549	0.03082	0.26885	0.60145	0.04481	0.15874																												0.0885	0.00886
	0.05542	0.27199	0.01014	0.01694	0.22792	0.09553	0.01231	0.00655	0.1065	0.23894	0.00888	0.00851	0.16993	0.17745	0.0888	0.03144	0.26688	0.60998	0.04501	0.15264																												0.0875	0.00904
	0.05568	0.26392	0.01032	0.01732	0.23203	0.09908	0.01195	0.00681	0.11046	0.24633	0.00855	0.00878	0.17184	0.178	0.0915	0.03185	0.26711	0.61296	0.04499	0.14664																												0.08652	0.0093
	0.05801	0.25594	0.0103	0.01756	0.23502	0.1023	0.01151	0.00707	0.11332	0.25321	0.00838	0.00907	0.17412	0.1765	0.09366	0.03211	0.2699	0.60926	0.04468	0.14033																												0.08574	0.00961
	0.06217	0.2478	0.01013	0.01776	0.23698	0.10538	0.01097	0.00737	0.11535	0.25967	0.00832	0.00942	0.17689	0.173	0.09551	0.03232	0.27493	0.59934	0.04409	0.13336																												0.08531	0.00993
	0.06773	0.23952	0.00984	0.01789	0.23809	0.1083	0.01036	0.00769	0.11674	0.26583	0.00836	0.00982	0.17998	0.168	0.09707	0.03248	0.28168	0.58451	0.04331	0.12596																												0.08517	0.01027
	0.07427	0.23114	0.00948	0.01797	0.23854	0.11107	0.00971	0.00802	0.11763	0.27177	0.00847	0.01024	0.1832	0.16198	0.09837	0.03259	0.28964	0.56608	0.04242	0.11833																												0.08525	0.01066
	0.08137	0.22269	0.00909	0.01797	0.23849	0.11368	0.00904	0.00835	0.11821	0.27763	0.00864	0.01068	0.18638	0.15545	0.09942	0.03266	0.29828	0.54537	0.04153	0.11068																												0.08546	0.01112
	0.08861	0.21422	0.0087	0.0179	0.23814	0.11612	0.00838	0.00868	0.11863	0.2835	0.00883	0.01112	0.18932	0.14889	0.10026	0.03267	0.30711	0.52368	0.04072	0.10323																												0.08573	0.01166
	0.09555	0.20575	0.00835	0.01776	0.23767	0.11841	0.00774	0.00898	0.11908	0.28949	0.00904	0.01155	0.19186	0.14282	0.10092	0.03264	0.31561	0.50235	0.04008	0.09618																												0.08599	0.01229
	0.10178	0.19733	0.00809	0.01753	0.23725	0.12052	0.00716	0.00926	0.1197	0.2957	0.00922	0.01195	0.19381	0.13771	0.10142	0.03255	0.32325	0.48267	0.0397	0.08974																												0.08616	0.01305
	0.10688	0.18899	0.00795	0.01721	0.23707	0.12247	0.00666	0.00951	0.12069	0.30226	0.00938	0.01231	0.195	0.13406	0.10178	0.03242	0.32953	0.46597	0.03966	0.08414																												0.08617	0.01395
	0.11043	0.18076	0.00798	0.01679	0.23731	0.12424	0.00626	0.0097	0.12219	0.30927	0.00947	0.01262	0.19524	0.13238	0.10204	0.03223	0.33394	0.45355	0.04006	0.07957																												0.08594	0.01501
	0.11226	0.17228	0.00818	0.01619	0.23777	0.12588	0.00595	0.00986	0.1242	0.31687	0.00952	0.01287	0.19423	0.13233	0.10217	0.0319	0.33659	0.44453	0.04097	0.07596																												0.08545	0.01621
	0.11271	0.16332	0.00853	0.01536	0.23813	0.1274	0.00571	0.00999	0.12653	0.32504	0.00954	0.01308	0.19201	0.13323	0.10213	0.03138	0.33806	0.43705	0.04232	0.07305																												0.08477	0.01752
	0.11214	0.1541	0.00898	0.01437	0.23844	0.12878	0.00551	0.0101	0.1291	0.33362	0.00954	0.01327	0.18886	0.13501	0.10192	0.03074	0.33857	0.43097	0.04402	0.07076																												0.08394	0.01896
	0.11088	0.14483	0.00952	0.01327	0.23873	0.13001	0.00537	0.01019	0.13183	0.34245	0.00953	0.01344	0.18508	0.13761	0.10154	0.03002	0.33833	0.42615	0.04598	0.06904																												0.08304	0.02051
	0.10928	0.13574	0.01011	0.01213	0.23905	0.13105	0.00526	0.01025	0.13464	0.35137	0.00952	0.01358	0.18098	0.14098	0.10099	0.0293	0.33756	0.42247	0.04811	0.06783																												0.08211	0.02217
	0.10769	0.12705	0.01072	0.01101	0.23942	0.13189	0.0052	0.01028	0.13743	0.36021	0.00952	0.01371	0.17684	0.14506	0.10028	0.02862	0.33647	0.41978	0.05031	0.06705																												0.08121	0.02394
	0.10644	0.11898	0.01132	0.00998	0.23988	0.13251	0.00516	0.01029	0.14014	0.36881	0.00953	0.01383	0.17297	0.14978	0.0994	0.02805	0.33526	0.41796	0.0525	0.06666																												0.08041	0.02582
	0.10587	0.11175	0.01189	0.0091	0.24047	0.13288	0.00515	0.01028	0.14267	0.37702	0.00956	0.01395	0.16966	0.15509	0.09835	0.02764	0.33415	0.41686	0.05458	0.06658																												0.07975	0.02782
	0.10634	0.10557	0.01238	0.00843	0.24123	0.13298	0.00516	0.01024	0.14494	0.38468	0.00963	0.01406	0.16722	0.16092	0.09714	0.02746	0.33336	0.41635	0.05645	0.06675																												0.07931	0.02992
	0.10819	0.10067	0.01278	0.00803	0.2422	0.13279	0.00519	0.01017	0.14687	0.39161	0.00973	0.01418	0.16593	0.16722	0.09577	0.02756	0.33309	0.41629	0.05804	0.06711																												0.07913	0.03212
	0.11141	0.09745	0.01309	0.00796	0.24348	0.13222	0.00525	0.01007	0.14846	0.39765	0.00988	0.01432	0.16582	0.1745	0.09411	0.02793	0.33307	0.41758	0.0595	0.06801																												0.07918	0.03442
	0.11566	0.0959	0.01337	0.00817	0.2451	0.13124	0.00536	0.00993	0.14979	0.40285	0.01008	0.01449	0.1666	0.18311	0.09211	0.02849	0.33296	0.42086	0.06104	0.06971																												0.07937	0.03681
	0.12073	0.09564	0.0136	0.00861	0.24696	0.12993	0.0055	0.00976	0.15091	0.40744	0.01032	0.01468	0.16808	0.19274	0.08984	0.02922	0.33279	0.4256	0.06259	0.07201																												0.07971	0.03931
	0.12644	0.09628	0.01381	0.00919	0.24898	0.12835	0.00568	0.00956	0.15186	0.41161	0.01058	0.01486	0.17009	0.20308	0.08737	0.03011	0.33263	0.43129	0.06409	0.07472																												0.08018	0.04191
	0.1326	0.09741	0.01399	0.00985	0.25105	0.12658	0.00588	0.00934	0.1527	0.41558	0.01085	0.01502	0.17244	0.21382	0.08479	0.03113	0.33254	0.4374	0.06546	0.07763																												0.08078	0.04462
	0.13901	0.09866	0.01415	0.01053	0.25308	0.12469	0.00609	0.00911	0.15348	0.41955	0.01112	0.01515	0.17495	0.22465	0.08218	0.03226	0.33258	0.44341	0.06664	0.08054																												0.08149	0.04745
	0.14549	0.09964	0.0143	0.01116	0.25497	0.12275	0.00631	0.00886	0.15423	0.42374	0.01138	0.01524	0.17745	0.23525	0.07961	0.03348	0.3328	0.4488	0.06757	0.08326																												0.08231	0.05042
	0.15183	0.09994	0.01444	0.01167	0.25662	0.12085	0.00652	0.0086	0.15502	0.42835	0.0116	0.01525	0.17974	0.24532	0.07716	0.03477	0.33327	0.45305	0.06818	0.08559																												0.08324	0.05352
	0.15786	0.09918	0.01458	0.01198	0.25794	0.11904	0.00671	0.00834	0.15589	0.43359	0.01179	0.01519	0.18166	0.25454	0.07491	0.0361	0.33404	0.45565	0.0684	0.08733																												0.08427	0.05676
	0.16337	0.09697	0.01472	0.01204	0.25884	0.1174	0.00689	0.00808	0.15689	0.43968	0.01192	0.01503	0.18301	0.2626	0.07293	0.03746	0.33517	0.45606	0.06817	0.08827																												0.08538	0.06016
	0.16858	0.09313	0.01481	0.01181	0.25957	0.11587	0.00706	0.00781	0.15798	0.44712	0.01194	0.01471	0.184	0.27013	0.07119	0.03887	0.33712	0.45474	0.06728	0.08836																												0.08651	0.0637
	0.17379	0.08798	0.0148	0.01132	0.26038	0.11435	0.00725	0.0075	0.15908	0.45602	0.01182	0.01423	0.18493	0.27778	0.06959	0.04039	0.34008	0.45249	0.06567	0.08775																												0.08762	0.06738
	0.17898	0.08183	0.01472	0.01064	0.26116	0.11282	0.00744	0.00716	0.16019	0.46588	0.01161	0.01363	0.18576	0.28532	0.06809	0.042	0.34371	0.44929	0.06352	0.08661																												0.08877	0.07119
	0.18411	0.07504	0.01463	0.00985	0.26177	0.1113	0.00764	0.00681	0.16132	0.47626	0.01136	0.01296	0.18647	0.2925	0.0667	0.04369	0.34767	0.44513	0.06101	0.08509																												0.09001	0.07513
	0.18915	0.06793	0.01455	0.009	0.26209	0.10978	0.00783	0.00646	0.16247	0.48667	0.01112	0.01226	0.18701	0.2991	0.06539	0.04545	0.35164	0.43999	0.05833	0.08335																												0.09138	0.07921
	0.19409	0.06084	0.01453	0.00816	0.26201	0.10827	0.00801	0.00612	0.16363	0.49667	0.01093	0.01157	0.18736	0.30487	0.06415	0.04726	0.35527	0.43386	0.05564	0.08154																												0.09296	0.08342
	0.19887	0.0541	0.0146	0.00739	0.26141	0.10676	0.00816	0.0058	0.16481	0.50577	0.01085	0.01094	0.18749	0.30957	0.06297	0.04912	0.35824	0.42674	0.05314	0.07983																												0.09477	0.08777
	0.20349	0.04805	0.01479	0.00677	0.26016	0.10525	0.00828	0.00552	0.16601	0.51351	0.01093	0.01041	0.18735	0.31296	0.06182	0.051	0.36019	0.4186	0.05099	0.07837																												0.09688	0.09225
	0.2079	0.04303	0.01516	0.00636	0.25814	0.10375	0.00836	0.00528	0.16723	0.51942	0.0112	0.01004	0.18691	0.3148	0.06069	0.05291	0.36081	0.40943	0.04938	0.07733																												0.09934	0.09686
	0.21208	0.03935	0.01574	0.00622	0.25523	0.10226	0.00839	0.00509	0.16848	0.52304	0.01173	0.00986	0.18615	0.31486	0.05957	0.05482	0.35975	0.39923	0.04849	0.07685																												0.1022	0.1016
	0.21628	0.03708	0.01648	0.00635	0.25137	0.10077	0.00834	0.00496	0.16975	0.52452	0.01252	0.00977	0.18487	0.31287	0.05851	0.05684	0.35691	0.38664	0.04831	0.07686																												0.10566	0.10626
	0.22065	0.03588	0.01734	0.00668	0.24664	0.09928	0.00819	0.00486	0.17107	0.52442	0.01353	0.00968	0.18301	0.30893	0.05756	0.05903	0.35256	0.37094	0.04864	0.07716																												0.10979	0.11072
	0.22505	0.03554	0.01831	0.00718	0.24115	0.09779	0.00797	0.0048	0.17243	0.5229	0.01473	0.00962	0.18069	0.30336	0.05668	0.06134	0.34697	0.35302	0.04939	0.0777																												0.11441	0.11512
	0.22935	0.03584	0.0194	0.00781	0.23502	0.09631	0.00771	0.00477	0.17381	0.52013	0.01608	0.00963	0.17808	0.29645	0.05586	0.0637	0.34041	0.3338	0.05048	0.07846																												0.11937	0.11961
	0.23338	0.03658	0.02061	0.00853	0.22836	0.09484	0.00744	0.00476	0.17519	0.51626	0.01754	0.00977	0.17532	0.28852	0.05506	0.06606	0.33312	0.31416	0.0518	0.07939																												0.12449	0.12432
	0.237	0.03754	0.02194	0.00932	0.22128	0.09337	0.00719	0.00478	0.17658	0.51146	0.01908	0.01006	0.17254	0.27988	0.05426	0.06835	0.32537	0.29503	0.05327	0.08046																												0.12962	0.12941
	0.24006	0.03851	0.0234	0.01014	0.21389	0.09191	0.007	0.00482	0.17796	0.50587	0.02065	0.01056	0.16991	0.27084	0.05343	0.07053	0.31742	0.27729	0.05478	0.08164																												0.1346	0.13501
	0.24243	0.03928	0.02498	0.01094	0.20631	0.09046	0.00689	0.00488	0.17932	0.49967	0.02222	0.01129	0.16756	0.2617	0.05254	0.07252	0.30954	0.26185	0.05625	0.08289																												0.13925	0.14127
	0.24394	0.03962	0.02669	0.01171	0.19864	0.08902	0.0069	0.00497	0.18065	0.49301	0.02375	0.01231	0.16564	0.25277	0.05156	0.07428	0.30198	0.24961	0.05758	0.08417																												0.14342	0.14833
	0.24446	0.03934	0.02854	0.0124	0.191	0.0876	0.00706	0.00506	0.18194	0.48606	0.02521	0.01366	0.1643	0.24436	0.05047	0.07573	0.29499	0.24147	0.05868	0.08544																												0.14694	0.15634
	0.24387	0.03851	0.03041	0.01304	0.18303	0.08617	0.0072	0.00509	0.18344	0.47847	0.02648	0.01526	0.16376	0.23551	0.0491	0.07674	0.28839	0.23771	0.05977	0.08691																												0.15004	0.16506
	0.24225	0.0374	0.03225	0.01369	0.17442	0.08473	0.00722	0.00501	0.1853	0.4699	0.02753	0.01703	0.16403	0.22537	0.04736	0.07727	0.28178	0.23755	0.06107	0.08873																												0.15303	0.17422
	0.23977	0.03607	0.03412	0.01435	0.16535	0.08329	0.0072	0.00488	0.18737	0.46048	0.02846	0.019	0.16485	0.21441	0.04541	0.07745	0.27516	0.24029	0.06248	0.09079																												0.15583	0.1839
	0.23658	0.03458	0.0361	0.01502	0.15599	0.08186	0.00723	0.00474	0.18948	0.45035	0.02938	0.02119	0.16598	0.20309	0.04336	0.07743	0.26852	0.24526	0.06391	0.09296																												0.15839	0.19416
	0.23284	0.033	0.03825	0.01569	0.14651	0.08044	0.00738	0.00467	0.19146	0.43963	0.03037	0.02362	0.16719	0.19189	0.04134	0.07734	0.26185	0.25177	0.06526	0.09513																												0.16065	0.20508
	0.22872	0.0314	0.04064	0.01635	0.13709	0.07905	0.00776	0.00471	0.19315	0.42847	0.03153	0.02632	0.16824	0.18127	0.0395	0.07732	0.25513	0.25914	0.06644	0.09719																												0.16252	0.21673
	0.22437	0.02983	0.04334	0.01702	0.12789	0.07769	0.00843	0.00493	0.19438	0.41699	0.03297	0.02932	0.16888	0.1717	0.03796	0.0775	0.24836	0.2667	0.06735	0.09904																												0.16396	0.22918
	0.21994	0.02836	0.04642	0.01768	0.1191	0.07637	0.0095	0.00537	0.195	0.40535	0.03477	0.03263	0.16887	0.16364	0.03686	0.07801	0.24154	0.27375	0.06791	0.10054																												0.16489	0.2425
	0.21561	0.02706	0.04994	0.01833	0.11089	0.07511	0.01103	0.0061	0.19483	0.39366	0.03704	0.03629	0.16798	0.15757	0.03632	0.079	0.23464	0.27961	0.06801	0.10159																												0.16526	0.25677
	0.21152	0.02598	0.05398	0.01897	0.10343	0.07392	0.01313	0.00718	0.19372	0.38206	0.03987	0.04032	0.16597	0.15394	0.03648	0.08059	0.22766	0.28361	0.06756	0.10208																												0.165	0.27206
	0.20761	0.02474	0.05828	0.01959	0.09659	0.07286	0.01537	0.00829	0.19139	0.37036	0.04262	0.04451	0.16265	0.15289	0.0371	0.08189	0.22023	0.28659	0.06622	0.1013																												0.16401	0.28846
	0.20367	0.02304	0.06262	0.02021	0.09011	0.07195	0.01742	0.00921	0.18787	0.35828	0.04483	0.04871	0.15817	0.15398	0.03793	0.08227	0.21214	0.28975	0.06391	0.099																												0.16232	0.30596
	0.19967	0.02112	0.06713	0.02081	0.084	0.07116	0.01953	0.01011	0.18342	0.3459	0.04688	0.05305	0.15279	0.15687	0.03904	0.08224	0.20364	0.29288	0.0609	0.09569																												0.16002	0.32446
	0.19555	0.0192	0.07195	0.02141	0.07824	0.07042	0.02192	0.01116	0.17832	0.33328	0.04913	0.05766	0.14676	0.16124	0.04051	0.08233	0.195	0.2958	0.05747	0.09191																												0.15721	0.34384
	0.19128	0.01751	0.07722	0.02201	0.07281	0.06969	0.02482	0.01253	0.17284	0.32048	0.05198	0.06267	0.14034	0.16675	0.04242	0.08306	0.18648	0.29832	0.0539	0.08818																												0.15398	0.364
	0.18683	0.01629	0.08307	0.02261	0.06772	0.06892	0.02847	0.01441	0.16724	0.30756	0.05578	0.06819	0.13377	0.17305	0.04486	0.08495	0.17833	0.30024	0.05046	0.08503																												0.15042	0.38483
	0.18214	0.01574	0.08964	0.02321	0.06294	0.06805	0.03309	0.01696	0.1618	0.2946	0.06093	0.07437	0.12732	0.17983	0.04791	0.08853	0.17081	0.30138	0.04742	0.08299																												0.14664	0.40621
	0.17718	0.01611	0.09706	0.02382	0.05846	0.06704	0.03892	0.02036	0.15678	0.28164	0.06778	0.08132	0.12123	0.18672	0.05164	0.09431	0.16419	0.30155	0.04508	0.08258																												0.14273	0.42806
	0.17191	0.01762	0.10546	0.02445	0.05429	0.06584	0.04619	0.02479	0.15245	0.26876	0.07673	0.08917	0.11576	0.19342	0.05613	0.10281	0.15872	0.30055	0.04369	0.08433																												0.13878	0.45025
	0.16629	0.0205	0.11499	0.02509	0.05039	0.06439	0.05514	0.03041	0.14909	0.25602	0.08814	0.09805	0.11116	0.19956	0.06147	0.11457	0.15465	0.29819	0.04354	0.08877																												0.13489	0.47267
	0.15993	0.02493	0.12557	0.02563	0.04685	0.0627	0.06544	0.03682	0.14668	0.24297	0.10165	0.1077	0.10701	0.20583	0.0673	0.12955	0.15224	0.29356	0.04445	0.09543																												0.1309	0.49586
	0.15263	0.0308	0.13704	0.026	0.04369	0.06081	0.07671	0.04361	0.14494	0.22932	0.11666	0.11785	0.10279	0.21293	0.07333	0.14719	0.15135	0.28633	0.04603	0.10352																												0.12663	0.52021
	0.1447	0.03784	0.14936	0.02628	0.0409	0.05876	0.089	0.05097	0.14374	0.21531	0.13321	0.12859	0.09865	0.22061	0.07976	0.16723	0.15166	0.27723	0.04825	0.11305																												0.12212	0.54544
	0.13642	0.04579	0.1625	0.02654	0.03842	0.05657	0.1024	0.05905	0.14292	0.2012	0.15135	0.14004	0.09475	0.22861	0.08678	0.18938	0.15288	0.26698	0.05107	0.12402																												0.11744	0.57125
	0.12807	0.05442	0.17643	0.02686	0.03623	0.05427	0.11698	0.06804	0.14233	0.18726	0.17109	0.15228	0.09122	0.23668	0.09459	0.21339	0.15471	0.2563	0.05446	0.13647																												0.11262	0.59735
	0.11993	0.06347	0.1911	0.02731	0.03429	0.05189	0.13281	0.07812	0.14184	0.17374	0.19248	0.16542	0.08823	0.24457	0.10338	0.23898	0.15684	0.24591	0.05839	0.1504																												0.10773	0.62347
	0.11231	0.07267	0.20649	0.02797	0.03257	0.04946	0.14998	0.08945	0.14128	0.1609	0.21555	0.17957	0.0859	0.25203	0.11336	0.26588	0.15896	0.23653	0.06282	0.16583																												0.10281	0.64931
	0.10548	0.08179	0.22256	0.0289	0.03103	0.04701	0.16856	0.10221	0.14053	0.14898	0.24034	0.19481	0.0844	0.2588	0.1247	0.29381	0.16078	0.22889	0.06772	0.18278																												0.09793	0.67458
	0.09973	0.09057	0.23928	0.0302	0.02964	0.04457	0.18863	0.11658	0.13942	0.13827	0.26689	0.21126	0.08387	0.26462	0.13761	0.32251	0.16198	0.22369	0.07305	0.20125																												0.09312	0.699
	0.09534	0.09875	0.25661	0.03192	0.02836	0.04216	0.21025	0.13273	0.13782	0.129	0.29522	0.229	0.08446	0.26924	0.15229	0.35171	0.16228	0.22167	0.07877	0.22126																												0.08845	0.72227
	0.09229	0.10657	0.27459	0.03383	0.02729	0.03963	0.23382	0.1508	0.13571	0.12117	0.32629	0.24804	0.08652	0.27323	0.16818	0.38311	0.16126	0.22351	0.08436	0.24348																												0.08362	0.74493
	0.09028	0.1144	0.29327	0.03573	0.02652	0.03687	0.25946	0.1707	0.13325	0.11451	0.36059	0.26827	0.0901	0.27716	0.18478	0.41795	0.15903	0.22884	0.08957	0.26823																												0.07841	0.76759
	0.08916	0.12224	0.31264	0.03773	0.026	0.03396	0.28689	0.19223	0.13052	0.10889	0.39746	0.28963	0.09488	0.28079	0.20234	0.45524	0.15601	0.2368	0.09476	0.29509																												0.07298	0.79005
	0.08879	0.13008	0.33271	0.03994	0.02569	0.03099	0.31579	0.21519	0.1276	0.10416	0.43626	0.31207	0.10055	0.2839	0.22113	0.49399	0.15265	0.24654	0.1003	0.3236																												0.06752	0.8121
	0.08902	0.13791	0.35347	0.04249	0.02555	0.02804	0.34589	0.23941	0.12459	0.10018	0.47633	0.33555	0.10677	0.28624	0.2414	0.53321	0.14937	0.25719	0.10656	0.35333																												0.06217	0.83354
	0.0897	0.14571	0.37492	0.04549	0.02552	0.02521	0.37687	0.26467	0.12156	0.09683	0.51702	0.36001	0.11323	0.28759	0.2634	0.5719	0.14661	0.26792	0.11392	0.38383																												0.05712	0.85419
	0.0907	0.15349	0.39705	0.04905	0.02556	0.02258	0.40844	0.29079	0.11861	0.09396	0.55768	0.3854	0.11961	0.28772	0.2874	0.60908	0.14479	0.27785	0.12276	0.41464																												0.05252	0.87382
	0.09186	0.16122	0.41987	0.05331	0.02562	0.02023	0.4403	0.31757	0.11582	0.09143	0.59766	0.41168	0.12558	0.28637	0.31365	0.64375	0.14435	0.28614	0.13343	0.44534																												0.04855	0.89225
	0.09305	0.16891	0.44337	0.05836	0.02567	0.01826	0.47217	0.34483	0.11328	0.08911	0.6363	0.43879	0.13082	0.28333	0.3424	0.67493	0.14573	0.29192	0.14631	0.47548																												0.04537	0.90928
	0.09411	0.17653	0.46755	0.06434	0.02564	0.01676	0.50373	0.37236	0.11108	0.08686	0.67297	0.46668	0.13501	0.27836	0.37393	0.70162	0.14935	0.29435	0.16178	0.50461																												0.04314	0.9247
	0.09517	0.18426	0.49298	0.07088	0.02553	0.01575	0.53616	0.40092	0.1091	0.0849	0.70941	0.4962	0.13774	0.27036	0.40996	0.72405	0.15522	0.29302	0.17995	0.53358																												0.04186	0.93916
	0.09641	0.19218	0.51998	0.07768	0.02538	0.01519	0.57041	0.43113	0.10723	0.08351	0.74728	0.52786	0.1391	0.25896	0.45118	0.74338	0.16289	0.28862	0.20049	0.56332																												0.04132	0.95321
	0.09785	0.2002	0.54816	0.08489	0.02522	0.01498	0.60588	0.46258	0.10546	0.08262	0.78576	0.56113	0.13955	0.24502	0.49631	0.76	0.17212	0.28186	0.22313	0.59351																												0.04145	0.96655
	0.09951	0.20821	0.57716	0.0927	0.02509	0.01506	0.64195	0.4949	0.10381	0.08213	0.82406	0.59548	0.13954	0.22941	0.54403	0.77431	0.18266	0.2735	0.24757	0.62383																												0.04217	0.97886
	0.10139	0.21612	0.60659	0.10126	0.02502	0.01535	0.678	0.52768	0.10231	0.08199	0.86134	0.63037	0.13955	0.21299	0.59305	0.78672	0.19428	0.26427	0.27355	0.65398																												0.04342	0.98982
	0.1035	0.22383	0.63607	0.11075	0.02505	0.01577	0.71342	0.56054	0.10098	0.08211	0.89682	0.66528	0.14002	0.19663	0.64207	0.79761	0.20673	0.25491	0.30077	0.68362																												0.0451	0.99911
	0.10586	0.23123	0.66523	0.12135	0.02521	0.01625	0.74758	0.59308	0.09982	0.08242	0.92967	0.69966	0.14141	0.18118	0.6898	0.80739	0.21977	0.24616	0.32895	0.71244																												0.04715	1.0064
	0.10848	0.23822	0.69369	0.13321	0.02554	0.0167	0.77989	0.62492	0.09885	0.08285	0.95909	0.73299	0.14418	0.16751	0.73492	0.81645	0.23317	0.23875	0.35781	0.74012																												0.04948	1.0114
	0.11136	0.2447	0.72107	0.14651	0.02606	0.01706	0.80972	0.65565	0.0981	0.08332	0.98427	0.76473	0.1488	0.15648	0.77615	0.82519	0.24669	0.23343	0.38707	0.76634																												0.05203	1.0138
	0.11451	0.25057	0.74699	0.16142	0.02681	0.01725	0.83645	0.68489	0.09757	0.08375	1.0044	0.79434	0.15571	0.14897	0.81218	0.83401	0.26007	0.23093	0.41644	0.7908																												0.05471	1.0133
	0.11778	0.25575	0.77234	0.17791	0.02793	0.01719	0.86125	0.71357	0.09739	0.08427	1.0199	0.82317	0.16548	0.14413	0.84529	0.84187	0.27428	0.23029	0.44684	0.81395																												0.05787	1.0095
	0.12105	0.2603	0.79801	0.19579	0.02944	0.01692	0.88541	0.74264	0.09759	0.08501	1.0319	0.85249	0.17793	0.14062	0.87807	0.84779	0.29009	0.23022	0.47908	0.8364																												0.0618	1.0027
	0.12443	0.26433	0.82361	0.21498	0.03124	0.01655	0.90849	0.77167	0.09809	0.08593	1.0405	0.88172	0.19245	0.1385	0.90975	0.85224	0.30701	0.23094	0.5127	0.85801																												0.06629	0.99309
	0.12803	0.26795	0.84877	0.2354	0.03322	0.01615	0.93006	0.80026	0.0988	0.08701	1.0458	0.91027	0.2084	0.13786	0.93953	0.85568	0.32453	0.23268	0.54724	0.87863																												0.07117	0.98119
	0.13195	0.27127	0.8731	0.25699	0.0353	0.01581	0.94967	0.828	0.09965	0.0882	1.0481	0.93754	0.22517	0.13875	0.96661	0.85858	0.34214	0.23568	0.58225	0.89813																												0.07622	0.96736
	0.1363	0.2744	0.89621	0.27967	0.03735	0.01563	0.96691	0.85448	0.10055	0.08948	1.0476	0.96296	0.24212	0.14126	0.99021	0.86142	0.35936	0.24016	0.61728	0.91636																												0.08127	0.95199
	0.14118	0.27744	0.91772	0.30336	0.03928	0.01569	0.98133	0.87928	0.10142	0.0908	1.0443	0.98593	0.25864	0.14546	1.0095	0.86465	0.37567	0.24634	0.65186	0.93318																												0.08612	0.93545
	0.1467	0.28051	0.93725	0.32799	0.04099	0.01608	0.9925	0.90201	0.10217	0.09213	1.0384	1.0059	0.27409	0.15141	1.0238	0.86875	0.39057	0.25447	0.68554	0.94845																												0.09058	0.91814
	0.15296	0.28372	0.9544	0.35349	0.04237	0.0169	0.99998	0.92225	0.10272	0.09344	1.0301	1.0222	0.28785	0.15919	1.0322	0.87419	0.40356	0.26477	0.71787	0.96202																												0.09445	0.90045
	0.16006	0.28716	0.96881	0.37977	0.04332	0.01822	1.0033	0.93959	0.10299	0.09469	1.0196	1.0342	0.29929	0.16887	1.0339	0.88143	0.41415	0.27746	0.74839	0.97377																												0.09754	0.88277
	0.16879	0.2911	0.98095	0.40767	0.04388	0.02016	1.0026	0.95437	0.10284	0.09609	1.0059	1.0422	0.30924	0.18258	1.0281	0.89094	0.42225	0.29427	0.77873	0.98385																												0.1001	0.8645
	0.17947	0.29555	0.9915	0.4377	0.0442	0.02268	0.9982	0.96719	0.10229	0.09778	0.98848	1.0468	0.31879	0.20141	1.0152	0.90249	0.42836	0.31588	0.81027	0.9925																												0.10245	0.84494
	0.19151	0.30029	1.0003	0.46936	0.0443	0.02565	0.99038	0.97806	0.10148	0.09965	0.96775	1.0481	0.32775	0.22391	0.99607	0.91551	0.43278	0.34105	0.84218	0.99969																												0.10454	0.82426
	0.20435	0.30509	1.0074	0.50216	0.0442	0.02897	0.97937	0.98699	0.10053	0.10159	0.94424	1.0466	0.33592	0.24863	0.97181	0.92943	0.43586	0.36851	0.87362	1.0054																												0.10633	0.80261
	0.2174	0.30973	1.0125	0.53559	0.04393	0.03251	0.96542	0.99397	0.09958	0.10346	0.91843	1.0424	0.3431	0.27411	0.94342	0.94368	0.43792	0.39698	0.90375	1.0096																												0.10775	0.78018
	0.2301	0.31398	1.0155	0.56914	0.04351	0.03616	0.94875	0.99903	0.09876	0.10517	0.89084	1.0357	0.34909	0.29891	0.91193	0.9577	0.43928	0.42521	0.93175	1.0122																												0.10875	0.75714
	0.24187	0.31763	1.0164	0.60232	0.04296	0.0398	0.92961	1.0021	0.09822	0.10659	0.86195	1.0269	0.3537	0.32156	0.87833	0.9709	0.44028	0.45192	0.95677	1.0132																												0.10928	0.73364
	0.25214	0.32044	1.015	0.63462	0.0423	0.04332	0.90823	1.0033	0.09807	0.1076	0.83227	1.0161	0.35674	0.34062	0.84365	0.98274	0.44124	0.47586	0.97798	1.0126																												0.10928	0.70987
	0.26032	0.32219	1.0113	0.66554	0.04157	0.04658	0.88484	1.0026	0.09846	0.10809	0.8023	1.0037	0.358	0.35463	0.8089	0.99263	0.4425	0.49575	0.99454	1.0104																												0.10871	0.686
	0.26584	0.32266	1.005	0.69458	0.04078	0.04949	0.85969	1	0.09951	0.10794	0.77253	0.98991	0.35728	0.36214	0.77509	1	0.44437	0.51033	1.0056	1.0064																												0.10751	0.66218
	0.26865	0.32172	0.9958	0.7226	0.03983	0.05212	0.83122	0.99528	0.10135	0.10698	0.7417	0.97367	0.35429	0.36252	0.74013	1.0066	0.4475	0.51942	1.0115	1.0001																												0.10527	0.63772
	0.2693	0.31956	0.98346	0.7506	0.03862	0.05464	0.79832	0.98838	0.10388	0.10523	0.7086	0.95418	0.34906	0.35691	0.70178	1.0139	0.45192	0.52422	1.0132	0.99093																												0.1018	0.61201
	0.26815	0.31637	0.96838	0.77829	0.03723	0.05706	0.76189	0.9794	0.10696	0.10288	0.67378	0.93198	0.34189	0.34656	0.66089	1.0211	0.45701	0.52558	1.011	0.97948																												0.09743	0.58546
	0.26557	0.31235	0.95094	0.80538	0.03571	0.05938	0.72284	0.96846	0.11045	0.10009	0.63781	0.9076	0.33311	0.33268	0.6183	1.0273	0.46216	0.5243	1.0051	0.96625																												0.09245	0.55844
	0.26191	0.30771	0.93152	0.83155	0.03411	0.06163	0.68207	0.95567	0.1142	0.09706	0.60126	0.88157	0.32302	0.31652	0.57485	1.0319	0.46675	0.52121	0.99597	0.95175																												0.08717	0.53135
	0.25754	0.30264	0.91051	0.85651	0.0325	0.0638	0.6405	0.94114	0.11806	0.09397	0.5647	0.85443	0.31194	0.29929	0.53137	1.0339	0.47018	0.51714	0.98372	0.9365																												0.08188	0.50458
	0.25282	0.29735	0.88827	0.87997	0.03094	0.06591	0.59903	0.92498	0.12189	0.09099	0.52869	0.82671	0.30019	0.28223	0.48871	1.0325	0.47182	0.51292	0.96869	0.92101																												0.0769	0.4785
	0.24811	0.29204	0.8652	0.90163	0.02949	0.06797	0.55856	0.90731	0.12552	0.08831	0.49379	0.79894	0.28806	0.26657	0.44771	1.027	0.47106	0.50936	0.95115	0.90579																												0.07253	0.4535
	0.24376	0.28691	0.84168	0.92119	0.0282	0.06998	0.52	0.88824	0.12883	0.0861	0.46058	0.77166	0.27588	0.25354	0.40921	1.0164	0.46729	0.50729	0.93138	0.89136																												0.06908	0.42998
	0.24015	0.28216	0.81808	0.93835	0.02713	0.07197	0.48425	0.86788	0.13166	0.08455	0.42962	0.7454	0.26395	0.24436	0.37405	1	0.4599	0.50753	0.90966	0.87823																												0.06684	0.40832
	0.23694	0.27752	0.79358	0.95376	0.02628	0.07383	0.45013	0.84541	0.13428	0.08344	0.40025	0.71951	0.25136	0.23847	0.34123	0.97665	0.4476	0.50977	0.88417	0.86733																												0.06546	0.38833
	0.23356	0.27262	0.76734	0.96808	0.02558	0.07554	0.41603	0.82024	0.137	0.08246	0.37154	0.69308	0.23725	0.23428	0.30934	0.94659	0.43031	0.51295	0.85359	0.85864																												0.06441	0.3695
	0.23004	0.26754	0.7397	0.98106	0.025	0.07713	0.38223	0.79287	0.1397	0.08165	0.3436	0.66624	0.22209	0.23148	0.27857	0.91101	0.40924	0.51684	0.819	0.85125																												0.06377	0.35174
	0.2264	0.26234	0.71098	0.99241	0.02451	0.07864	0.34905	0.76378	0.14231	0.08107	0.31655	0.63914	0.2063	0.22978	0.24912	0.87112	0.38558	0.5212	0.78145	0.84427																												0.06361	0.33497
	0.22266	0.2571	0.68152	1.0019	0.0241	0.08013	0.31675	0.73347	0.14472	0.08075	0.29051	0.6119	0.19034	0.22886	0.22117	0.8281	0.36053	0.52579	0.74201	0.83679																												0.06401	0.31909
	0.21885	0.2519	0.65165	1.0092	0.02372	0.08164	0.28565	0.70242	0.14683	0.08074	0.26559	0.58466	0.17464	0.22841	0.19492	0.78316	0.33527	0.53038	0.70175	0.82791																												0.06505	0.30403
	0.215	0.2468	0.62171	1.0142	0.02336	0.08322	0.25604	0.67113	0.14854	0.08109	0.24191	0.55755	0.15966	0.22814	0.17056	0.73749	0.31101	0.53473	0.66171	0.81671																												0.06679	0.28969
	0.21112	0.24187	0.59202	1.0164	0.02299	0.08491	0.2282	0.64009	0.14976	0.08184	0.21961	0.53071	0.14584	0.22773	0.14828	0.69229	0.28895	0.53859	0.62298	0.8023																												0.0693	0.27599
	0.20723	0.2372	0.56292	1.0157	0.02258	0.08676	0.20243	0.60978	0.15039	0.08303	0.19878	0.50427	0.13362	0.22688	0.12828	0.64875	0.27027	0.54174	0.58662	0.78377																												0.07268	0.26283
	0.20337	0.23284	0.53474	1.0118	0.0221	0.08882	0.17902	0.5807	0.15033	0.08472	0.17956	0.47837	0.12344	0.22528	0.11075	0.60807	0.25617	0.54393	0.55367	0.76022																												0.07698	0.25014
	0.19955	0.22864	0.50674	1.0042	0.02152	0.09114	0.15795	0.55201	0.14949	0.08709	0.16206	0.45256	0.11499	0.22351	0.09628	0.56815	0.24604	0.54618	0.52293	0.73019																												0.08249	0.2381
	0.19573	0.2244	0.47817	0.99285	0.02085	0.09371	0.13887	0.52275	0.14793	0.0902	0.14622	0.42647	0.10764	0.22222	0.08498	0.52658	0.23828	0.54928	0.49259	0.69382																												0.08929	0.2269
	0.19191	0.22022	0.44932	0.97823	0.02013	0.09647	0.12167	0.49319	0.14575	0.09389	0.13191	0.40031	0.10135	0.22118	0.07637	0.48409	0.23266	0.55271	0.46289	0.65256																												0.09715	0.21647
	0.18807	0.21617	0.42052	0.96085	0.01939	0.09934	0.10619	0.46362	0.14307	0.09802	0.11897	0.3743	0.09608	0.22018	0.06994	0.44142	0.22891	0.55592	0.43406	0.6079																												0.10584	0.20674
	0.18417	0.21232	0.39208	0.94123	0.01868	0.10227	0.0923	0.43431	0.14001	0.10244	0.10725	0.34865	0.09179	0.21901	0.0652	0.39932	0.22678	0.55836	0.40633	0.56131																												0.11513	0.19762
	0.18022	0.20875	0.36429	0.91985	0.01802	0.10519	0.07985	0.40557	0.13667	0.10699	0.09662	0.32359	0.08845	0.21743	0.06165	0.35851	0.22604	0.55951	0.37992	0.51426																												0.12479	0.18903
	0.17617	0.20553	0.33748	0.89723	0.01746	0.10803	0.06871	0.37766	0.13318	0.11153	0.08692	0.29934	0.08602	0.21525	0.05879	0.31975	0.22641	0.5588	0.35508	0.46824																												0.13461	0.18091
	0.17203	0.20274	0.31195	0.87386	0.01704	0.11073	0.05874	0.35088	0.12965	0.1159	0.07801	0.2761	0.08447	0.21225	0.05614	0.28376	0.22767	0.55571	0.33202	0.4247																												0.14434	0.17316
	0.16775	0.20046	0.28801	0.85024	0.01679	0.11323	0.04979	0.3255	0.1262	0.11996	0.06974	0.2541	0.08376	0.20819	0.05319	0.25128	0.22955	0.54969	0.31098	0.38512																												0.15375	0.16572
	0.16333	0.19877	0.26597	0.82687	0.01674	0.11545	0.04173	0.3018	0.12293	0.12356	0.06197	0.23355	0.08385	0.20288	0.04945	0.22306	0.2318	0.5402	0.29219	0.35099																												0.16263	0.1585
	0.15882	0.19782	0.24576	0.8029	0.01697	0.11721	0.03509	0.2796	0.11944	0.12678	0.05506	0.2143	0.08477	0.19577	0.04539	0.19921	0.23516	0.52615	0.27631	0.32135																												0.17107	0.15169
	0.15425	0.19762	0.22698	0.77732	0.01748	0.11846	0.03029	0.25847	0.11538	0.12985	0.04937	0.19603	0.08657	0.18678	0.04179	0.17903	0.24031	0.50749	0.26346	0.29418																												0.17936	0.14548
	0.14962	0.19803	0.20955	0.75043	0.01818	0.11939	0.02707	0.23841	0.11097	0.13278	0.04473	0.17873	0.08926	0.1764	0.03861	0.16204	0.24689	0.48525	0.25309	0.26926																												0.18758	0.13978
	0.1449	0.1989	0.19333	0.72252	0.01903	0.12013	0.02515	0.21938	0.1064	0.13559	0.04099	0.16239	0.09283	0.16511	0.03582	0.14775	0.25454	0.46047	0.24462	0.24641																												0.19576	0.13451
	0.14006	0.20007	0.17821	0.69389	0.01996	0.12087	0.02426	0.20136	0.10189	0.1383	0.03797	0.14698	0.0973	0.15337	0.03336	0.13566	0.26291	0.43416	0.23748	0.22543																												0.20398	0.1296
	0.13509	0.20139	0.16408	0.66485	0.02091	0.12176	0.02414	0.18432	0.09766	0.14092	0.03552	0.13249	0.10265	0.14169	0.03119	0.12528	0.27166	0.40736	0.23111	0.20612																												0.21229	0.12496
	0.12995	0.20273	0.15082	0.63568	0.02181	0.12296	0.0245	0.16826	0.09391	0.14348	0.03347	0.1189	0.1089	0.13053	0.02928	0.11612	0.28042	0.3811	0.22493	0.18829																												0.22074	0.12051
	0.12464	0.20392	0.13832	0.60669	0.0226	0.12464	0.02508	0.15314	0.09085	0.14599	0.03166	0.1062	0.11604	0.12037	0.02757	0.10769	0.28885	0.3564	0.21837	0.17174																												0.2294	0.11617
	0.11913	0.20482	0.12646	0.57816	0.02322	0.12697	0.02561	0.13893	0.08869	0.14847	0.02993	0.09437	0.12408	0.11171	0.02603	0.09949	0.29658	0.33429	0.21087	0.15627																												0.23831	0.11186
	0.11339	0.20527	0.11512	0.55041	0.0236	0.1301	0.02582	0.12563	0.08764	0.15094	0.02811	0.08339	0.13303	0.10501	0.02462	0.09104	0.30327	0.31581	0.20186	0.1417																												0.24754	0.10751
	0.10709	0.20543	0.10455	0.52283	0.02373	0.13386	0.02619	0.11343	0.08778	0.15357	0.02644	0.07347	0.14387	0.1	0.02344	0.08302	0.30997	0.30011	0.19145	0.12841																												0.2577	0.10317
	0.10007	0.20552	0.09499	0.49478	0.02368	0.13798	0.02728	0.1025	0.08894	0.15645	0.0252	0.06471	0.15717	0.09605	0.02258	0.07632	0.31765	0.28566	0.18028	0.11684																												0.26905	0.09897
	0.09255	0.20554	0.08636	0.46651	0.02347	0.14248	0.02891	0.09269	0.09094	0.15945	0.02434	0.057	0.17225	0.09306	0.022	0.07075	0.32577	0.27246	0.1686	0.10684																												0.28117	0.09491
	0.08478	0.20547	0.07855	0.43823	0.02316	0.1474	0.03091	0.08388	0.09363	0.16243	0.02379	0.05022	0.18845	0.09094	0.02166	0.06613	0.33385	0.26047	0.15666	0.09823																												0.29361	0.09099
	0.07699	0.2053	0.07147	0.41018	0.02279	0.15276	0.0331	0.07593	0.09682	0.16528	0.02349	0.04426	0.2051	0.08961	0.02152	0.06229	0.34138	0.2497	0.14469	0.09086																												0.30595	0.08721
	0.06943	0.20501	0.06503	0.38259	0.02241	0.1586	0.0353	0.06871	0.10035	0.16786	0.02339	0.03899	0.22154	0.08898	0.02153	0.05903	0.34783	0.24013	0.13295	0.08457																												0.31775	0.08356
	0.06234	0.2046	0.05913	0.35568	0.02205	0.16494	0.03735	0.06208	0.10405	0.17004	0.02342	0.0343	0.23708	0.08897	0.02164	0.05619	0.35271	0.23175	0.12166	0.0792																												0.32858	0.08005
	0.05594	0.20404	0.05369	0.32969	0.02176	0.17181	0.03906	0.05593	0.10775	0.17171	0.02352	0.03006	0.25108	0.08948	0.02181	0.05357	0.35551	0.22455	0.11109	0.0746																												0.33799	0.07667
	0.05048	0.20333	0.0486	0.30485	0.02159	0.17924	0.04027	0.0501	0.11129	0.17272	0.02362	0.02616	0.26286	0.09043	0.022	0.051	0.35571	0.21851	0.10147	0.07059																												0.34556	0.07342
	0.0462	0.20245	0.04378	0.28138	0.02158	0.18727	0.04078	0.04448	0.11448	0.17296	0.02368	0.02248	0.27175	0.09173	0.02217	0.04829	0.35282	0.21362	0.09304	0.06703																												0.35085	0.0703
	0.04327	0.20149	0.03948	0.25894	0.02174	0.19615	0.04065	0.03925	0.1176	0.17227	0.02382	0.01927	0.2777	0.09334	0.0224	0.04559	0.34589	0.21025	0.08572	0.06453																												0.35383	0.06731
	0.04154	0.20052	0.03593	0.23713	0.02202	0.20602	0.04007	0.03463	0.12094	0.1707	0.02419	0.01677	0.28139	0.09531	0.02281	0.04317	0.33494	0.20863	0.07921	0.06363																												0.35494	0.06445
	0.04077	0.19948	0.03303	0.21602	0.0224	0.21666	0.03911	0.03059	0.12445	0.16842	0.02474	0.0149	0.2832	0.09773	0.02335	0.04104	0.32086	0.20852	0.07343	0.06398																												0.35443	0.06173
	0.04069	0.19832	0.03064	0.19572	0.02284	0.2279	0.03785	0.02707	0.12804	0.1656	0.02539	0.01355	0.28356	0.10067	0.02398	0.0392	0.30457	0.20967	0.0683	0.06526																												0.35258	0.05913
	0.04107	0.19699	0.02866	0.17633	0.02333	0.23953	0.03637	0.02403	0.13163	0.16242	0.02609	0.01264	0.28285	0.10423	0.02466	0.03764	0.28697	0.21183	0.06375	0.06713																												0.34963	0.05667
	0.04166	0.19543	0.02697	0.15793	0.02382	0.25135	0.03473	0.02143	0.13516	0.15905	0.02679	0.01206	0.28149	0.10848	0.02535	0.03638	0.26896	0.21477	0.05969	0.06926																												0.34585	0.05435
	0.04222	0.1936	0.02544	0.14063	0.02429	0.26318	0.03302	0.0192	0.13854	0.15565	0.02741	0.01173	0.27986	0.1135	0.026	0.03541	0.25146	0.21824	0.05605	0.07132																												0.3415	0.05216
	0.04248	0.19142	0.02396	0.12452	0.02471	0.27481	0.0313	0.01732	0.1417	0.15242	0.02789	0.01154	0.27839	0.11938	0.02657	0.03473	0.23537	0.222	0.05275	0.07298																												0.33684	0.05011
	0.04221	0.18886	0.0224	0.1097	0.02505	0.28605	0.02964	0.01572	0.14455	0.1495	0.02818	0.0114	0.27747	0.1262	0.02703	0.03436	0.22159	0.2258	0.0497	0.0739																												0.33213	0.0482
	0.04115	0.18586	0.02066	0.09627	0.02529	0.29671	0.02813	0.01437	0.14704	0.14709	0.02822	0.01122	0.2775	0.13404	0.02732	0.03428	0.21103	0.22941	0.04684	0.07376																												0.32764	0.04643
	0.0392	0.18241	0.01878	0.08442	0.02522	0.30735	0.02665	0.01346	0.1493	0.14512	0.02799	0.01116	0.27769	0.14308	0.02747	0.0347	0.20327	0.23374	0.04425	0.07266																												0.32298	0.04484
	0.03656	0.17856	0.01694	0.07418	0.02477	0.31851	0.02506	0.01316	0.15152	0.14337	0.02754	0.01141	0.27717	0.15335	0.02751	0.03571	0.19714	0.23957	0.04209	0.07102																												0.3177	0.04345
	0.03342	0.17435	0.01514	0.06534	0.02408	0.32991	0.02339	0.01334	0.15363	0.1418	0.02692	0.01192	0.27626	0.16468	0.02746	0.03719	0.19242	0.24641	0.04032	0.06893																												0.31189	0.04223
	0.03001	0.16982	0.01342	0.05773	0.0233	0.34128	0.02167	0.01392	0.15556	0.14035	0.02617	0.01262	0.27525	0.17689	0.02734	0.03901	0.18889	0.25379	0.03892	0.06651																												0.30565	0.04115
	0.02654	0.16498	0.01181	0.05115	0.02259	0.35233	0.01995	0.01478	0.15725	0.13895	0.02533	0.01347	0.27447	0.18982	0.02717	0.04104	0.1863	0.26121	0.03787	0.06388																												0.29908	0.04019
	0.02321	0.15989	0.01032	0.04542	0.02208	0.36279	0.01827	0.01581	0.15864	0.13755	0.02446	0.01439	0.27421	0.20329	0.02697	0.04315	0.18445	0.26819	0.03714	0.06114																												0.29228	0.03933
	0.02024	0.15457	0.009	0.04034	0.02192	0.37238	0.01664	0.01691	0.15967	0.1361	0.02359	0.01533	0.27479	0.21715	0.02675	0.0452	0.18311	0.27425	0.03671	0.0584																												0.28535	0.03854
	0.01785	0.14906	0.00785	0.03574	0.02225	0.38083	0.01512	0.01798	0.16026	0.13453	0.02277	0.01624	0.27651	0.23121	0.02654	0.04708	0.18204	0.27891	0.03656	0.05578																												0.27838	0.03779
	0.01624	0.14339	0.00691	0.03142	0.02324	0.38786	0.01374	0.0189	0.16036	0.13279	0.02204	0.01705	0.27968	0.24531	0.02634	0.04865	0.18103	0.28168	0.03665	0.05338																												0.27148	0.03706
	0.01562	0.13759	0.0062	0.02719	0.02501	0.3932	0.01253	0.01957	0.1599	0.13082	0.02144	0.01771	0.2846	0.25929	0.02619	0.04978	0.17985	0.28207	0.03697	0.05131																												0.26474	0.03631
	0.01613	0.13128	0.0058	0.0234	0.02757	0.39679	0.01147	0.02011	0.15845	0.12854	0.02092	0.01828	0.29143	0.27415	0.02605	0.0506	0.17916	0.27976	0.03774	0.04932																												0.25777	0.03559
	0.01764	0.12421	0.00573	0.02045	0.03073	0.39889	0.01052	0.02067	0.15585	0.12596	0.02039	0.01887	0.29992	0.29064	0.02587	0.05133	0.17957	0.27503	0.03911	0.04714																												0.25022	0.03493
	0.01993	0.11661	0.00592	0.0182	0.03445	0.39969	0.00967	0.02126	0.15241	0.12316	0.01987	0.01945	0.30981	0.30818	0.02568	0.05194	0.18077	0.2684	0.04094	0.04487																												0.24232	0.03433
	0.0228	0.10874	0.0063	0.01652	0.03863	0.39937	0.00891	0.02185	0.14845	0.12024	0.01937	0.02002	0.32082	0.32617	0.02548	0.05242	0.18242	0.26036	0.04309	0.04265																												0.23429	0.03378
	0.02602	0.10081	0.00682	0.01529	0.04322	0.39813	0.00824	0.02242	0.1443	0.11729	0.01893	0.02056	0.3327	0.34405	0.02528	0.05275	0.18422	0.25141	0.04544	0.04058																												0.22633	0.03328
	0.02939	0.09308	0.00739	0.01438	0.04814	0.39615	0.00765	0.02297	0.14027	0.11438	0.01854	0.02106	0.34517	0.36121	0.02511	0.05292	0.18584	0.24204	0.04784	0.03879																												0.21866	0.03282
	0.0327	0.08578	0.00796	0.01366	0.05332	0.39363	0.00712	0.02348	0.13669	0.11162	0.01824	0.02152	0.35797	0.37708	0.02496	0.05292	0.18696	0.23276	0.05017	0.03737																												0.21151	0.0324
	0.03574	0.07915	0.00846	0.013	0.05868	0.39074	0.00666	0.02393	0.13388	0.10908	0.01803	0.02191	0.37083	0.39107	0.02485	0.05271	0.18727	0.22406	0.05228	0.03645																												0.20508	0.03201
	0.0383	0.07342	0.00881	0.01228	0.06417	0.38769	0.00625	0.0243	0.13216	0.10686	0.01795	0.02222	0.38348	0.4026	0.02479	0.05229	0.18644	0.21645	0.05405	0.03615																												0.19959	0.03165
	0.04016	0.06883	0.00897	0.01137	0.0697	0.38465	0.00589	0.02459	0.13184	0.10504	0.018	0.02244	0.39566	0.41108	0.0248	0.05165	0.18415	0.21041	0.05534	0.03658																												0.19526	0.03131
	0.04136	0.06536	0.00893	0.01037	0.07564	0.38139	0.00561	0.02479	0.13304	0.1036	0.01826	0.02258	0.4086	0.41717	0.02486	0.05067	0.17997	0.20524	0.05605	0.03783																												0.19235	0.03105
	0.04212	0.06273	0.0088	0.00948	0.08224	0.37759	0.00544	0.02493	0.13549	0.10243	0.01874	0.02265	0.42325	0.42184	0.02495	0.04931	0.17399	0.20005	0.05629	0.03985																												0.19078	0.03089
	0.04255	0.06083	0.00859	0.0087	0.08932	0.3733	0.00536	0.02502	0.13894	0.10151	0.01938	0.02265	0.43895	0.42498	0.02507	0.04766	0.16668	0.19502	0.05618	0.04249																												0.19027	0.03081
	0.04274	0.05956	0.00832	0.00802	0.09667	0.36856	0.00535	0.02504	0.14313	0.1008	0.02014	0.02258	0.45502	0.42648	0.02522	0.0458	0.1585	0.19034	0.05585	0.04564																												0.19051	0.03077
	0.04279	0.0588	0.00801	0.00745	0.10411	0.36344	0.0054	0.02502	0.14781	0.10027	0.02096	0.02247	0.4708	0.42622	0.02542	0.04379	0.14992	0.18621	0.05545	0.04917																												0.1912	0.03075
	0.04282	0.05845	0.00769	0.00698	0.11144	0.35798	0.00547	0.02495	0.15274	0.09988	0.02177	0.0223	0.4856	0.42408	0.02565	0.04173	0.14141	0.18281	0.05511	0.05294																												0.19205	0.03071
	0.0429	0.0584	0.00738	0.00662	0.11845	0.35224	0.00556	0.02485	0.15765	0.09959	0.02254	0.02209	0.49877	0.41995	0.02593	0.03969	0.13343	0.18034	0.05495	0.05683																												0.19277	0.03062
	0.04315	0.05853	0.0071	0.00637	0.12496	0.34627	0.00564	0.0247	0.16229	0.09937	0.02321	0.02184	0.50962	0.41372	0.02626	0.03774	0.12646	0.17898	0.05512	0.06071																												0.19305	0.03045
	0.04366	0.05874	0.00687	0.00622	0.13076	0.34012	0.0057	0.02452	0.16643	0.0992	0.02371	0.02155	0.5175	0.40527	0.02664	0.03598	0.12096	0.17893	0.05575	0.06445																												0.19261	0.03018
	0.04454	0.05891	0.00672	0.00618	0.13566	0.33384	0.00571	0.02431	0.16979	0.09902	0.02399	0.02124	0.52172	0.39449	0.02707	0.03447	0.1174	0.18038	0.05697	0.06793																												0.19114	0.02976
	0.04573	0.0591	0.00662	0.00632	0.13976	0.32695	0.0057	0.02405	0.1726	0.09896	0.02409	0.02085	0.52245	0.37963	0.02759	0.03311	0.11566	0.18392	0.05895	0.07159																												0.18847	0.02918
	0.0471	0.05946	0.00655	0.00669	0.1433	0.31914	0.00569	0.02373	0.17525	0.09908	0.02405	0.02034	0.52049	0.35983	0.0282	0.03175	0.11519	0.18969	0.06162	0.07583																												0.1848	0.02846
	0.04864	0.06	0.0065	0.00724	0.14634	0.31069	0.0057	0.02336	0.17773	0.09935	0.0239	0.01974	0.5161	0.33633	0.02889	0.03043	0.11581	0.19718	0.06481	0.0804																												0.18042	0.02762
	0.05031	0.06075	0.00647	0.0079	0.14892	0.30189	0.00571	0.02295	0.18002	0.09973	0.02366	0.01909	0.50953	0.31035	0.02963	0.02917	0.11734	0.20589	0.06835	0.08509																												0.17561	0.02671
	0.0521	0.06175	0.00646	0.00864	0.15109	0.29304	0.00571	0.02251	0.18214	0.10015	0.02335	0.01842	0.50105	0.28313	0.0304	0.028	0.1196	0.21532	0.07204	0.08965																												0.17065	0.02575
	0.05398	0.06301	0.00648	0.0094	0.1529	0.28443	0.0057	0.02204	0.18406	0.10058	0.02297	0.01777	0.49091	0.2559	0.03119	0.02696	0.1224	0.22496	0.07571	0.09387																												0.16584	0.02477
	0.05593	0.06456	0.00653	0.01013	0.1544	0.27633	0.00568	0.02156	0.18579	0.10097	0.02256	0.01717	0.47938	0.22987	0.03196	0.02606	0.12556	0.23432	0.07918	0.0975																												0.16145	0.02381
	0.05792	0.06644	0.0066	0.01077	0.15562	0.26906	0.00564	0.02107	0.18732	0.10127	0.02212	0.01666	0.46672	0.20629	0.03271	0.02535	0.12891	0.24289	0.08227	0.10032																												0.15777	0.02289
	0.05993	0.06866	0.0067	0.01127	0.15662	0.26289	0.00558	0.02058	0.18865	0.10143	0.02168	0.01627	0.45318	0.18637	0.0334	0.02484	0.13226	0.25016	0.0848	0.10209																												0.15508	0.02205
	0.06193	0.07126	0.00683	0.01159	0.15745	0.25811	0.00549	0.0201	0.18976	0.10142	0.02124	0.01603	0.43904	0.17136	0.03402	0.02457	0.13543	0.25564	0.08658	0.10259																												0.15366	0.02132
	0.06402	0.07437	0.00701	0.01172	0.15798	0.25467	0.00536	0.01962	0.19047	0.10106	0.0208	0.01596	0.42285	0.16088	0.03462	0.02458	0.13841	0.25974	0.08758	0.10166																												0.15378	0.02068
	0.06624	0.07803	0.00727	0.01174	0.15809	0.25224	0.00517	0.0191	0.19068	0.10033	0.02032	0.01602	0.40358	0.15343	0.03526	0.02487	0.14137	0.2632	0.08795	0.09943																												0.15528	0.0201
	0.06857	0.08216	0.00757	0.01166	0.15783	0.2507	0.00495	0.01857	0.19051	0.09936	0.0198	0.01619	0.38202	0.1486	0.03591	0.02538	0.14443	0.26603	0.08782	0.09615																												0.15783	0.01957
	0.07097	0.08663	0.00791	0.01151	0.15727	0.24991	0.00471	0.01802	0.1901	0.09827	0.01925	0.01645	0.35897	0.14594	0.03655	0.02608	0.1477	0.26824	0.08733	0.09205																												0.1611	0.01907
	0.07339	0.09133	0.00826	0.0113	0.15646	0.24976	0.00446	0.01747	0.18958	0.09719	0.01868	0.01676	0.33523	0.14503	0.03715	0.02692	0.15128	0.26984	0.08661	0.08737																												0.16477	0.0186
	0.07579	0.09618	0.00861	0.01106	0.15547	0.25012	0.00422	0.01693	0.18908	0.09625	0.01808	0.0171	0.31161	0.14542	0.03767	0.02785	0.15529	0.27081	0.08578	0.08236																												0.16851	0.01816
	0.07815	0.10104	0.00893	0.01082	0.15435	0.25087	0.00399	0.01639	0.18874	0.09559	0.01747	0.01745	0.28892	0.1467	0.03811	0.02884	0.15984	0.27119	0.08497	0.07724																												0.17198	0.01772
	0.0804	0.10583	0.0092	0.01058	0.15317	0.25188	0.0038	0.01588	0.18868	0.09534	0.01684	0.01778	0.26794	0.14842	0.03842	0.02983	0.16504	0.27095	0.08432	0.07226																												0.17486	0.01729
	0.08253	0.11043	0.00942	0.01038	0.15197	0.25303	0.00366	0.0154	0.18904	0.09561	0.01619	0.01807	0.24949	0.15015	0.03858	0.03079	0.171	0.27012	0.08396	0.06765																												0.17683	0.01685
	0.08448	0.11474	0.00955	0.01023	0.15084	0.2542	0.00357	0.01497	0.18995	0.09655	0.01553	0.0183	0.23437	0.15146	0.03857	0.03167	0.17783	0.2687	0.08401	0.06365																												0.17755	0.0164
	0.08622	0.11863	0.00958	0.0101	0.14973	0.25555	0.00352	0.01458	0.19161	0.09801	0.01481	0.0185	0.2222	0.15277	0.03834	0.03257	0.18654	0.26597	0.08447	0.05987																												0.17683	0.01594
	0.08776	0.12215	0.00952	0.00995	0.1486	0.25731	0.00348	0.01424	0.19401	0.09978	0.01399	0.01874	0.21193	0.15478	0.03788	0.03361	0.19758	0.26151	0.08517	0.05586																												0.17488	0.01547
	0.08916	0.12545	0.0094	0.00979	0.14741	0.25944	0.00346	0.01393	0.19693	0.10188	0.01311	0.01899	0.20337	0.15744	0.03725	0.03474	0.21021	0.25582	0.08608	0.05174																												0.17204	0.015
	0.09046	0.12865	0.00924	0.00962	0.14615	0.26188	0.00347	0.01365	0.20017	0.10433	0.01219	0.01924	0.19634	0.1607	0.03649	0.0359	0.2237	0.24936	0.08711	0.04763																												0.16861	0.01454
	0.09171	0.1319	0.00905	0.00947	0.14478	0.2646	0.00351	0.01338	0.2035	0.10716	0.01128	0.01946	0.19063	0.16452	0.03565	0.03706	0.2373	0.24261	0.08822	0.04366																												0.16492	0.01408
	0.09296	0.13534	0.00886	0.00935	0.14328	0.26755	0.00359	0.01311	0.20673	0.11038	0.01042	0.01965	0.18605	0.16885	0.03477	0.03816	0.2503	0.23606	0.08933	0.03995																												0.16127	0.01364
	0.09427	0.1391	0.00869	0.00926	0.14164	0.27069	0.00372	0.01283	0.20963	0.11402	0.00963	0.01978	0.18242	0.17366	0.03391	0.03915	0.26195	0.23018	0.0904	0.03664																												0.15798	0.01322
	0.09568	0.14332	0.00855	0.00922	0.13983	0.27398	0.00389	0.01251	0.21201	0.11809	0.00895	0.01983	0.17953	0.17889	0.03311	0.03998	0.27151	0.22545	0.09135	0.03384																												0.15537	0.01282
	0.09724	0.14815	0.00847	0.00923	0.13782	0.27737	0.00413	0.01216	0.21365	0.12262	0.00842	0.01978	0.1772	0.1845	0.03242	0.04062	0.27826	0.22235	0.09213	0.03169																												0.15376	0.01245
	0.099	0.15372	0.00847	0.00932	0.1356	0.28083	0.00444	0.01176	0.21435	0.12763	0.00808	0.01962	0.17523	0.19044	0.03188	0.041	0.28145	0.22136	0.09267	0.0303																												0.15346	0.01211
	0.10101	0.16052	0.00853	0.00952	0.13292	0.28454	0.00483	0.01129	0.21418	0.13364	0.00792	0.01932	0.17427	0.19741	0.03146	0.04107	0.28035	0.22299	0.0932	0.02991																												0.15439	0.01181
	0.10325	0.16866	0.00863	0.00986	0.12969	0.28867	0.0053	0.01075	0.21344	0.14093	0.00788	0.01889	0.17489	0.20582	0.0311	0.04082	0.27531	0.22705	0.09391	0.0305																												0.15619	0.01152
	0.10566	0.17774	0.00877	0.01029	0.12607	0.2931	0.00584	0.01016	0.21217	0.14912	0.00797	0.01834	0.17675	0.21525	0.03078	0.04033	0.26723	0.23292	0.09467	0.03186																												0.15872	0.01126
	0.10818	0.18738	0.00893	0.01078	0.12223	0.29773	0.00644	0.00955	0.21042	0.15787	0.00816	0.01771	0.17953	0.22527	0.03052	0.03968	0.25701	0.23998	0.09537	0.03378																												0.16187	0.01103
	0.11073	0.19716	0.00912	0.01129	0.11834	0.30245	0.00708	0.00893	0.20825	0.1668	0.00845	0.01704	0.1829	0.23544	0.03029	0.03894	0.24556	0.24763	0.09591	0.03601																												0.16552	0.01081
	0.11328	0.20671	0.00935	0.01178	0.11457	0.30715	0.00774	0.00831	0.2057	0.17556	0.00881	0.01633	0.18655	0.24532	0.03011	0.03818	0.23376	0.25525	0.09617	0.03836																												0.16953	0.01061
	0.11574	0.21561	0.00959	0.0122	0.11108	0.31172	0.00842	0.00772	0.20284	0.18378	0.00924	0.01564	0.19014	0.2545	0.02995	0.03749	0.22253	0.26222	0.09604	0.0406																												0.17378	0.01044
	0.11806	0.22348	0.00986	0.01253	0.10804	0.31605	0.0091	0.00717	0.19972	0.1911	0.00972	0.01497	0.19334	0.26252	0.02982	0.03693	0.21276	0.26794	0.0954	0.0425																												0.17815	0.01028
	0.12019	0.22991	0.01015	0.01272	0.10563	0.32004	0.00976	0.00668	0.19638	0.19716	0.01024	0.01437	0.19584	0.26896	0.02972	0.03659	0.20536	0.2718	0.09414	0.04385																												0.18251	0.01013
	0.12205	0.23451	0.01046	0.01273	0.104	0.32358	0.0104	0.00628	0.19288	0.2016	0.01077	0.01386	0.1973	0.27339	0.02964	0.03652	0.20122	0.27317	0.09216	0.04443																												0.18675	0.01001
	0.12384	0.2372	0.01085	0.01253	0.10319	0.32697	0.01101	0.00594	0.18883	0.2043	0.01138	0.0134	0.19757	0.27579	0.02961	0.03685	0.20008	0.27195	0.08911	0.04422																												0.19102	0.00991
	0.12573	0.23834	0.01136	0.01211	0.10303	0.33051	0.01162	0.00564	0.18397	0.20561	0.01211	0.01295	0.19689	0.27661	0.02966	0.03755	0.20086	0.2687	0.08492	0.04343																												0.19555	0.00985
	0.12763	0.2382	0.01194	0.01154	0.10341	0.33404	0.01222	0.00538	0.17852	0.20578	0.01292	0.01251	0.19554	0.27609	0.02978	0.03851	0.20323	0.26384	0.07988	0.0422																												0.20029	0.00982
	0.12944	0.23707	0.01256	0.01087	0.10422	0.33741	0.01284	0.00515	0.17271	0.20508	0.01379	0.01209	0.19383	0.27448	0.02993	0.03962	0.20688	0.25779	0.07429	0.04066																												0.20521	0.00981
	0.13107	0.23522	0.01318	0.01015	0.10536	0.34049	0.01345	0.00497	0.16676	0.20378	0.01471	0.0117	0.19203	0.27204	0.03009	0.04076	0.21147	0.25097	0.06841	0.03896																												0.21026	0.00981
	0.13243	0.23292	0.01375	0.00942	0.10672	0.34313	0.01408	0.00482	0.16092	0.20215	0.01563	0.01135	0.19045	0.26901	0.03025	0.04182	0.21668	0.2438	0.06254	0.03723																												0.2154	0.00982
	0.13341	0.23045	0.01425	0.00875	0.10818	0.34517	0.01472	0.0047	0.1554	0.20045	0.01655	0.01104	0.18936	0.26564	0.03038	0.0427	0.2222	0.23669	0.05697	0.0356																												0.22059	0.00983
	0.13393	0.22808	0.01462	0.00819	0.10965	0.34648	0.01537	0.00461	0.15044	0.19895	0.01742	0.01078	0.18906	0.26217	0.03046	0.04327	0.22769	0.23007	0.05198	0.03422																												0.22579	0.00982
	0.13389	0.2261	0.01484	0.00778	0.111	0.3469	0.01605	0.00456	0.14626	0.19793	0.01824	0.01059	0.18984	0.25887	0.03047	0.04343	0.23283	0.22435	0.04785	0.03321																												0.23094	0.00979
	0.1332	0.22477	0.01485	0.00758	0.11213	0.3463	0.01674	0.00453	0.1431	0.19764	0.01897	0.01047	0.19199	0.25597	0.03038	0.04306	0.2373	0.21996	0.04488	0.03272																												0.23602	0.00974
	0.13156	0.22389	0.01463	0.0076	0.11317	0.34487	0.01751	0.00455	0.14044	0.19789	0.01969	0.01041	0.19631	0.25314	0.03019	0.04207	0.24184	0.21686	0.0431	0.03258																												0.24092	0.00965
	0.12892	0.22306	0.01419	0.0078	0.1143	0.34289	0.01838	0.00462	0.13779	0.19832	0.02046	0.01041	0.20296	0.24993	0.02993	0.04052	0.24719	0.21461	0.04224	0.03257																												0.24564	0.00953
	0.12551	0.22226	0.01357	0.00813	0.11548	0.34031	0.01931	0.00474	0.13534	0.19889	0.02126	0.01046	0.21123	0.24643	0.02961	0.03854	0.25303	0.213	0.04212	0.03272																												0.25026	0.00939
	0.12159	0.22149	0.01282	0.00856	0.11671	0.33706	0.02027	0.00488	0.1333	0.19958	0.02204	0.01056	0.22043	0.24273	0.02924	0.03626	0.25907	0.21181	0.04255	0.03306																												0.25487	0.00924
	0.1174	0.22071	0.01201	0.00906	0.11795	0.33307	0.02122	0.00506	0.13187	0.20037	0.02277	0.01071	0.22985	0.23891	0.02883	0.03379	0.26498	0.21081	0.04333	0.03361																												0.25956	0.00909
	0.11319	0.21992	0.01117	0.00958	0.1192	0.3283	0.02212	0.00526	0.13127	0.20123	0.02341	0.01091	0.2388	0.23507	0.0284	0.03127	0.27045	0.2098	0.04429	0.03441																												0.26441	0.00894
	0.1092	0.2191	0.01036	0.01009	0.12044	0.32268	0.02295	0.00546	0.13169	0.20215	0.02392	0.01115	0.24657	0.23128	0.02797	0.02881	0.27518	0.20855	0.04523	0.03548																												0.26952	0.0088
	0.10568	0.21823	0.00962	0.01055	0.12163	0.31615	0.02366	0.00567	0.13336	0.20309	0.02427	0.01145	0.25246	0.22763	0.02754	0.02654	0.27885	0.20685	0.04597	0.03686																												0.27496	0.00869
	0.10287	0.21729	0.00901	0.01093	0.12276	0.30865	0.02421	0.00587	0.13646	0.20403	0.02441	0.01179	0.25578	0.22422	0.02712	0.02459	0.28114	0.20448	0.04633	0.03857																												0.28084	0.0086
	0.10102	0.21627	0.00858	0.01119	0.12382	0.30013	0.02459	0.00606	0.14121	0.20496	0.02432	0.01217	0.25582	0.22113	0.02674	0.02308	0.28176	0.20122	0.0461	0.04065																												0.28723	0.00855
	0.10012	0.21515	0.0083	0.01133	0.12487	0.29004	0.02477	0.00623	0.14805	0.20563	0.02387	0.01261	0.2521	0.2185	0.02637	0.02191	0.27934	0.19655	0.0453	0.04348																												0.29439	0.00853
	0.09993	0.21392	0.00812	0.0114	0.12599	0.27817	0.02478	0.00638	0.15702	0.20594	0.02302	0.0131	0.24508	0.21633	0.02596	0.0209	0.27346	0.1904	0.04412	0.04724																												0.30237	0.00854
	0.10031	0.21261	0.008	0.01142	0.12712	0.2649	0.02466	0.00653	0.16771	0.20606	0.02188	0.01365	0.23548	0.21446	0.02554	0.02004	0.2652	0.18325	0.04267	0.05167																												0.31095	0.00857
	0.10112	0.21124	0.00796	0.01139	0.12824	0.2506	0.02442	0.00668	0.1797	0.20616	0.02056	0.01425	0.224	0.21276	0.02512	0.01934	0.25563	0.17556	0.04105	0.05648																												0.31992	0.00862
	0.10223	0.20985	0.00796	0.01134	0.12929	0.23568	0.0241	0.00684	0.19258	0.20641	0.01915	0.01489	0.21135	0.21107	0.0247	0.01878	0.24581	0.1678	0.03935	0.06141																												0.32906	0.00869
	0.10349	0.20847	0.008	0.01128	0.13025	0.22051	0.02372	0.00702	0.20594	0.20698	0.01776	0.01557	0.19823	0.20927	0.02431	0.01837	0.23683	0.16044	0.03769	0.06617																												0.33814	0.00876
	0.10478	0.20711	0.00808	0.01123	0.13107	0.20547	0.0233	0.00722	0.21937	0.20803	0.0165	0.01628	0.18536	0.20719	0.02394	0.01809	0.22976	0.15396	0.03615	0.0705																												0.34694	0.00885
	0.10594	0.20581	0.00816	0.01119	0.13172	0.19096	0.02288	0.00747	0.23245	0.20974	0.01546	0.01702	0.17344	0.2047	0.02363	0.01795	0.22566	0.14881	0.03484	0.07411																												0.35526	0.00893
	0.10686	0.2046	0.00826	0.01118	0.13214	0.17735	0.02247	0.00775	0.24477	0.21228	0.01475	0.01779	0.16317	0.20165	0.02337	0.01793	0.22561	0.14547	0.03387	0.07674																												0.36286	0.00902
	0.10739	0.20349	0.00834	0.01122	0.13231	0.16504	0.02211	0.00808	0.25592	0.21581	0.01447	0.01858	0.15528	0.19791	0.02317	0.01804	0.23069	0.1444	0.03333	0.07811																												0.36953	0.00911
	0.10754	0.20268	0.00845	0.01126	0.13221	0.15344	0.02177	0.00849	0.26653	0.22065	0.01462	0.01945	0.14912	0.19322	0.02306	0.01834	0.24167	0.1457	0.03321	0.07812																												0.37583	0.0092
	0.10743	0.20226	0.0086	0.01124	0.13186	0.14183	0.0214	0.00896	0.27736	0.2268	0.01507	0.02046	0.14361	0.18762	0.02301	0.0189	0.25787	0.14895	0.03342	0.07699																												0.3823	0.00932
	0.10716	0.20208	0.00879	0.0112	0.13131	0.13039	0.02101	0.0095	0.28823	0.23394	0.01579	0.02156	0.13879	0.18134	0.02301	0.01966	0.27819	0.1538	0.0339	0.07494																												0.38869	0.00945
	0.10679	0.20199	0.00901	0.01117	0.13058	0.11929	0.0206	0.01007	0.29896	0.24179	0.01672	0.0227	0.13467	0.17461	0.02306	0.02056	0.30149	0.15994	0.03459	0.0722																												0.39475	0.00959
	0.1064	0.20185	0.00924	0.01117	0.12971	0.1087	0.02018	0.01066	0.30935	0.25004	0.0178	0.02385	0.13128	0.16768	0.02315	0.02157	0.32667	0.16705	0.03544	0.06898																												0.40022	0.00973
	0.10607	0.20152	0.00946	0.01122	0.12873	0.09878	0.01975	0.01125	0.31922	0.25838	0.01899	0.02495	0.12865	0.16078	0.02325	0.02263	0.35261	0.17481	0.0364	0.06552																												0.40484	0.00986
	0.10588	0.20085	0.00967	0.01136	0.12767	0.08971	0.01931	0.01183	0.32839	0.26652	0.02023	0.02596	0.12681	0.15414	0.02337	0.0237	0.3782	0.18288	0.03742	0.06203																												0.40837	0.00998
	0.10588	0.19971	0.00986	0.01162	0.12656	0.08166	0.01885	0.01238	0.33666	0.27416	0.02147	0.02685	0.12578	0.14801	0.02348	0.02472	0.40233	0.19095	0.03844	0.05874																												0.41054	0.01008
	0.10618	0.19795	0.01001	0.01202	0.12545	0.07479	0.0184	0.01288	0.34385	0.281	0.02266	0.02756	0.12559	0.14261	0.02358	0.02565	0.42386	0.1987	0.03941	0.05587																												0.41111	0.01015
	0.10683	0.19542	0.0101	0.01258	0.12435	0.06928	0.01794	0.01331	0.34978	0.28673	0.02375	0.02805	0.12627	0.13818	0.02365	0.02644	0.4417	0.2058	0.04028	0.05364																												0.40982	0.01018
	0.10788	0.19193	0.01015	0.01335	0.12311	0.06528	0.01746	0.0137	0.35439	0.29159	0.02486	0.02836	0.12859	0.13441	0.0237	0.02715	0.45758	0.21305	0.04105	0.05184																												0.40636	0.01018
	0.10927	0.18749	0.01014	0.01432	0.12159	0.06272	0.01696	0.01405	0.35784	0.29604	0.02609	0.02854	0.13296	0.13085	0.02374	0.02786	0.47361	0.22125	0.04176	0.05012																												0.40084	0.01014
	0.11095	0.18234	0.0101	0.01545	0.11989	0.06138	0.01644	0.01438	0.36027	0.30007	0.02741	0.02859	0.13883	0.1276	0.02377	0.02857	0.48927	0.23002	0.04245	0.0485																												0.39359	0.01007
	0.11282	0.17668	0.01004	0.01669	0.1181	0.06107	0.01591	0.01469	0.36182	0.30369	0.02876	0.02854	0.14569	0.12475	0.0238	0.02926	0.50401	0.23902	0.04316	0.04699																												0.38496	0.00999
	0.11483	0.17074	0.00996	0.01802	0.11632	0.06158	0.01538	0.01497	0.36263	0.30692	0.03009	0.02836	0.153	0.12237	0.02384	0.02991	0.5173	0.24789	0.0439	0.04562																												0.37529	0.00988
	0.11691	0.16473	0.00987	0.01938	0.11464	0.06272	0.01485	0.01522	0.36285	0.30976	0.03137	0.02808	0.16022	0.12057	0.02389	0.0305	0.52859	0.25627	0.04472	0.04441																												0.36493	0.00977
	0.11899	0.15887	0.00979	0.02073	0.11316	0.06429	0.01433	0.01545	0.36262	0.31221	0.03254	0.0277	0.16684	0.11942	0.02395	0.03102	0.53734	0.26379	0.04565	0.04336																												0.35422	0.00966
	0.12099	0.15338	0.00972	0.02204	0.11196	0.06608	0.01383	0.01565	0.36207	0.31429	0.03354	0.02721	0.17231	0.11901	0.02404	0.03147	0.54302	0.27011	0.04672	0.0425																												0.34349	0.00955
	0.12285	0.14848	0.00967	0.02327	0.11115	0.06789	0.01336	0.01583	0.36134	0.31601	0.03435	0.02662	0.1761	0.11943	0.02415	0.03181	0.54508	0.27487	0.04795	0.04184																												0.3331	0.00946
	0.12449	0.14439	0.00966	0.02436	0.11081	0.06952	0.01291	0.01599	0.36058	0.31736	0.0349	0.02594	0.17769	0.12077	0.02429	0.03204	0.543	0.27771	0.04939	0.0414																												0.32339	0.00937
	0.12592	0.14128	0.00967	0.02542	0.11077	0.07129	0.01247	0.01613	0.35942	0.31861	0.03519	0.02507	0.17706	0.12377	0.02447	0.03213	0.53523	0.27845	0.05116	0.04129																												0.31393	0.00931
	0.12718	0.13905	0.0097	0.02653	0.11082	0.07358	0.01202	0.01624	0.3575	0.31991	0.03527	0.02396	0.17476	0.12876	0.02468	0.03209	0.5215	0.27738	0.05331	0.04153																												0.30416	0.00926
	0.12834	0.13745	0.00975	0.02766	0.11104	0.07629	0.01157	0.01634	0.35499	0.32107	0.03517	0.02267	0.17108	0.1352	0.02492	0.03193	0.50312	0.27481	0.05573	0.04205																												0.29415	0.00921
	0.12943	0.13622	0.00981	0.02877	0.1115	0.07932	0.01113	0.01641	0.35207	0.32191	0.03492	0.02125	0.16634	0.14253	0.02518	0.03168	0.4814	0.27105	0.05831	0.04277																												0.28398	0.00917
	0.1305	0.13513	0.00988	0.02982	0.11226	0.08258	0.01071	0.01645	0.34889	0.32225	0.03454	0.01977	0.16083	0.15021	0.02546	0.03138	0.45767	0.26641	0.06095	0.04363																												0.27375	0.00913
	0.13159	0.13392	0.00995	0.03078	0.11339	0.08596	0.01033	0.01647	0.34564	0.32192	0.03408	0.01828	0.15486	0.15769	0.02574	0.03103	0.43323	0.2612	0.06353	0.04454																												0.26354	0.00908
	0.13276	0.13235	0.01002	0.03162	0.11496	0.08938	0.00999	0.01646	0.34248	0.32073	0.03356	0.01686	0.14874	0.16443	0.02602	0.03068	0.40941	0.25573	0.06596	0.04543																												0.25343	0.00902
	0.13404	0.13018	0.01007	0.03228	0.11703	0.09273	0.00972	0.01642	0.33958	0.31851	0.033	0.01555	0.14276	0.16987	0.0263	0.03034	0.38753	0.25031	0.06813	0.04623																												0.24351	0.00895
	0.13548	0.12714	0.01012	0.03275	0.11968	0.09591	0.00953	0.01634	0.33711	0.31508	0.03246	0.01442	0.13724	0.17347	0.02657	0.03004	0.36889	0.24526	0.06992	0.04686																												0.23387	0.00886
	0.13713	0.123	0.01015	0.03299	0.12297	0.09884	0.00943	0.01624	0.33523	0.31026	0.03194	0.01354	0.13246	0.17468	0.02683	0.0298	0.35482	0.24088	0.07124	0.04725																												0.22459	0.00874
	0.13901	0.11742	0.01016	0.03288	0.12703	0.10169	0.00942	0.0161	0.33406	0.30356	0.03141	0.01287	0.12799	0.1732	0.02713	0.02956	0.34435	0.23664	0.07191	0.04731																												0.21548	0.0086
	0.14106	0.11044	0.01014	0.03241	0.13186	0.1047	0.00952	0.01592	0.33348	0.29489	0.03079	0.01236	0.12324	0.16942	0.02754	0.02926	0.33557	0.23191	0.07196	0.04707																												0.20632	0.00842
	0.14327	0.10244	0.0101	0.03167	0.13733	0.10777	0.0097	0.01571	0.33331	0.28467	0.03012	0.01197	0.11835	0.16385	0.02801	0.02893	0.32841	0.22688	0.07155	0.04664																												0.19722	0.00823
	0.14559	0.09379	0.01005	0.03074	0.14332	0.11084	0.00995	0.01546	0.33341	0.27334	0.02939	0.01169	0.11346	0.157	0.02849	0.02859	0.32276	0.22174	0.07085	0.04611																												0.18825	0.00802
	0.14799	0.08487	0.01001	0.02972	0.14972	0.11381	0.01024	0.01519	0.33359	0.26131	0.02864	0.01149	0.10871	0.14938	0.02893	0.02827	0.31855	0.21668	0.07004	0.04557																												0.1795	0.0078
	0.15042	0.07603	0.00997	0.02871	0.1564	0.11663	0.01056	0.0149	0.33372	0.24904	0.02789	0.01135	0.10423	0.1415	0.0293	0.02801	0.31569	0.21187	0.06929	0.04513																												0.17105	0.00758
	0.15286	0.06765	0.00995	0.02778	0.16324	0.11921	0.01089	0.01459	0.33361	0.23693	0.02714	0.01125	0.10017	0.13385	0.02955	0.02784	0.31409	0.20751	0.06876	0.04487																												0.16299	0.00736
	0.15527	0.06011	0.00996	0.02703	0.17011	0.12147	0.01122	0.01427	0.33311	0.22541	0.02642	0.01117	0.09666	0.12696	0.02963	0.02778	0.31367	0.20378	0.06863	0.0449																												0.1554	0.00716
	0.15761	0.05377	0.01	0.02656	0.17691	0.12333	0.01152	0.01393	0.33205	0.21493	0.02575	0.01108	0.09384	0.12132	0.02951	0.02786	0.31433	0.20088	0.06906	0.0453																												0.14837	0.00696
	0.15984	0.04899	0.01008	0.02645	0.1835	0.12473	0.01179	0.01359	0.33027	0.2059	0.02514	0.01096	0.09185	0.11745	0.02912	0.02812	0.316	0.19898	0.07024	0.04619																												0.14199	0.00679
	0.16216	0.04584	0.01022	0.02678	0.19056	0.12559	0.01202	0.01324	0.32809	0.19797	0.02461	0.0108	0.09053	0.11512	0.02838	0.02859	0.32011	0.19822	0.07244	0.0477																												0.13608	0.00664
	0.16471	0.04395	0.01042	0.0275	0.19858	0.12596	0.01225	0.01285	0.32585	0.19049	0.02413	0.01062	0.08967	0.11367	0.02726	0.02928	0.32755	0.19848	0.07567	0.0498																												0.13048	0.0065
	0.16738	0.04309	0.01066	0.0285	0.20719	0.12593	0.01247	0.01243	0.32342	0.18347	0.0237	0.01044	0.08929	0.11298	0.02587	0.03012	0.33743	0.19958	0.07962	0.05235																												0.12524	0.00636
	0.17006	0.04302	0.01092	0.02969	0.21601	0.12558	0.0127	0.012	0.3207	0.17691	0.02329	0.01027	0.0894	0.11292	0.02429	0.03109	0.3488	0.20131	0.08401	0.0552																												0.12042	0.00622
	0.17265	0.04349	0.0112	0.03096	0.22465	0.12499	0.01293	0.01156	0.31755	0.1708	0.0229	0.01014	0.09003	0.11335	0.02263	0.03213	0.36078	0.20348	0.08854	0.05821																												0.11609	0.0061
	0.17505	0.04427	0.01148	0.03222	0.23273	0.12426	0.01316	0.01112	0.31388	0.16515	0.0225	0.01006	0.09121	0.11414	0.02097	0.03321	0.37243	0.2059	0.09293	0.06122																												0.11231	0.00598
	0.17714	0.04513	0.01175	0.03335	0.23989	0.12346	0.0134	0.01068	0.30955	0.15995	0.02208	0.01006	0.09294	0.11516	0.01942	0.03426	0.38285	0.20838	0.09689	0.0641																												0.10914	0.00588
	0.17882	0.04582	0.01199	0.03427	0.24573	0.12269	0.01364	0.01025	0.30444	0.1552	0.02162	0.01015	0.09527	0.11628	0.01806	0.03526	0.39112	0.21071	0.10012	0.06668																												0.10665	0.00578
	0.17998	0.0461	0.0122	0.03486	0.24988	0.12202	0.01389	0.00984	0.29845	0.15091	0.02111	0.01036	0.0982	0.11736	0.01699	0.03615	0.39632	0.21271	0.10233	0.06883																												0.10489	0.0057
	0.18052	0.04574	0.01235	0.03503	0.25195	0.12155	0.01415	0.00945	0.29146	0.14706	0.02053	0.0107	0.10175	0.11828	0.01631	0.0369	0.39754	0.21417	0.10324	0.07039																												0.10393	0.00563
	0.18027	0.0447	0.01242	0.03473	0.25193	0.1213	0.01444	0.00909	0.28296	0.14389	0.01981	0.01121	0.10586	0.11927	0.01604	0.03751	0.39433	0.21534	0.10263	0.07138																												0.10388	0.00558
	0.17924	0.04322	0.01241	0.03403	0.25018	0.1212	0.01475	0.00872	0.2728	0.14152	0.01892	0.0119	0.11044	0.12063	0.01608	0.03807	0.38739	0.21653	0.10068	0.07193																												0.10473	0.00555
	0.17762	0.04146	0.01233	0.03302	0.24695	0.12117	0.01508	0.00837	0.26138	0.1398	0.01793	0.01273	0.11553	0.12224	0.01638	0.03857	0.37751	0.21771	0.0977	0.07214																												0.10638	0.00553
	0.17556	0.03955	0.01223	0.0318	0.24245	0.12116	0.01542	0.00802	0.24909	0.13859	0.01688	0.01366	0.12119	0.12403	0.01687	0.03902	0.36553	0.21883	0.094	0.07208																												0.10871	0.00553
	0.17325	0.03766	0.01212	0.03045	0.23692	0.1211	0.01576	0.00768	0.23634	0.13773	0.01584	0.01465	0.12746	0.1259	0.01747	0.03943	0.35223	0.21984	0.08986	0.07184																												0.11163	0.00553
	0.17084	0.03594	0.01204	0.02906	0.23058	0.12093	0.01609	0.00735	0.22352	0.13707	0.01486	0.01566	0.13438	0.12775	0.01813	0.03981	0.33845	0.2207	0.0856	0.07149																												0.11502	0.00554
	0.1685	0.03453	0.01202	0.02773	0.22367	0.12058	0.0164	0.00704	0.21103	0.13646	0.014	0.01667	0.14199	0.1295	0.01878	0.04017	0.32498	0.22136	0.08152	0.07112																												0.11878	0.00554
	0.16642	0.03359	0.01209	0.02654	0.2164	0.12001	0.0167	0.00675	0.19926	0.13577	0.01331	0.01762	0.15035	0.13106	0.01935	0.04051	0.31264	0.22178	0.07792	0.07081																												0.1228	0.00554
	0.16476	0.03327	0.01226	0.02559	0.20902	0.11913	0.01696	0.00647	0.18861	0.13483	0.01286	0.01849	0.15948	0.13232	0.01977	0.04085	0.30224	0.22191	0.07511	0.07063																												0.12697	0.00553
	0.16368	0.03373	0.01258	0.02496	0.20175	0.11789	0.01717	0.00621	0.17947	0.1335	0.0127	0.01923	0.16944	0.13321	0.01998	0.04119	0.29459	0.22172	0.07338	0.07067																												0.13119	0.0055
	0.16325	0.03507	0.01307	0.02469	0.19411	0.11622	0.01739	0.00599	0.17128	0.1319	0.01286	0.01993	0.18105	0.13383	0.01996	0.04145	0.28957	0.22061	0.07276	0.07092																												0.13592	0.00546
	0.16331	0.03719	0.01372	0.0247	0.1856	0.11415	0.01763	0.00579	0.16329	0.13025	0.01333	0.02064	0.19471	0.13435	0.01979	0.04159	0.28627	0.21832	0.07296	0.07127																												0.14151	0.0054
	0.16375	0.03995	0.01449	0.02491	0.17641	0.11176	0.01788	0.00562	0.15566	0.12855	0.01404	0.02136	0.20987	0.13474	0.0195	0.04164	0.28431	0.21525	0.07378	0.07171																												0.14774	0.00534
	0.16442	0.04318	0.01534	0.02526	0.16673	0.10913	0.01812	0.00547	0.14858	0.12681	0.01493	0.02204	0.22593	0.13497	0.01913	0.04166	0.28334	0.21182	0.07504	0.07218																												0.15434	0.00528
	0.1652	0.04672	0.01625	0.02569	0.15675	0.10633	0.01832	0.00533	0.14219	0.12502	0.01593	0.02267	0.24234	0.13502	0.01874	0.04169	0.28298	0.20844	0.07657	0.07267																												0.16107	0.00521
	0.16594	0.05042	0.01718	0.0261	0.14667	0.10346	0.01846	0.00519	0.13668	0.1232	0.01698	0.02323	0.25852	0.13486	0.01837	0.04179	0.28286	0.20552	0.07816	0.07312																												0.16768	0.00514
	0.16652	0.05411	0.01809	0.02645	0.13669	0.10058	0.01853	0.00505	0.13219	0.12134	0.01803	0.02367	0.2739	0.13446	0.01805	0.042	0.28263	0.20347	0.07964	0.07351																												0.17394	0.00507
	0.16681	0.05764	0.01894	0.02665	0.12698	0.09778	0.0185	0.00491	0.12891	0.11944	0.019	0.02398	0.2879	0.13379	0.01784	0.04238	0.2819	0.2027	0.08082	0.0738																												0.17958	0.005
	0.16667	0.06085	0.01971	0.02663	0.11775	0.09513	0.01835	0.00475	0.127	0.11751	0.01983	0.02413	0.29995	0.13283	0.01777	0.04296	0.28033	0.20362	0.08151	0.07395																												0.18437	0.00494
	0.16597	0.06358	0.02036	0.02633	0.10919	0.09273	0.01806	0.00456	0.12662	0.11555	0.02047	0.02409	0.30948	0.13155	0.01789	0.0438	0.27752	0.20665	0.08153	0.07394																												0.18806	0.00488
	0.16445	0.066	0.02093	0.02572	0.10096	0.09047	0.01759	0.00434	0.12766	0.11344	0.02097	0.02381	0.31671	0.12975	0.01808	0.04488	0.27342	0.21273	0.08095	0.07359																												0.19089	0.00483
	0.16211	0.06836	0.02147	0.02485	0.09268	0.08821	0.01695	0.00408	0.1299	0.11112	0.02142	0.02328	0.32234	0.12735	0.0182	0.04614	0.26834	0.22194	0.07999	0.07286																												0.19327	0.00477
	0.15919	0.07065	0.02198	0.02379	0.08447	0.08598	0.01616	0.00378	0.13332	0.10867	0.02183	0.02256	0.32656	0.1245	0.01833	0.04755	0.26255	0.23345	0.07871	0.07187																												0.19516	0.0047
	0.15594	0.07284	0.02244	0.02258	0.07644	0.0838	0.01528	0.00347	0.13788	0.10615	0.02218	0.0217	0.32954	0.12134	0.01853	0.04912	0.25632	0.24638	0.07717	0.07075																												0.19653	0.00464
	0.1526	0.0749	0.02287	0.0213	0.0687	0.08168	0.01432	0.00317	0.14358	0.10365	0.02249	0.02074	0.33145	0.11802	0.01886	0.05082	0.24989	0.25989	0.07543	0.06963																												0.19736	0.00458
	0.14942	0.07681	0.02324	0.01998	0.06138	0.07964	0.01334	0.00289	0.15039	0.10124	0.02273	0.01975	0.33246	0.11469	0.01938	0.05265	0.24352	0.27311	0.07356	0.06863																												0.19761	0.00453
	0.14664	0.07855	0.02356	0.01871	0.05458	0.0777	0.01236	0.00265	0.15828	0.09899	0.02292	0.01877	0.33275	0.11149	0.02016	0.05459	0.23748	0.2852	0.07161	0.06789																												0.19726	0.00449
	0.14452	0.08009	0.02382	0.01752	0.04841	0.07589	0.01143	0.00247	0.16725	0.09699	0.02305	0.01785	0.33249	0.10858	0.02124	0.05663	0.23201	0.29529	0.06964	0.06753																												0.19627	0.00447
	0.14329	0.08141	0.02401	0.01648	0.04301	0.07421	0.01058	0.00237	0.17726	0.0953	0.02311	0.01705	0.33185	0.10609	0.02271	0.05877	0.22739	0.30254	0.06771	0.06767																												0.19463	0.00446
	0.1432	0.08247	0.02414	0.01565	0.03847	0.0727	0.00985	0.00235	0.1883	0.09401	0.02311	0.01642	0.33101	0.10418	0.02462	0.06098	0.22386	0.30608	0.06588	0.06845																												0.19228	0.00448
	0.14445	0.08325	0.02412	0.01499	0.03484	0.07131	0.00919	0.00244	0.20105	0.09301	0.02303	0.01594	0.32906	0.10288	0.02708	0.06359	0.22103	0.30573	0.06397	0.07008																												0.18886	0.00452
	0.14691	0.08372	0.02394	0.01443	0.03201	0.07001	0.00855	0.0026	0.21591	0.09217	0.02287	0.01556	0.32532	0.10209	0.0301	0.06679	0.21838	0.3023	0.06181	0.07255																												0.18417	0.00459
	0.15028	0.08395	0.02363	0.01395	0.02989	0.0688	0.00792	0.00284	0.23245	0.09151	0.02264	0.01525	0.32029	0.10167	0.03356	0.07037	0.21605	0.29637	0.05949	0.07565																												0.17848	0.00469
	0.15432	0.08396	0.02325	0.01355	0.02841	0.06771	0.00731	0.00313	0.25021	0.09105	0.02235	0.015	0.31449	0.10152	0.03736	0.07412	0.21417	0.28853	0.05711	0.07916																												0.17208	0.0048
	0.15875	0.08382	0.02284	0.01321	0.02747	0.06674	0.00675	0.00347	0.26875	0.09084	0.022	0.01477	0.30842	0.10153	0.04137	0.07785	0.21287	0.27938	0.05474	0.08287																												0.16524	0.00492
	0.16329	0.08356	0.02245	0.01292	0.02699	0.06591	0.00624	0.00383	0.28762	0.09088	0.02161	0.01457	0.30258	0.10159	0.04549	0.08133	0.21229	0.26951	0.05249	0.08654																												0.15823	0.00504
	0.16769	0.08324	0.02213	0.01269	0.02688	0.06522	0.00579	0.00421	0.30637	0.0912	0.02118	0.01435	0.2975	0.10158	0.04961	0.08438	0.21255	0.2595	0.05043	0.08998																												0.15134	0.00516
	0.17166	0.08289	0.02193	0.01248	0.02706	0.06469	0.00541	0.0046	0.32456	0.09184	0.02072	0.0141	0.29367	0.10139	0.05362	0.08677	0.21379	0.24997	0.04866	0.09297																												0.14485	0.00527
	0.17495	0.08256	0.02189	0.0123	0.02743	0.06433	0.00511	0.00497	0.34174	0.09282	0.02023	0.01379	0.29161	0.10091	0.05739	0.08832	0.21614	0.24148	0.04727	0.09528																												0.13901	0.00537
	0.17727	0.08231	0.02206	0.01213	0.02793	0.06415	0.0049	0.00531	0.35747	0.09415	0.01974	0.01342	0.29181	0.10003	0.06083	0.0888	0.21972	0.23465	0.04635	0.0967																												0.13413	0.00545
	0.17871	0.08225	0.02255	0.01198	0.02866	0.06408	0.0048	0.00566	0.37273	0.09601	0.01921	0.01295	0.29515	0.09864	0.06411	0.08792	0.22554	0.22907	0.04589	0.09733																												0.12991	0.0055
	0.17958	0.0824	0.02338	0.01186	0.02979	0.06409	0.00482	0.00603	0.38851	0.09845	0.01862	0.01239	0.30157	0.09682	0.06746	0.08572	0.23404	0.22391	0.0458	0.09743																												0.12593	0.00551
	0.17997	0.08265	0.02445	0.01177	0.03129	0.06419	0.00493	0.00642	0.40442	0.10136	0.01798	0.01177	0.31021	0.09468	0.0708	0.08252	0.24445	0.2191	0.04603	0.09707																												0.12221	0.00551
	0.18001	0.08291	0.02566	0.01172	0.03312	0.06444	0.00511	0.00682	0.42005	0.1046	0.0173	0.01113	0.32022	0.09235	0.07409	0.07863	0.25605	0.21458	0.04653	0.0963																												0.11878	0.00549
	0.17978	0.08305	0.02689	0.01171	0.03523	0.06487	0.00535	0.00723	0.435	0.10807	0.0166	0.01047	0.33075	0.08997	0.07725	0.07437	0.26808	0.21028	0.04726	0.09519																												0.11566	0.00548
	0.17939	0.08298	0.02805	0.01174	0.0376	0.06551	0.00562	0.00762	0.44886	0.11164	0.01589	0.00984	0.34094	0.08767	0.08024	0.07006	0.2798	0.20614	0.04817	0.0938																												0.11289	0.00548
	0.17895	0.08258	0.02904	0.01181	0.04018	0.0664	0.00591	0.008	0.46124	0.11519	0.01518	0.00925	0.34995	0.08557	0.08299	0.06603	0.29048	0.20209	0.04921	0.09218																												0.1105	0.0055
	0.17855	0.08175	0.02975	0.01193	0.04294	0.06759	0.00619	0.00834	0.47171	0.1186	0.01447	0.00874	0.35691	0.0838	0.08545	0.06259	0.29936	0.19807	0.05033	0.09039																												0.1085	0.00556
	0.1783	0.08038	0.03008	0.01211	0.04585	0.06911	0.00644	0.00866	0.47988	0.12175	0.0138	0.00832	0.36099	0.08249	0.08754	0.06005	0.3057	0.194	0.05149	0.0885																												0.10693	0.00567
	0.1783	0.07835	0.02993	0.01234	0.04885	0.07099	0.00665	0.00892	0.48535	0.12452	0.01315	0.00803	0.36131	0.08178	0.08922	0.05874	0.30876	0.18983	0.05263	0.08656																												0.10581	0.00584
	0.1785	0.07546	0.02921	0.01266	0.05208	0.07335	0.00683	0.00916	0.48738	0.12725	0.01248	0.00786	0.35761	0.08119	0.09054	0.05865	0.3084	0.18499	0.05381	0.0843																												0.10495	0.00607
	0.17875	0.07169	0.02801	0.01309	0.05562	0.07621	0.00702	0.00938	0.48597	0.13024	0.01175	0.00775	0.35061	0.08034	0.09157	0.05945	0.3053	0.17921	0.05514	0.0815																												0.10421	0.00636
	0.17904	0.06723	0.02642	0.0136	0.05942	0.07948	0.0072	0.00958	0.48185	0.13333	0.01098	0.00772	0.34097	0.07946	0.09234	0.06095	0.29999	0.17294	0.05658	0.07831																												0.1037	0.0067
	0.17935	0.06232	0.02455	0.01417	0.06344	0.08306	0.00739	0.00976	0.47573	0.13638	0.0102	0.00776	0.32936	0.07879	0.09282	0.063	0.29296	0.16656	0.05812	0.07488																												0.10354	0.00707
	0.17966	0.05714	0.02251	0.01477	0.06761	0.08685	0.00758	0.00991	0.46832	0.13922	0.00945	0.00785	0.31643	0.07857	0.09303	0.06542	0.28472	0.16052	0.05975	0.07137																												0.10385	0.00746
	0.17995	0.05191	0.0204	0.01537	0.07187	0.09076	0.00777	0.01003	0.46035	0.14171	0.00877	0.008	0.30285	0.07903	0.09295	0.06803	0.27578	0.15522	0.06145	0.06792																												0.10475	0.00787
	0.18019	0.04685	0.01834	0.01595	0.07619	0.0947	0.00795	0.01012	0.45252	0.14368	0.00817	0.00821	0.28927	0.08043	0.0926	0.07067	0.26665	0.15107	0.06321	0.0647																												0.10635	0.00829
	0.18037	0.04215	0.01642	0.01649	0.08049	0.09856	0.00813	0.01017	0.44557	0.14498	0.00771	0.00846	0.27635	0.08299	0.09196	0.07317	0.25783	0.1485	0.065	0.06185																												0.10877	0.00871
	0.18047	0.03802	0.01477	0.01694	0.08473	0.10225	0.0083	0.01018	0.44019	0.14546	0.0074	0.00876	0.26476	0.08695	0.09103	0.07535	0.24983	0.14792	0.06683	0.05951																												0.11214	0.00911
	0.18046	0.03468	0.01347	0.0173	0.08885	0.10568	0.00846	0.01014	0.43712	0.14495	0.00728	0.00909	0.25515	0.09256	0.08983	0.07704	0.24315	0.14974	0.06865	0.05786																												0.11657	0.00949
	0.18027	0.03204	0.01249	0.01754	0.0931	0.10896	0.00863	0.01002	0.43621	0.14308	0.00736	0.00946	0.24636	0.10024	0.08822	0.07857	0.23717	0.15405	0.07073	0.05696																												0.12239	0.00987
	0.17985	0.02983	0.01167	0.01769	0.09766	0.11228	0.0088	0.00981	0.43666	0.13977	0.00761	0.00988	0.23705	0.10998	0.08615	0.0803	0.23098	0.16044	0.0732	0.05672																												0.12967	0.01025
	0.1793	0.028	0.011	0.01776	0.10241	0.1156	0.00898	0.00953	0.43816	0.13539	0.008	0.01034	0.22764	0.12135	0.08369	0.08211	0.22473	0.16863	0.07592	0.05699																												0.13812	0.01063
	0.17866	0.02649	0.01045	0.01778	0.10721	0.11889	0.00916	0.00921	0.44039	0.13028	0.00852	0.01085	0.21853	0.13395	0.08092	0.08387	0.21858	0.17836	0.07874	0.05762																												0.14744	0.01102
	0.17801	0.02523	0.01	0.01779	0.11193	0.12212	0.00932	0.00886	0.44304	0.12477	0.00913	0.01141	0.21015	0.14736	0.07793	0.08545	0.21268	0.18933	0.08149	0.05848																												0.15736	0.01141
	0.17742	0.02417	0.00962	0.01779	0.11644	0.12525	0.00947	0.00852	0.44579	0.11923	0.00982	0.01203	0.20289	0.16116	0.07478	0.08675	0.20717	0.20128	0.08405	0.05943																												0.16759	0.01179
	0.17696	0.02326	0.0093	0.01782	0.12061	0.12826	0.00961	0.0082	0.44834	0.11399	0.01057	0.0127	0.19718	0.17495	0.07155	0.08763	0.20219	0.21392	0.08624	0.06031																												0.17782	0.01216
	0.17669	0.02243	0.00901	0.01789	0.1243	0.13111	0.00971	0.00794	0.45037	0.1094	0.01135	0.01342	0.19343	0.18829	0.06833	0.08798	0.1979	0.22698	0.08793	0.06099																												0.18778	0.01251
	0.17669	0.02162	0.00873	0.01804	0.1274	0.13377	0.00979	0.00774	0.45156	0.10581	0.01214	0.01421	0.19204	0.20078	0.06519	0.08766	0.19445	0.24017	0.08895	0.06131																												0.19717	0.01286
	0.17703	0.02077	0.00843	0.01829	0.12975	0.13621	0.00982	0.00765	0.45161	0.10355	0.01293	0.01507	0.19344	0.21201	0.0622	0.08656	0.19199	0.25322	0.08917	0.06115																												0.20571	0.01318
	0.17786	0.01995	0.00812	0.01869	0.13139	0.13858	0.00981	0.00766	0.45053	0.10274	0.0138	0.01602	0.19814	0.22272	0.05917	0.08444	0.19079	0.26734	0.08837	0.06039																												0.21385	0.0135
	0.17921	0.01927	0.00782	0.01923	0.13244	0.14099	0.00975	0.00776	0.44865	0.10306	0.01485	0.01708	0.206	0.23376	0.05588	0.08127	0.19085	0.2835	0.08661	0.05912																												0.22216	0.01385
	0.18092	0.0187	0.00754	0.01987	0.13297	0.14337	0.00965	0.00792	0.44612	0.10426	0.01603	0.01823	0.21645	0.24486	0.05244	0.0773	0.19192	0.30104	0.08409	0.05748																												0.23048	0.0142
	0.18286	0.01824	0.00729	0.02057	0.13305	0.14562	0.00952	0.00813	0.44313	0.10608	0.01726	0.01944	0.22891	0.25576	0.04894	0.07275	0.19371	0.3193	0.08104	0.05564																												0.23866	0.01455
	0.18488	0.01788	0.00709	0.02128	0.13275	0.14768	0.00938	0.00838	0.43983	0.10826	0.01849	0.0207	0.24281	0.26618	0.04549	0.06787	0.19596	0.33763	0.07769	0.05374																												0.24657	0.01487
	0.18682	0.01759	0.00695	0.02196	0.13212	0.14945	0.00923	0.00863	0.4364	0.11056	0.01967	0.02198	0.25757	0.27585	0.04217	0.06287	0.1984	0.35539	0.07423	0.05194																												0.25406	0.01516
	0.18855	0.01737	0.00689	0.02256	0.13125	0.15086	0.00908	0.00887	0.43299	0.1127	0.02073	0.02325	0.2726	0.2845	0.03909	0.058	0.20076	0.37191	0.07091	0.05039																												0.26098	0.0154
	0.18992	0.01721	0.00691	0.02303	0.13019	0.15182	0.00895	0.00909	0.42978	0.11443	0.02162	0.02449	0.28735	0.29185	0.03634	0.05347	0.20277	0.38653	0.06793	0.04924																												0.26719	0.01559
	0.19079	0.01709	0.00704	0.02333	0.129	0.15226	0.00884	0.00926	0.42693	0.11551	0.02227	0.02569	0.30122	0.29764	0.03402	0.04954	0.20416	0.39862	0.06551	0.04864																												0.27253	0.01569
	0.191	0.017	0.00727	0.02342	0.12776	0.15209	0.00876	0.00936	0.42461	0.11566	0.02263	0.02681	0.31365	0.30159	0.03222	0.04642	0.20465	0.40751	0.06388	0.04875																												0.27687	0.01572
	0.19066	0.01696	0.00767	0.02326	0.12637	0.15122	0.00873	0.00941	0.42289	0.11499	0.02267	0.02793	0.32571	0.30323	0.03107	0.04399	0.20434	0.41307	0.06297	0.0498																												0.28019	0.01563
	0.19	0.01701	0.00825	0.02289	0.12472	0.14969	0.00874	0.00943	0.42162	0.11382	0.02244	0.02911	0.3386	0.30259	0.0305	0.04194	0.20352	0.41593	0.06251	0.05176																												0.28262	0.01545
	0.18901	0.01713	0.00897	0.02236	0.12282	0.1476	0.00877	0.00942	0.42068	0.11222	0.02199	0.03033	0.35191	0.30012	0.03041	0.04023	0.2023	0.41652	0.06243	0.05438																												0.28426	0.01519
	0.1877	0.01731	0.00979	0.0217	0.1207	0.14506	0.00882	0.00939	0.41993	0.11027	0.02136	0.03153	0.36526	0.2963	0.03065	0.03881	0.20079	0.4153	0.06265	0.05743																												0.28521	0.01486
	0.18609	0.01754	0.01066	0.02096	0.11839	0.14217	0.00888	0.00934	0.41922	0.10806	0.02061	0.03269	0.37823	0.29158	0.03111	0.03764	0.19909	0.4127	0.06308	0.06068																												0.28556	0.0145
	0.18418	0.01782	0.01154	0.02018	0.11591	0.13903	0.00892	0.00927	0.41843	0.10565	0.01979	0.03377	0.39045	0.28644	0.03167	0.03667	0.1973	0.40916	0.06366	0.06388																												0.28539	0.0141
	0.18198	0.01813	0.0124	0.01941	0.11329	0.13576	0.00894	0.00919	0.4174	0.10315	0.01896	0.03474	0.4015	0.28133	0.03218	0.03586	0.19552	0.40515	0.0643	0.0668																												0.28481	0.0137
	0.1795	0.01846	0.01318	0.01868	0.11056	0.13247	0.00892	0.0091	0.41602	0.10061	0.01815	0.03555	0.411	0.27673	0.03253	0.03516	0.19385	0.4011	0.06493	0.0692																												0.2839	0.01331
	0.17675	0.01881	0.01386	0.01805	0.10774	0.12924	0.00886	0.009	0.41413	0.09813	0.01743	0.03616	0.41854	0.2731	0.03259	0.03452	0.1924	0.39745	0.06546	0.07084																												0.28275	0.01295
	0.17373	0.01916	0.01438	0.01755	0.10485	0.1262	0.00875	0.00889	0.4116	0.09578	0.01684	0.03655	0.42373	0.2709	0.03223	0.03391	0.19127	0.39465	0.06582	0.07149																												0.28147	0.01264
	0.17031	0.0195	0.01474	0.01715	0.10174	0.12324	0.00856	0.00877	0.40862	0.09326	0.01634	0.0367	0.4262	0.27001	0.03144	0.0334	0.19042	0.39259	0.06615	0.07103																												0.28023	0.01235
	0.16641	0.01981	0.01499	0.01679	0.09828	0.12021	0.0083	0.00861	0.40542	0.09032	0.01584	0.03661	0.42617	0.26987	0.03034	0.03308	0.18973	0.39072	0.06661	0.06963																												0.27905	0.01205
	0.1621	0.02013	0.01516	0.01645	0.09458	0.1171	0.00799	0.00843	0.40197	0.08712	0.01537	0.03634	0.42411	0.27031	0.02902	0.03294	0.18916	0.38889	0.06715	0.06752																												0.27773	0.01175
	0.15749	0.02047	0.01525	0.01615	0.09072	0.11393	0.00765	0.00824	0.39821	0.08382	0.0149	0.03591	0.42046	0.27116	0.02755	0.03292	0.18868	0.38692	0.06772	0.06489																												0.27612	0.01145
	0.15264	0.02085	0.01531	0.01589	0.0868	0.1107	0.00728	0.00804	0.3941	0.08056	0.01445	0.03536	0.4157	0.27225	0.02601	0.03302	0.18826	0.38466	0.06826	0.06197																												0.27404	0.01116
	0.14766	0.02128	0.01536	0.01566	0.08291	0.10741	0.00692	0.00784	0.3896	0.07752	0.01402	0.03473	0.41027	0.27339	0.02448	0.0332	0.18787	0.38194	0.06873	0.05895																												0.27131	0.01088
	0.14263	0.0218	0.0154	0.01546	0.07915	0.10406	0.00657	0.00765	0.38466	0.07483	0.01361	0.03406	0.40465	0.27441	0.02304	0.03342	0.18746	0.37858	0.06907	0.05606																												0.26776	0.01064
	0.13763	0.02241	0.01549	0.0153	0.07562	0.10065	0.00624	0.00748	0.37924	0.07266	0.01322	0.03337	0.3993	0.27515	0.02176	0.03366	0.18702	0.37443	0.06923	0.0535																												0.26321	0.01042
	0.13275	0.02314	0.01562	0.01518	0.0724	0.0972	0.00597	0.00733	0.3733	0.07117	0.01286	0.03271	0.39467	0.27542	0.02074	0.0339	0.1865	0.36931	0.06916	0.05149																												0.2575	0.01025
	0.12809	0.02401	0.01584	0.0151	0.0696	0.09371	0.00575	0.00721	0.36678	0.0705	0.01253	0.03211	0.39122	0.27505	0.02005	0.03409	0.18588	0.36307	0.0688	0.05024																												0.25044	0.01012
	0.12352	0.0251	0.01611	0.01504	0.06714	0.09003	0.0056	0.00709	0.35926	0.07079	0.01221	0.03153	0.38869	0.27425	0.01967	0.0343	0.18506	0.35524	0.06809	0.04963																												0.2414	0.01003
	0.1189	0.02645	0.01641	0.01502	0.06489	0.08609	0.00549	0.00694	0.35057	0.07195	0.0119	0.0309	0.38643	0.27334	0.01952	0.03457	0.18402	0.34575	0.06702	0.0494																												0.2302	0.00996
	0.11426	0.02799	0.01672	0.01502	0.06283	0.08199	0.00541	0.00677	0.341	0.07379	0.01161	0.03024	0.38437	0.27226	0.01955	0.03489	0.18285	0.33499	0.06569	0.04949																												0.21738	0.00993
	0.10961	0.02964	0.01706	0.01506	0.06098	0.0778	0.00535	0.00662	0.33086	0.07615	0.01134	0.02955	0.38245	0.27096	0.01975	0.03525	0.18162	0.32336	0.06417	0.04986																												0.20344	0.00992
	0.10498	0.03134	0.01742	0.01513	0.05931	0.07361	0.00532	0.00649	0.32046	0.07887	0.0111	0.02885	0.38059	0.2694	0.02006	0.03562	0.18042	0.31125	0.06255	0.05046																												0.18891	0.00994
	0.10041	0.03301	0.01781	0.01525	0.05782	0.06952	0.0053	0.0064	0.3101	0.08177	0.01088	0.02814	0.37872	0.26752	0.02046	0.036	0.17932	0.29905	0.06088	0.05125																												0.17432	0.01
	0.09591	0.03458	0.01823	0.01542	0.05651	0.06561	0.00529	0.00638	0.30008	0.08469	0.01071	0.02743	0.37678	0.26529	0.0209	0.03637	0.1784	0.28718	0.05927	0.05218																												0.16017	0.01009
	0.09151	0.03597	0.01867	0.01563	0.05537	0.06197	0.00527	0.00645	0.29072	0.08746	0.01057	0.02673	0.37469	0.26265	0.02135	0.03672	0.17774	0.27601	0.05778	0.0532																												0.147	0.01022
	0.08724	0.03712	0.01915	0.0159	0.0544	0.05868	0.00524	0.00661	0.28232	0.0899	0.01048	0.02606	0.37238	0.25956	0.02178	0.03702	0.17742	0.26595	0.0565	0.05427																												0.13532	0.01038
	0.08313	0.03795	0.01966	0.01623	0.05358	0.05584	0.0052	0.0069	0.27519	0.09184	0.01043	0.02542	0.36978	0.25597	0.02214	0.03727	0.17753	0.25739	0.0555	0.05535																												0.12566	0.01058
	0.07915	0.03834	0.02021	0.01667	0.05301	0.05339	0.00514	0.00737	0.26873	0.09353	0.01045	0.02481	0.36687	0.25129	0.0225	0.03751	0.17769	0.2498	0.05468	0.05666																												0.11749	0.01081
	0.07526	0.03829	0.02082	0.01725	0.05272	0.0512	0.0051	0.00802	0.26231	0.09526	0.01053	0.02422	0.3637	0.24526	0.02291	0.0378	0.17762	0.24247	0.05388	0.05841																												0.10997	0.01107
	0.07146	0.03792	0.02146	0.01793	0.05268	0.04927	0.00506	0.00881	0.25615	0.09696	0.01066	0.02364	0.36033	0.23828	0.02336	0.03811	0.17752	0.23554	0.05314	0.06045																												0.10318	0.01137
	0.06776	0.03736	0.02214	0.01867	0.05282	0.04759	0.00502	0.0097	0.25047	0.0986	0.01083	0.02308	0.35682	0.23077	0.02384	0.0384	0.17759	0.22914	0.05249	0.06265																												0.09716	0.01169
	0.06415	0.03673	0.02284	0.01944	0.05311	0.04613	0.00498	0.01064	0.24548	0.10009	0.01104	0.02252	0.35322	0.22315	0.02433	0.03866	0.17803	0.2234	0.05196	0.06486																												0.09198	0.01205
	0.06064	0.03617	0.02356	0.02019	0.05348	0.0449	0.00493	0.01157	0.24142	0.10138	0.01126	0.02196	0.34959	0.21584	0.02482	0.03885	0.17904	0.21848	0.05158	0.06696																												0.0877	0.01245
	0.05722	0.03579	0.02427	0.02088	0.0539	0.04387	0.00488	0.01245	0.23849	0.10242	0.01151	0.02141	0.34599	0.20924	0.0253	0.03894	0.18081	0.2145	0.05139	0.0688																												0.08439	0.0129
	0.0539	0.03571	0.02498	0.02149	0.0543	0.04304	0.00481	0.01323	0.23693	0.10315	0.01175	0.02086	0.34247	0.20377	0.02574	0.03891	0.18355	0.2116	0.05141	0.07025																												0.08209	0.01339
	0.05068	0.03607	0.02567	0.02196	0.05466	0.04239	0.00473	0.01387	0.23695	0.1035	0.012	0.0203	0.33909	0.19986	0.02614	0.03874	0.18746	0.20991	0.05167	0.07117																												0.08088	0.01394
	0.04756	0.03699	0.02633	0.02227	0.0549	0.04192	0.00463	0.01431	0.23877	0.10341	0.01223	0.01974	0.3359	0.19791	0.02647	0.03839	0.19274	0.20959	0.0522	0.07143																												0.08082	0.01453
	0.0444	0.03859	0.02699	0.02242	0.05509	0.04179	0.00449	0.01455	0.24304	0.10282	0.01249	0.01917	0.33304	0.1984	0.02669	0.03783	0.20019	0.21068	0.05308	0.07094																												0.08216	0.0152
	0.04111	0.0408	0.02767	0.02249	0.05533	0.04213	0.00432	0.01464	0.24991	0.10174	0.01283	0.01858	0.33052	0.20118	0.02678	0.03708	0.21006	0.2131	0.0543	0.06982																												0.08501	0.01596
	0.0378	0.04348	0.02837	0.02247	0.05558	0.04281	0.00413	0.01461	0.2588	0.10025	0.01322	0.01799	0.32823	0.2057	0.02677	0.03616	0.22169	0.21672	0.0558	0.06818																												0.08915	0.01679
	0.03455	0.04648	0.02906	0.02237	0.05585	0.04373	0.00392	0.01448	0.26917	0.09844	0.01362	0.01739	0.32604	0.21139	0.02673	0.03513	0.23444	0.22142	0.05753	0.06615																												0.09436	0.01766
	0.03147	0.04964	0.02974	0.02219	0.05612	0.04477	0.0037	0.01429	0.28045	0.09639	0.01401	0.0168	0.32384	0.21771	0.02669	0.034	0.24766	0.22706	0.05942	0.06386																												0.10043	0.01858
	0.02863	0.05283	0.0304	0.02194	0.05638	0.04583	0.00349	0.01407	0.2921	0.09418	0.01437	0.01622	0.32149	0.2241	0.0267	0.03282	0.2607	0.23354	0.06141	0.06144																												0.10715	0.0195
	0.02615	0.05587	0.03102	0.02163	0.05661	0.0468	0.0033	0.01385	0.30354	0.0919	0.01465	0.01565	0.31889	0.23002	0.0268	0.03163	0.2729	0.24073	0.06344	0.05901																												0.1143	0.02043
	0.0241	0.05864	0.03159	0.02126	0.05681	0.04756	0.00314	0.01366	0.31422	0.08962	0.01485	0.0151	0.3159	0.23491	0.02705	0.03045	0.28363	0.24849	0.06544	0.0567																												0.12166	0.02134
	0.02259	0.06097	0.0321	0.02084	0.05696	0.04801	0.00302	0.01353	0.32359	0.08743	0.01492	0.01458	0.31241	0.23821	0.02749	0.02933	0.29223	0.25672	0.06736	0.05464																												0.12902	0.02222
	0.02171	0.06273	0.03254	0.02038	0.05704	0.04803	0.00295	0.0135	0.33108	0.08541	0.01483	0.01408	0.3083	0.23938	0.02816	0.02831	0.29804	0.26529	0.06914	0.05295																												0.13616	0.02305
	0.02171	0.06391	0.03291	0.01983	0.05702	0.04764	0.00293	0.01355	0.3371	0.08346	0.01457	0.01362	0.30305	0.23794	0.02915	0.02722	0.30117	0.27528	0.07098	0.05146																												0.14359	0.02386
	0.02265	0.06468	0.03323	0.01918	0.05686	0.04697	0.00295	0.01364	0.34243	0.08145	0.01413	0.01317	0.29649	0.23419	0.03044	0.02596	0.30235	0.28742	0.07307	0.04992																												0.15179	0.02469
	0.02429	0.06513	0.0335	0.01845	0.05661	0.04606	0.00301	0.01376	0.34714	0.07939	0.01355	0.01273	0.28903	0.22876	0.03197	0.02459	0.30187	0.30107	0.0753	0.04839																												0.16056	0.02553
	0.02642	0.06531	0.03372	0.01766	0.05632	0.04497	0.00309	0.01391	0.35125	0.07731	0.01288	0.01232	0.2811	0.22229	0.03365	0.02321	0.30002	0.31556	0.07757	0.04692																												0.16968	0.02636
	0.02881	0.06531	0.0339	0.01681	0.05602	0.04375	0.0032	0.01408	0.35483	0.07521	0.01215	0.01192	0.2731	0.21538	0.0354	0.02189	0.29711	0.33023	0.07976	0.04557																												0.17895	0.02717
	0.03123	0.06521	0.03405	0.01594	0.05576	0.04244	0.00331	0.01425	0.35791	0.07313	0.01139	0.01154	0.26545	0.20866	0.03716	0.02071	0.29342	0.34444	0.08177	0.04437																												0.18815	0.02795
	0.03347	0.06507	0.03415	0.01505	0.05558	0.04109	0.00343	0.01441	0.36053	0.07107	0.01065	0.01118	0.25857	0.20277	0.03883	0.01974	0.28927	0.35752	0.08348	0.0434																												0.19709	0.02868
	0.03529	0.06497	0.03423	0.01416	0.05552	0.03974	0.00355	0.01457	0.36275	0.06905	0.00996	0.01084	0.25287	0.19832	0.04034	0.01908	0.28493	0.36882	0.0848	0.04269																												0.20555	0.02935
	0.03649	0.06498	0.03427	0.0133	0.05562	0.03846	0.00366	0.0147	0.36462	0.0671	0.00937	0.01051	0.24876	0.19594	0.04162	0.0188	0.28072	0.37767	0.08562	0.0423																												0.21332	0.02995
	0.03682	0.06519	0.03428	0.01247	0.05593	0.03728	0.00374	0.01481	0.36616	0.06523	0.0089	0.0102	0.24666	0.19625	0.04259	0.01897	0.27692	0.38344	0.08582	0.04228																												0.22019	0.03046
	0.0362	0.06544	0.03426	0.01163	0.05648	0.03602	0.00383	0.0149	0.36764	0.06326	0.00851	0.00989	0.24652	0.20005	0.04324	0.01981	0.27202	0.38586	0.08524	0.04278																												0.22638	0.03091
	0.0348	0.06558	0.0342	0.01073	0.05727	0.03453	0.00394	0.01498	0.36915	0.06107	0.00815	0.00954	0.24788	0.20715	0.04368	0.02133	0.26486	0.3855	0.08391	0.04385																												0.23224	0.03133
	0.03281	0.06567	0.03409	0.0098	0.05822	0.03291	0.00405	0.01505	0.37049	0.05877	0.00783	0.00919	0.25055	0.21666	0.04393	0.02337	0.2563	0.38286	0.082	0.04534																												0.23773	0.03171
	0.03043	0.06576	0.03395	0.00885	0.05931	0.03125	0.00417	0.01512	0.37148	0.05648	0.00753	0.00886	0.25432	0.22769	0.04404	0.02575	0.24717	0.37849	0.07967	0.04713																												0.24282	0.03203
	0.02783	0.06589	0.03378	0.00792	0.06046	0.02964	0.00428	0.01518	0.37191	0.05429	0.00729	0.00855	0.25901	0.23938	0.04404	0.02827	0.23833	0.37291	0.07709	0.04907																												0.24748	0.03229
	0.02522	0.06613	0.03358	0.00703	0.06164	0.02819	0.00438	0.01522	0.37161	0.05233	0.00709	0.00829	0.2644	0.25083	0.04397	0.03077	0.23064	0.36664	0.07442	0.05105																												0.25168	0.03248
	0.02277	0.06653	0.03336	0.0062	0.06278	0.02698	0.00445	0.01526	0.37037	0.0507	0.00696	0.00809	0.27031	0.26117	0.04387	0.03306	0.22493	0.36021	0.07184	0.05292																												0.25538	0.03259
	0.02067	0.06715	0.03312	0.00546	0.06384	0.02612	0.00449	0.01528	0.36801	0.04952	0.00689	0.00799	0.27654	0.26952	0.04377	0.03497	0.22206	0.35415	0.06951	0.05455																												0.25856	0.03262
	0.01912	0.06802	0.03287	0.00483	0.06476	0.02569	0.00448	0.01529	0.36434	0.04889	0.0069	0.00798	0.28288	0.27499	0.04373	0.0363	0.22288	0.34898	0.0676	0.05581																												0.26118	0.03255
	0.01831	0.06922	0.03262	0.00434	0.0655	0.0258	0.00442	0.01528	0.35915	0.04894	0.00698	0.0081	0.28913	0.27671	0.04377	0.0369	0.22823	0.34523	0.06627	0.05657																												0.26321	0.03238
	0.01827	0.07097	0.03231	0.00401	0.06618	0.02643	0.00428	0.01526	0.35209	0.04979	0.00717	0.00837	0.29576	0.27449	0.04382	0.03669	0.23963	0.34255	0.06549	0.05682																												0.26473	0.03209
	0.01885	0.07338	0.03193	0.00381	0.06693	0.0275	0.00405	0.01524	0.34313	0.05142	0.00747	0.0088	0.30322	0.26917	0.04383	0.03584	0.25705	0.34018	0.06507	0.05673																												0.26582	0.03167
	0.0199	0.07624	0.03149	0.00373	0.06769	0.02894	0.00376	0.01521	0.33263	0.05367	0.00785	0.00935	0.31132	0.26134	0.0438	0.03448	0.279	0.33808	0.06494	0.05634																												0.26644	0.03115
	0.02129	0.07936	0.03103	0.00374	0.06841	0.03071	0.00343	0.01518	0.32095	0.05638	0.0083	0.00999	0.31986	0.2516	0.04376	0.03275	0.304	0.33618	0.06502	0.05574																												0.26656	0.03054
	0.02288	0.08254	0.03056	0.00381	0.06902	0.03276	0.00308	0.01512	0.30845	0.05939	0.00881	0.01068	0.32866	0.24057	0.04373	0.03078	0.33056	0.33444	0.06526	0.05499																												0.26613	0.02986
	0.02454	0.08559	0.03012	0.00392	0.06947	0.03503	0.00275	0.01505	0.29549	0.06255	0.00935	0.0114	0.33751	0.22885	0.04373	0.02871	0.35721	0.33281	0.06557	0.05417																												0.26514	0.02912
	0.02612	0.08832	0.02974	0.00404	0.06969	0.03747	0.00244	0.01495	0.28242	0.0657	0.0099	0.01212	0.34623	0.21704	0.04378	0.02668	0.38246	0.33122	0.06589	0.05333																												0.26353	0.02834
	0.0275	0.09053	0.02943	0.00415	0.06964	0.04004	0.00219	0.01482	0.2696	0.06867	0.01046	0.01279	0.35463	0.20574	0.04389	0.02482	0.40482	0.32963	0.06614	0.05255																												0.26128	0.02753
	0.02854	0.09202	0.02923	0.00422	0.06925	0.04268	0.00201	0.01465	0.25739	0.07131	0.01099	0.01339	0.36251	0.19557	0.0441	0.02326	0.42283	0.32798	0.06626	0.0519																												0.25836	0.02672
	0.02909	0.09261	0.02916	0.00422	0.06846	0.04534	0.00193	0.01444	0.24614	0.07347	0.01149	0.01388	0.36968	0.18712	0.04442	0.02214	0.43499	0.32622	0.06617	0.05144																												0.25471	0.02591
	0.02921	0.09225	0.02928	0.00419	0.06713	0.04823	0.00197	0.01417	0.23529	0.07532	0.01199	0.01428	0.37691	0.17989	0.04487	0.02141	0.4419	0.32433	0.0659	0.05116																												0.25005	0.02508
	0.02906	0.09112	0.02961	0.00415	0.06525	0.05153	0.00212	0.01386	0.22414	0.07713	0.01254	0.01462	0.38483	0.17295	0.04543	0.02087	0.44545	0.32235	0.06552	0.05096																												0.24424	0.02419
	0.0287	0.08935	0.03008	0.00411	0.06294	0.05512	0.00234	0.0135	0.21288	0.07886	0.01311	0.01492	0.39304	0.16632	0.04608	0.02051	0.44604	0.32033	0.06506	0.05083																												0.23749	0.02325
	0.02815	0.08709	0.03063	0.00407	0.06033	0.05889	0.00261	0.0131	0.2017	0.08049	0.01369	0.01518	0.40112	0.16	0.0468	0.02028	0.44411	0.3183	0.06456	0.05074																												0.23005	0.02227
	0.02747	0.08446	0.03122	0.00402	0.05754	0.06273	0.00292	0.01269	0.19077	0.08197	0.01427	0.01542	0.40867	0.154	0.04758	0.02015	0.44007	0.31631	0.06403	0.05067																												0.22211	0.02128
	0.02671	0.0816	0.03179	0.00397	0.0547	0.06651	0.00323	0.01226	0.18027	0.08328	0.01482	0.01565	0.41528	0.14832	0.04838	0.02009	0.43435	0.31442	0.0635	0.0506																												0.21392	0.02027
	0.0259	0.07865	0.03228	0.0039	0.05194	0.07012	0.00352	0.01182	0.17038	0.08439	0.01533	0.01588	0.42053	0.14299	0.04918	0.02007	0.42736	0.31265	0.06301	0.05051																												0.20568	0.01928
	0.0251	0.07574	0.03264	0.00382	0.04938	0.07345	0.00377	0.0114	0.16129	0.08525	0.01578	0.01613	0.42403	0.13799	0.04997	0.02006	0.41954	0.31106	0.06257	0.05038																												0.19763	0.0183
	0.02435	0.073	0.03281	0.00373	0.04714	0.07639	0.00396	0.01099	0.15317	0.08584	0.01615	0.0164	0.42536	0.13335	0.05072	0.02001	0.41129	0.3097	0.06221	0.05018																												0.18998	0.01735
	0.02369	0.07057	0.03273	0.00363	0.04536	0.07881	0.00406	0.01061	0.14621	0.08612	0.01643	0.01672	0.42412	0.12906	0.05141	0.0199	0.40304	0.3086	0.06197	0.04991																												0.18296	0.01646
	0.023	0.06835	0.03239	0.00349	0.04397	0.08086	0.00406	0.01023	0.14051	0.08588	0.01662	0.01709	0.41901	0.12525	0.05214	0.01966	0.39376	0.3082	0.06187	0.04944																												0.17627	0.01558
	0.02215	0.06613	0.03181	0.00331	0.04281	0.08277	0.00397	0.00985	0.13595	0.08504	0.01673	0.01751	0.40976	0.12197	0.05298	0.01928	0.38242	0.30871	0.0619	0.04874																												0.1695	0.01469
	0.0212	0.06392	0.03106	0.00311	0.04184	0.08447	0.00382	0.00947	0.13236	0.08376	0.01677	0.01798	0.39744	0.11914	0.05387	0.01883	0.3695	0.30981	0.06203	0.0479																												0.16275	0.0138
	0.02023	0.06171	0.03017	0.00289	0.04105	0.08595	0.00363	0.00909	0.12956	0.0822	0.01676	0.01845	0.38313	0.11667	0.05478	0.01837	0.35544	0.31117	0.06222	0.04699																												0.15607	0.01292
	0.01928	0.05949	0.02921	0.00267	0.0404	0.08716	0.00342	0.00871	0.12737	0.08052	0.0167	0.01893	0.36793	0.11449	0.05564	0.01797	0.3407	0.31249	0.06243	0.04611																												0.14956	0.01207
	0.01843	0.05725	0.02821	0.00245	0.03985	0.08806	0.00322	0.00835	0.12563	0.07887	0.01661	0.01939	0.35291	0.11252	0.05641	0.01769	0.32574	0.31343	0.06263	0.04533																												0.14328	0.01125
	0.01773	0.05499	0.02722	0.00227	0.03939	0.08861	0.00304	0.008	0.12417	0.07741	0.01648	0.0198	0.33915	0.11066	0.05704	0.0176	0.31102	0.31369	0.06277	0.04473																												0.13731	0.01047
	0.01725	0.0527	0.0263	0.00212	0.03897	0.08879	0.00291	0.00768	0.12281	0.0763	0.01633	0.02016	0.32774	0.10885	0.05746	0.01778	0.297	0.31293	0.06283	0.0444																												0.13173	0.00974
	0.01705	0.05038	0.0255	0.00201	0.03857	0.08854	0.00285	0.00738	0.12139	0.0757	0.01618	0.02043	0.31977	0.10699	0.05765	0.01827	0.28413	0.31085	0.06277	0.04442																												0.12662	0.00908
	0.0172	0.04802	0.02485	0.00197	0.03816	0.08784	0.00289	0.00712	0.11972	0.07578	0.01602	0.02061	0.31631	0.10501	0.05753	0.01916	0.27287	0.30713	0.06254	0.04487																												0.12204	0.00849
	0.01777	0.04548	0.02439	0.00202	0.03769	0.08653	0.00301	0.00689	0.11799	0.07655	0.01586	0.02068	0.31811	0.10292	0.0571	0.02057	0.26284	0.30093	0.06215	0.04593																												0.11796	0.00796
	0.01873	0.04268	0.02406	0.00215	0.03718	0.08454	0.00319	0.00669	0.11649	0.07788	0.01568	0.02066	0.32444	0.10083	0.0564	0.02252	0.25336	0.29213	0.06166	0.0476																												0.11426	0.00747
	0.02002	0.03973	0.02383	0.00235	0.03665	0.08202	0.00342	0.00652	0.11518	0.07965	0.01549	0.02057	0.33421	0.09877	0.05548	0.02488	0.24442	0.28145	0.06106	0.04973																												0.11093	0.00702
	0.02153	0.03671	0.02366	0.00259	0.03617	0.07908	0.00369	0.00637	0.11404	0.08176	0.01527	0.02042	0.34634	0.09676	0.05437	0.02752	0.23603	0.26964	0.06039	0.05215																												0.10798	0.00661
	0.02317	0.03374	0.02351	0.00284	0.03579	0.07586	0.004	0.00624	0.11304	0.08409	0.01503	0.02022	0.35973	0.09485	0.0531	0.0303	0.22818	0.2574	0.05965	0.0547																												0.10537	0.00626
	0.02487	0.03091	0.02335	0.00309	0.03553	0.07248	0.00434	0.00612	0.11216	0.08654	0.01476	0.02	0.37329	0.09304	0.05172	0.03311	0.22087	0.24548	0.05885	0.05722																												0.10312	0.00597
	0.02654	0.02831	0.02313	0.0033	0.03547	0.06908	0.00471	0.00601	0.11137	0.089	0.01446	0.01976	0.38592	0.09138	0.05025	0.0358	0.21411	0.2346	0.05803	0.05956																												0.1012	0.00574
	0.02808	0.02605	0.02283	0.00346	0.03563	0.06578	0.00508	0.00591	0.11065	0.09135	0.01412	0.01953	0.39654	0.0899	0.04874	0.03826	0.20788	0.22549	0.05719	0.06154																												0.0996	0.00559
	0.02941	0.02422	0.02239	0.00355	0.03608	0.06271	0.00547	0.0058	0.10996	0.09348	0.01374	0.01932	0.40406	0.08863	0.04722	0.04035	0.2022	0.21887	0.05634	0.06301																												0.09833	0.0055
	0.03044	0.02292	0.0218	0.00354	0.03684	0.06	0.00585	0.00569	0.10929	0.09529	0.01331	0.01914	0.40737	0.08759	0.04573	0.04194	0.19706	0.21549	0.05551	0.06381																												0.09736	0.00551
	0.03133	0.02227	0.02101	0.0034	0.03777	0.0574	0.00628	0.00556	0.10872	0.09693	0.01279	0.01892	0.4066	0.08679	0.04412	0.04313	0.192	0.21575	0.05451	0.06395																												0.09687	0.0056
	0.03224	0.02224	0.02008	0.00315	0.0387	0.05466	0.00678	0.00543	0.10834	0.09859	0.01215	0.01859	0.40293	0.08621	0.04228	0.04412	0.18674	0.21913	0.05322	0.06362																												0.09698	0.0058
	0.03312	0.02268	0.01901	0.00281	0.03973	0.05186	0.00734	0.00529	0.10811	0.10024	0.01142	0.01819	0.3969	0.08583	0.04029	0.04491	0.18161	0.22494	0.05175	0.0629																												0.09757	0.00608
	0.03393	0.02347	0.01786	0.00241	0.04094	0.04909	0.00791	0.00515	0.10796	0.10183	0.01065	0.01778	0.38905	0.08562	0.03821	0.04551	0.17692	0.23252	0.05022	0.06185																												0.09853	0.00644
	0.03462	0.02447	0.01666	0.00199	0.04243	0.04644	0.00849	0.00503	0.10785	0.10333	0.00987	0.01739	0.3799	0.08557	0.03612	0.0459	0.17298	0.24116	0.04875	0.06055																												0.09974	0.00686
	0.03512	0.02555	0.01543	0.00157	0.04428	0.04399	0.00905	0.00492	0.10773	0.10469	0.00911	0.01708	0.36998	0.08564	0.0341	0.04611	0.1701	0.25019	0.04744	0.05909																												0.10109	0.00732
	0.03539	0.02658	0.01422	0.00119	0.04659	0.04184	0.00956	0.00483	0.10756	0.10588	0.0084	0.0169	0.35984	0.08581	0.03223	0.04614	0.16861	0.25893	0.04641	0.05752																												0.10248	0.00781
	0.03538	0.02743	0.01305	0.00087602	0.04944	0.04006	0.00999	0.00478	0.10727	0.10685	0.00779	0.01688	0.34999	0.08607	0.03058	0.04597	0.1688	0.26669	0.04578	0.05593																												0.10378	0.00833
	0.03504	0.02795	0.01197	0.00065431	0.05292	0.03876	0.01033	0.00476	0.10683	0.10756	0.00731	0.01708	0.34098	0.0864	0.02924	0.04563	0.17101	0.27278	0.04566	0.05439																												0.10488	0.00885
	0.03432	0.02802	0.011	0.00055746	0.05712	0.03801	0.01054	0.00478	0.10619	0.10797	0.00699	0.01754	0.33333	0.08676	0.02826	0.04511	0.17553	0.27653	0.04616	0.05298																												0.10567	0.00936
	0.03294	0.02761	0.01008	0.00059633	0.0622	0.03785	0.01063	0.00487	0.10534	0.10793	0.00686	0.01835	0.32659	0.08709	0.02769	0.04429	0.18349	0.27847	0.0475	0.05152																												0.10641	0.00988
	0.03082	0.02685	0.00914	0.0007458	0.06816	0.03822	0.01062	0.00501	0.10434	0.10741	0.00687	0.0195	0.31994	0.08737	0.02747	0.04308	0.19519	0.27958	0.04967	0.04983																												0.10738	0.01043
	0.02816	0.02582	0.0082	0.00098191	0.07486	0.03903	0.01052	0.00521	0.10322	0.10651	0.00701	0.02092	0.31339	0.08766	0.02754	0.04158	0.2097	0.2799	0.05247	0.04799																												0.10845	0.01101
	0.02517	0.02463	0.0073	0.00128	0.08211	0.04021	0.01035	0.00544	0.10199	0.10537	0.00724	0.02252	0.30695	0.08803	0.02782	0.03986	0.2261	0.27947	0.05569	0.04608																												0.10951	0.01162
	0.02205	0.02335	0.00644	0.00162	0.08977	0.0417	0.01013	0.00568	0.1007	0.10411	0.00753	0.02422	0.30066	0.08852	0.02825	0.03802	0.24348	0.2783	0.05914	0.04418																												0.11045	0.01225
	0.01901	0.02208	0.00566	0.00197	0.09768	0.04343	0.00987	0.00593	0.09935	0.10285	0.00786	0.02593	0.29451	0.08921	0.02878	0.03613	0.26092	0.27643	0.06261	0.04235																												0.11116	0.01289
	0.01626	0.0209	0.00498	0.00231	0.10568	0.04531	0.00958	0.00617	0.09798	0.10172	0.00818	0.02757	0.28852	0.09014	0.02933	0.03428	0.27749	0.27389	0.06589	0.04067																												0.11151	0.01355
	0.014	0.01992	0.00442	0.00262	0.1136	0.04728	0.00929	0.00637	0.0966	0.10083	0.00847	0.02907	0.28271	0.09139	0.02984	0.03255	0.29228	0.2707	0.06878	0.03923																												0.1114	0.01422
	0.01244	0.01922	0.00401	0.00288	0.1213	0.04927	0.00901	0.00654	0.09526	0.10032	0.0087	0.03033	0.27709	0.09301	0.03024	0.03103	0.30438	0.2669	0.07107	0.03809																												0.11072	0.0149
	0.01179	0.01889	0.00376	0.00305	0.1286	0.0512	0.00875	0.00665	0.09396	0.10031	0.00883	0.03128	0.27168	0.09505	0.03048	0.0298	0.31285	0.26251	0.07257	0.03734																												0.10934	0.01557
	0.01218	0.01898	0.00372	0.00315	0.13584	0.0534	0.00849	0.00671	0.0926	0.10062	0.00888	0.032	0.26626	0.09743	0.03058	0.02877	0.317	0.25661	0.07337	0.03701																												0.10713	0.01627
	0.01346	0.01943	0.00386	0.00322	0.14336	0.0561	0.00819	0.00672	0.09109	0.10102	0.00888	0.03263	0.2607	0.10004	0.03064	0.02778	0.31737	0.24866	0.07373	0.03703																												0.10411	0.01699
	0.01544	0.02015	0.00416	0.00325	0.15103	0.05915	0.00788	0.00671	0.0895	0.10158	0.00884	0.03315	0.25514	0.10289	0.03066	0.02688	0.31496	0.23925	0.0737	0.03734																												0.10045	0.01773
	0.01791	0.02105	0.00458	0.00326	0.15873	0.06237	0.00754	0.00667	0.08788	0.10233	0.00877	0.03355	0.24971	0.10602	0.03066	0.02606	0.31075	0.22899	0.07334	0.03788																												0.09631	0.01848
	0.02067	0.02206	0.0051	0.00324	0.16632	0.06558	0.0072	0.00662	0.0863	0.10331	0.00869	0.03383	0.24454	0.10946	0.03066	0.02534	0.30571	0.21848	0.07269	0.03858																												0.09186	0.01924
	0.02352	0.02309	0.00568	0.00321	0.17369	0.06863	0.00686	0.00655	0.0848	0.10459	0.00861	0.03396	0.23976	0.11325	0.03065	0.02475	0.30085	0.20831	0.07179	0.03939																												0.08724	0.02
	0.02625	0.02405	0.00628	0.00317	0.18069	0.07132	0.00654	0.00648	0.08345	0.10619	0.00855	0.03393	0.2355	0.1174	0.03065	0.02431	0.29713	0.19909	0.0707	0.04022																												0.08264	0.02076
	0.02865	0.02486	0.00689	0.00312	0.18721	0.0735	0.00623	0.00641	0.0823	0.10818	0.00852	0.03373	0.2319	0.12195	0.03068	0.02403	0.29554	0.19141	0.06947	0.04103																												0.07821	0.0215
	0.03053	0.02543	0.00746	0.00308	0.19311	0.075	0.00596	0.00635	0.08143	0.11059	0.00853	0.03334	0.22909	0.12694	0.03074	0.02392	0.29708	0.18588	0.06814	0.04174																												0.07411	0.02224
	0.03168	0.02568	0.00797	0.00304	0.19828	0.07563	0.00572	0.00631	0.08088	0.11347	0.0086	0.03276	0.2272	0.13238	0.03085	0.02401	0.30271	0.1831	0.06676	0.04229																												0.07051	0.02295
	0.03214	0.02566	0.00846	0.00299	0.20277	0.07536	0.00552	0.00627	0.08074	0.11703	0.00875	0.03188	0.22682	0.13876	0.03101	0.02438	0.31344	0.18312	0.06505	0.04268																												0.0672	0.02368
	0.03215	0.02549	0.009	0.00292	0.20676	0.07435	0.00533	0.00623	0.08101	0.12133	0.00899	0.03065	0.22814	0.14633	0.0312	0.02505	0.32879	0.18536	0.06279	0.04297																												0.06391	0.02444
	0.03178	0.02518	0.00955	0.00283	0.21027	0.07272	0.00517	0.00619	0.08158	0.12621	0.00929	0.02916	0.23068	0.15473	0.03142	0.02596	0.34755	0.18945	0.06015	0.0432																												0.06069	0.02522
	0.03113	0.02475	0.01013	0.00273	0.21333	0.07058	0.00503	0.00615	0.08238	0.13151	0.00962	0.02747	0.234	0.16364	0.03167	0.02704	0.36852	0.195	0.05729	0.04341																												0.05757	0.026
	0.03028	0.02419	0.0107	0.00263	0.21597	0.06807	0.0049	0.00611	0.0833	0.13706	0.00996	0.02567	0.23761	0.17271	0.03193	0.02824	0.39049	0.20165	0.05439	0.04363																												0.05459	0.02676
	0.02932	0.02354	0.01126	0.00254	0.2182	0.0653	0.00479	0.00607	0.08426	0.14271	0.01028	0.02383	0.24107	0.18161	0.03219	0.02948	0.41226	0.20903	0.05159	0.04391																												0.0518	0.02748
	0.02834	0.02278	0.01179	0.00246	0.22005	0.06241	0.00469	0.00603	0.08516	0.14828	0.01055	0.02202	0.24389	0.18999	0.03247	0.03072	0.43261	0.21675	0.04908	0.04429																												0.04923	0.02814
	0.02743	0.02194	0.01228	0.0024	0.22155	0.05949	0.00461	0.006	0.08591	0.15363	0.01075	0.02033	0.24563	0.19753	0.03273	0.03188	0.45034	0.22445	0.04701	0.0448																												0.04693	0.02873
	0.02667	0.02103	0.01272	0.00237	0.22272	0.0567	0.00454	0.00596	0.08642	0.15859	0.01086	0.01883	0.24581	0.20387	0.03299	0.0329	0.46424	0.23174	0.04555	0.04549																												0.04494	0.02923
	0.02614	0.02005	0.01309	0.00237	0.22358	0.05413	0.00447	0.00593	0.0866	0.16299	0.01084	0.0176	0.24397	0.20869	0.03324	0.03372	0.4731	0.23826	0.04487	0.04638																												0.04329	0.02961
	0.02585	0.01885	0.01337	0.00237	0.22403	0.05153	0.00442	0.00588	0.0865	0.1667	0.01067	0.01659	0.23953	0.21204	0.03342	0.03442	0.47739	0.24494	0.04513	0.0474																												0.04201	0.02988
	0.02571	0.01732	0.01357	0.00235	0.22397	0.0486	0.00437	0.0058	0.08627	0.16983	0.01036	0.01568	0.23265	0.2143	0.03352	0.03509	0.47861	0.25266	0.04628	0.04844																												0.04106	0.03008
	0.02566	0.01556	0.0137	0.00232	0.22347	0.04547	0.00434	0.0057	0.0859	0.17254	0.00995	0.01488	0.22398	0.21562	0.03358	0.03573	0.47713	0.26103	0.0481	0.04956																												0.0404	0.0302
	0.02567	0.01369	0.01379	0.0023	0.22259	0.04224	0.00431	0.0056	0.08541	0.17501	0.00946	0.01417	0.21415	0.21615	0.03362	0.03632	0.47331	0.26963	0.05037	0.05078																												0.04	0.03025
	0.02568	0.01179	0.01387	0.00231	0.22138	0.03905	0.0043	0.0055	0.08481	0.17743	0.00893	0.01354	0.20382	0.21605	0.03368	0.03685	0.46751	0.27806	0.0529	0.05214																												0.03984	0.03023
	0.02564	0.00997	0.01393	0.00237	0.21992	0.03599	0.00431	0.00544	0.08411	0.17996	0.0084	0.01299	0.19362	0.21546	0.0338	0.0373	0.46009	0.2859	0.05546	0.0537																												0.03988	0.03015
	0.02552	0.00834	0.01402	0.00249	0.21825	0.0332	0.00434	0.00541	0.08331	0.1828	0.00788	0.0125	0.1842	0.21452	0.03401	0.03765	0.45143	0.29276	0.05785	0.05549																												0.04008	0.03001
	0.02526	0.007	0.01414	0.00271	0.21645	0.03077	0.00439	0.00545	0.08244	0.18611	0.00742	0.01207	0.17622	0.2134	0.03435	0.0379	0.44188	0.29822	0.05986	0.05754																												0.04043	0.02982
	0.02481	0.00604	0.01432	0.00302	0.21456	0.02884	0.00448	0.00555	0.0815	0.19007	0.00704	0.01168	0.1703	0.21223	0.03485	0.03803	0.43181	0.30186	0.06128	0.0599																												0.04089	0.02958
	0.02413	0.00557	0.01457	0.00346	0.21266	0.02751	0.00459	0.00575	0.08049	0.19487	0.00678	0.01133	0.16709	0.21118	0.03555	0.03802	0.42158	0.3033	0.06191	0.06261																												0.04142	0.02929
	0.02311	0.0056	0.01495	0.00408	0.2106	0.02672	0.00474	0.00606	0.07917	0.20101	0.00662	0.01104	0.16671	0.21033	0.03658	0.0378	0.40987	0.30212	0.06172	0.06594																												0.04223	0.02893
	0.02172	0.00602	0.01547	0.00492	0.20823	0.02632	0.00493	0.0065	0.07738	0.20857	0.00653	0.01086	0.16855	0.20961	0.03798	0.03735	0.39557	0.29853	0.06096	0.06997																												0.04346	0.02848
	0.02007	0.00678	0.01607	0.00591	0.20562	0.02628	0.00516	0.00702	0.07529	0.21713	0.00649	0.01076	0.17217	0.20885	0.03965	0.03673	0.37936	0.29303	0.05973	0.07453																												0.04499	0.02796
	0.01826	0.0078	0.01671	0.007	0.20284	0.02659	0.00541	0.00761	0.07306	0.22626	0.00651	0.01072	0.17715	0.20791	0.04147	0.03598	0.36192	0.2861	0.05815	0.07941																												0.0467	0.02738
	0.0164	0.00904	0.01736	0.00813	0.19993	0.02722	0.00568	0.00823	0.07085	0.23551	0.00655	0.01073	0.18305	0.20662	0.04333	0.03517	0.34392	0.27823	0.05634	0.08441																												0.04849	0.02676
	0.0146	0.01043	0.01797	0.00925	0.19697	0.02814	0.00596	0.00886	0.06884	0.24445	0.00663	0.01077	0.18944	0.20483	0.04512	0.03435	0.32604	0.26992	0.05441	0.08934																												0.05024	0.0261
	0.01294	0.01192	0.01849	0.01029	0.19401	0.02934	0.00625	0.00945	0.06718	0.25266	0.00671	0.01082	0.19589	0.20239	0.04673	0.03357	0.30897	0.26165	0.05248	0.09399																												0.05183	0.02542
	0.01155	0.01343	0.01888	0.01121	0.19112	0.03078	0.00652	0.00999	0.06603	0.25968	0.00681	0.01086	0.20197	0.19914	0.04805	0.03289	0.29338	0.25391	0.05067	0.09818																												0.05315	0.02473
	0.01051	0.01491	0.01909	0.01194	0.18836	0.03246	0.00679	0.01045	0.06557	0.2651	0.0069	0.01089	0.20724	0.19493	0.04896	0.03236	0.27994	0.2472	0.04909	0.1017																												0.05409	0.02405
	0.00994	0.01631	0.01909	0.01243	0.18579	0.03435	0.00703	0.01079	0.06596	0.26847	0.00698	0.01088	0.21128	0.18961	0.04937	0.03204	0.26935	0.24201	0.04786	0.10435																												0.05452	0.02339
	0.00983	0.01776	0.01882	0.01267	0.1834	0.03675	0.00727	0.01104	0.06705	0.26982	0.00705	0.01085	0.21425	0.1822	0.04925	0.03189	0.26129	0.23776	0.04681	0.10628																												0.0544	0.02273
	0.01008	0.01941	0.0183	0.01271	0.18112	0.03986	0.00751	0.01125	0.06859	0.26964	0.00712	0.01083	0.21668	0.17231	0.04872	0.03184	0.25489	0.23362	0.04571	0.10777																												0.05382	0.02202
	0.01062	0.0212	0.01759	0.0126	0.17892	0.0435	0.00777	0.0114	0.07059	0.26814	0.00721	0.01081	0.2187	0.16069	0.04784	0.03187	0.24999	0.22971	0.04462	0.10883																												0.05288	0.02129
	0.0114	0.02306	0.01675	0.01236	0.17678	0.04746	0.00802	0.01151	0.07305	0.26553	0.0073	0.01079	0.22046	0.14806	0.04669	0.03198	0.24639	0.22614	0.0436	0.10949																												0.05168	0.02055
	0.01237	0.02494	0.01583	0.01204	0.17466	0.05155	0.00826	0.01158	0.07598	0.26204	0.0074	0.01078	0.22207	0.13518	0.04532	0.03217	0.24393	0.22301	0.04269	0.10975																												0.05031	0.0198
	0.01347	0.02675	0.01489	0.01167	0.17255	0.05557	0.00849	0.0116	0.07938	0.25787	0.00752	0.01076	0.22367	0.12276	0.04382	0.03243	0.24244	0.22043	0.04194	0.10963																												0.04886	0.01906
	0.01464	0.02845	0.01398	0.01129	0.17041	0.05933	0.00871	0.01157	0.08325	0.25326	0.00764	0.01074	0.2254	0.11156	0.04225	0.03276	0.24173	0.21851	0.0414	0.10916																												0.04744	0.01834
	0.01583	0.02996	0.01318	0.01094	0.16822	0.06264	0.0089	0.0115	0.08761	0.24841	0.00778	0.01071	0.22737	0.1023	0.04068	0.03315	0.24164	0.21736	0.04113	0.10833																												0.04613	0.01765
	0.01699	0.03122	0.01253	0.01066	0.16595	0.06528	0.00906	0.01139	0.09246	0.24355	0.00794	0.01067	0.22974	0.09572	0.03917	0.0336	0.24198	0.21709	0.04118	0.10717																												0.04503	0.017
	0.01805	0.03217	0.01209	0.01048	0.16357	0.06708	0.00918	0.01123	0.0978	0.23889	0.00811	0.01061	0.23262	0.09256	0.0378	0.03409	0.24258	0.2178	0.04159	0.1057																												0.04424	0.01641
	0.01906	0.03286	0.01181	0.01037	0.16111	0.06819	0.00928	0.01103	0.10363	0.23425	0.00829	0.01054	0.2359	0.09221	0.0365	0.03465	0.24359	0.21941	0.04233	0.1039																												0.04367	0.01586
	0.02011	0.03338	0.01162	0.01027	0.1586	0.06891	0.00936	0.01078	0.10995	0.22931	0.00849	0.01047	0.2394	0.09356	0.03518	0.03527	0.24527	0.22175	0.04332	0.10175																												0.04319	0.01534
	0.02119	0.03375	0.0115	0.01019	0.15605	0.06923	0.00941	0.01049	0.11674	0.22406	0.0087	0.01039	0.24311	0.09661	0.03384	0.03595	0.24762	0.22482	0.04456	0.09925																												0.0428	0.01485
	0.02231	0.03395	0.01145	0.01013	0.15345	0.06916	0.00944	0.01016	0.12401	0.21851	0.00892	0.0103	0.24702	0.10136	0.03247	0.03669	0.25064	0.22863	0.04605	0.09639																												0.04249	0.01438
	0.02347	0.03399	0.01149	0.01008	0.15081	0.0687	0.00945	0.00978	0.13177	0.21265	0.00915	0.0102	0.25115	0.1078	0.03108	0.0375	0.25433	0.23316	0.04778	0.09318																												0.04226	0.01394
	0.02467	0.03386	0.0116	0.01005	0.14813	0.06784	0.00944	0.00935	0.14	0.20649	0.0094	0.0101	0.25549	0.11595	0.02966	0.03837	0.2587	0.23843	0.04977	0.08962																												0.04211	0.01353
	0.0259	0.03357	0.01179	0.01003	0.1454	0.06659	0.00941	0.00888	0.14872	0.20002	0.00966	0.00998	0.26003	0.1258	0.02822	0.03931	0.26373	0.24444	0.052	0.08571																												0.04206	0.01315
	0.02717	0.03312	0.01206	0.01003	0.14263	0.06495	0.00935	0.00837	0.15792	0.19324	0.00993	0.00986	0.26479	0.13735	0.02675	0.04031	0.26943	0.25117	0.05448	0.08145																												0.04208	0.01279
	0.02847	0.03251	0.0124	0.01004	0.13982	0.06291	0.00927	0.00781	0.16759	0.18616	0.01022	0.00974	0.26975	0.15061	0.02525	0.04137	0.2758	0.25864	0.05721	0.07683																												0.04219	0.01246
	0.02982	0.03173	0.01282	0.01007	0.13696	0.06048	0.00918	0.00721	0.17775	0.17877	0.01052	0.00961	0.27493	0.16556	0.02374	0.0425	0.28284	0.26684	0.06019	0.07187																												0.04238	0.01216
[truncated: 15 more columns]

## Sheet: Fig. 3
Fig. 3C,D	38.787		0.0225	0.05423		Fig. 3F,G	100X_1	100X_2	200X_1	200X_2	300X_1	300X_2	400X_1	400X_2	500X_1	500X_2		Fig. 3H	100	200	300	400	500
	64.233		0.02447	0.04628			0.03528	0.03338	0.02587	0.03051	0.03355	0.0216	0.10078	0.07861	0.18357	0.17495			50.8207	24.2282	16.2767	13.115	5.42756
	45.4851		0.02329	0.04603			0.03442	0.03263	0.02625	0.03058	0.03383	0.02163	0.10516	0.07896	0.18577	0.17766			28.5219	14.1781	25.4901	6.92982	4.33487
	48.1713		0.02115	0.04477			0.03362	0.03197	0.02658	0.03063	0.0341	0.02167	0.10917	0.07928	0.18766	0.18005			50.4391	14.782	12.4825	11.2512	5.29121
	55.9541		0.02092	0.04483			0.03286	0.0314	0.02685	0.03068	0.03437	0.02172	0.11279	0.07956	0.18924	0.18212			38.2031	33.6539	16.1347	6.58065	2.21317
	52.3039		0.0212	0.04338			0.03216	0.03092	0.02707	0.03072	0.03462	0.02177	0.11603	0.07981	0.19051	0.18387			26.7386	14.4262	13.9437	3.73504	2.10949
	57.9691		0.02318	0.04603			0.03151	0.03053	0.02724	0.03074	0.03487	0.02183	0.11889	0.08002	0.19147	0.18529			38.5881	21.2359	23.1354	12.1892	1.565
	40.8263		0.02385	0.04439			0.03091	0.03023	0.02735	0.03076	0.0351	0.0219	0.12137	0.08019	0.19212	0.1864			30.7195	17.5994	29.6393	10.111	2.81947
			0.02583	0.03626			0.03036	0.03002	0.02741	0.03077	0.03533	0.02197	0.12346	0.08033	0.19245	0.18718			51.4982	28.8734	21.9692	5.88094	6.50544
			0.02656	0.03481			0.02986	0.02989	0.02741	0.03077	0.03555	0.02205	0.12518	0.08043	0.19248	0.18764			62.9865	35.0473	33.6905	5.35601	3.50948
			0.02853	0.03651			0.02942	0.02986	0.02737	0.03076	0.03577	0.02213	0.12651	0.0805	0.1922	0.18777			18.028	45.5337	37.2747	5.53389	7.09392
			0.02447	0.04244			0.02902	0.02992	0.02727	0.03074	0.03597	0.02223	0.12745	0.08053	0.19161	0.18759			39.9254	29.275	26.0914	10.2032	6.62207
			0.02143	0.04736			0.02869	0.03015	0.02704	0.03071	0.0362	0.02235	0.12781	0.08049	0.19039	0.1867			43.5052	39.6031	35.911	10.5872	5.15918
			0.02408	0.03323			0.02842	0.0306	0.02666	0.03064	0.03646	0.0225	0.12747	0.08036	0.18836	0.1849			35.2934	42.2877	17.6162	9.94138	5.82021
			0.0221	0.0251			0.02821	0.03121	0.02615	0.03056	0.03673	0.02269	0.12657	0.08017	0.18573	0.18243			24.0609	32.7263	10.849	10.5725	3.73901
			0.01872	0.02642			0.02805	0.03194	0.02558	0.03047	0.03701	0.02288	0.12524	0.07994	0.18272	0.17956			39.2514	37.4972	33.6186	11.1861	1.69181
			0.01833	0.02547			0.02795	0.03271	0.02499	0.03037	0.03726	0.02307	0.12362	0.07968	0.17955	0.17653			25.608	44.8869	30.805	8.1375	4.00148
			0.01866	0.02384			0.02788	0.03348	0.02442	0.03027	0.03747	0.02325	0.12184	0.07943	0.17642	0.17361
			0.01895	0.02749			0.02785	0.03419	0.02392	0.03018	0.03763	0.0234	0.12004	0.0792	0.17355	0.17105			22.4	25.6	16.8	21.6	24		20.8614	24.4295	16.4049	19.7018	24
			0.02019	0.02768			0.02784	0.03478	0.02354	0.03011	0.03771	0.0235	0.11837	0.07901	0.17115	0.1691			24.8	22.4	26.4	24	20.8		26.4484	21.2339	26.4	23.6034	21.2038
			0.01934	0.02907			0.02787	0.0352	0.02333	0.03007	0.0377	0.02354	0.11694	0.07888	0.16944	0.16802			18.4	26.4	20.8	19.2	17.6		18.8043	25.2286	19.2666	18.4174	17.2047
			0.01833	0.02693			0.0279	0.03539	0.02332	0.03005	0.03757	0.02352	0.11591	0.07885	0.16864	0.16806			20.8	25.6	21.6	20	18.4		22.0327	23.6846	21.2038	21.2339	20.0639
			0.0194	0.02434			0.02799	0.03535	0.02356	0.03004	0.03726	0.02339	0.11521	0.0789	0.16891	0.16949			20.8	24	20.8	22.4	23.2		18.5559	21.7329	22.0327	20.1435	24.0133
			0.01855	0.02705			0.02813	0.03513	0.02399	0.03004	0.03677	0.02316	0.11469	0.07903	0.17015	0.17219			20.8	19.2	17.6	20.8	25.6		21.6148	19.6041	16.4438	20.4039	24.8129
			0.01923	0.02636			0.02833	0.03477	0.02459	0.03004	0.03614	0.02285	0.1143	0.0792	0.17212	0.17584			20.8	20	22.4	16.8	23.2		18.9061	20	23.2138	19.799	22.0327
			0.01934	0.02636			0.02856	0.0343	0.0253	0.03005	0.03542	0.02249	0.114	0.07942	0.17456	0.18012			18.4	20	17.6	20.8	17.6		18.8043	20	18.0044	23.7655	18.4174
			0.01742	0.02472			0.02881	0.03376	0.02609	0.03008	0.03466	0.02211	0.11374	0.07967	0.17725	0.18472			23.2	20	20.8	16	23.2		22.0327	18.8383	20.016	20.3961	20.5913
			0.01799	0.02472			0.02907	0.03317	0.02691	0.03013	0.03392	0.02174	0.11348	0.07993	0.17994	0.18932			22.4	24	18.4	20	20		22.0036	23.2138	19.6367	20.4039	18.4694
			0.01889	0.02592			0.02933	0.03257	0.02771	0.03022	0.03325	0.02141	0.11318	0.08019	0.18239	0.1936			23.2	25.6	20	22.4	23.2		21.6592	23.6846	17.7629	22.0036	22.8035
			0.01923	0.02529			0.02956	0.03199	0.02845	0.03034	0.03269	0.02114	0.11279	0.08044	0.18435	0.19725			21.6	18.4	17.6	20.8	24.8		19.7018	18.8043	18.4174	21.6148	23.2551
			0.01923	0.02667			0.02976	0.03147	0.02909	0.03052	0.03231	0.02096	0.11227	0.08065	0.18559	0.19995			20.8	23.2	19.2	20	23.2		20.4039	22.8035	19.6041	20	21.6592
			0.0212	0.0244			0.02992	0.03103	0.02958	0.03074	0.03214	0.0209	0.11157	0.08083	0.18587	0.20138			19.2	20	17.6	19.2	20.8		19.6041	19.6041	20.5913	21.7329	18.9061
			0.02351	0.02516			0.03003	0.03065	0.02997	0.03108	0.03223	0.02097	0.11056	0.08099	0.18503	0.20154			20	25.6	19.2	18.4	26.4		20.4039	23.3238	19.6041	18.4	24.4818
			0.01951	0.02642			0.03014	0.03028	0.03031	0.03154	0.03252	0.02114	0.1092	0.08118	0.18325	0.20077			21.6	17.6	21.6	22.4	20		21.2038	19.7018	21.2038	24.0533	19.6041
			0.02081	0.02875			0.03023	0.02991	0.0306	0.0321	0.03298	0.02139	0.10761	0.08137	0.18075	0.19924			19.2	23.2	16	17.6	24
			0.01957	0.0285			0.0303	0.02955	0.03085	0.03271	0.03356	0.0217	0.1059	0.08156	0.17778	0.19712			28	20	26.4	23.2	21.6
			0.01895	0.02623			0.03036	0.0292	0.03106	0.03332	0.03421	0.02206	0.1042	0.08173	0.17456	0.19459			19.2	24	17.6	17.6	16.8
			0.01968	0.02497			0.0304	0.02887	0.03123	0.03391	0.03488	0.02243	0.10263	0.08187	0.17132	0.19182			23.2	21.6	20.8	22.4	21.6
			0.01866	0.02289			0.03042	0.02856	0.03135	0.03443	0.03552	0.02281	0.1013	0.08196	0.16831	0.18899			16	19.2	23.2	17.6	24.8
			0.01957	0.02453			0.03042	0.02828	0.03142	0.03483	0.0361	0.02318	0.10034	0.08199	0.16574	0.18627			22.4	20	15.2	20	24
			0.0194	0.02327			0.0304	0.02802	0.03145	0.03509	0.03655	0.02351	0.09987	0.08196	0.16386	0.18383			16.8	20	24	22.4	20.8
			0.01866	0.02484			0.03036	0.02779	0.03144	0.03515	0.03683	0.02379	0.10001	0.08184	0.16289	0.18185			19.2	20	18.4	26.4	19.2
			0.01821	0.02484			0.03028	0.0276	0.0313	0.03498	0.03692	0.02404	0.10093	0.0816	0.16305	0.18015			20.8	17.6	19.2	24	17.6
			0.0181	0.02655			0.03014	0.02744	0.03097	0.03459	0.03685	0.02429	0.10262	0.08126	0.16421	0.17848			21.6	22.4	20.8	20.8	16.8
			0.01974	0.02629			0.02995	0.0273	0.03053	0.03404	0.03666	0.02453	0.10488	0.08083	0.1661	0.17683			20	21.6	15.2	21.6	22.4
			0.01945	0.02447			0.02974	0.0272	0.03002	0.03337	0.03639	0.02477	0.10753	0.08033	0.16846	0.17523			17.6	19.2	19.2	22.4	21.6
			0.02092	0.02466			0.02952	0.02711	0.02951	0.03264	0.0361	0.025	0.11038	0.0798	0.171	0.1737			20	22.4	20	20	20
			0.02177	0.02604			0.02932	0.02703	0.02905	0.0319	0.03583	0.02521	0.11325	0.07926	0.17348	0.17224			20	19.2	23.2	24	16.8
			0.02069	0.07365			0.02913	0.02697	0.0287	0.03119	0.03562	0.0254	0.11595	0.07873	0.17561	0.17087			20.8	20.8	20	18.4	22.4
			0.01934	0.1041			0.02899	0.02691	0.02852	0.03058	0.03552	0.02556	0.11828	0.07824	0.17713	0.16961			20.8	21.6	20.8	25.6	19.2
			0.01686	0.10209			0.02891	0.02685	0.02856	0.0301	0.03557	0.0257	0.12007	0.07781	0.17776	0.16848
			0.06873	0.10492			0.02891	0.02679	0.02889	0.02982	0.03582	0.0258	0.12112	0.07748	0.17725	0.16749
			0.12038	0.10322			0.029	0.02673	0.02958	0.02971	0.03629	0.02587	0.12146	0.07723	0.17528	0.16665
			0.1148	0.09944			0.02919	0.02671	0.03062	0.02972	0.03698	0.02589	0.12129	0.07707	0.17196	0.16596
			0.11632	0.09572			0.02944	0.0267	0.03192	0.02983	0.03783	0.02588	0.12069	0.07696	0.16764	0.16539
			0.11689	0.10442			0.02974	0.02669	0.03339	0.03002	0.03878	0.02584	0.11977	0.07689	0.16268	0.16494
			0.11525	0.11199			0.03006	0.02669	0.03496	0.03027	0.03979	0.02579	0.11862	0.07683	0.15743	0.16458
			0.11548	0.10297			0.03037	0.02669	0.03653	0.03055	0.04081	0.02572	0.11731	0.07677	0.15226	0.16429
			0.11401	0.10234			0.03066	0.02667	0.03803	0.03085	0.04179	0.02565	0.11596	0.07669	0.14751	0.16405
			0.11706	0.10152			0.0309	0.02663	0.03936	0.03116	0.04268	0.02558	0.11464	0.07656	0.14353	0.16385
			0.11424	0.09912			0.03107	0.02656	0.04044	0.03143	0.04344	0.02552	0.11346	0.07637	0.14069	0.16366
			0.11599	0.10064			0.03115	0.02645	0.04118	0.03167	0.044	0.02548	0.11249	0.07609	0.13934	0.16347
			0.1148	0.09969			0.03111	0.0263	0.0416	0.03191	0.04437	0.02546	0.11167	0.07568	0.13967	0.16332
			0.11452	0.1031			0.03099	0.02612	0.0418	0.0322	0.04461	0.02547	0.11083	0.07511	0.1414	0.16325
			0.11283	0.10139			0.03081	0.02592	0.04182	0.03253	0.04473	0.02549	0.11	0.07444	0.14423	0.16326
			0.11514	0.10284			0.03058	0.02569	0.04168	0.03287	0.04478	0.02552	0.10917	0.07371	0.14783	0.16331
			0.11762	0.10291			0.03031	0.02545	0.04144	0.03319	0.04476	0.02553	0.10836	0.07298	0.15187	0.16339
			0.11452	0.09906			0.03004	0.0252	0.04112	0.03349	0.04473	0.02553	0.10757	0.0723	0.15604	0.16348
			0.1139	0.09509			0.02978	0.02495	0.04075	0.03374	0.04468	0.02551	0.10679	0.0717	0.16	0.16355
			0.10713	0.09698			0.02955	0.02469	0.04039	0.03392	0.04467	0.02544	0.10605	0.07125	0.16345	0.16359
			0.11023	0.1002			0.02936	0.02445	0.04005	0.03401	0.04471	0.02533	0.10535	0.07098	0.16605	0.16356
			0.10905	0.10467			0.02925	0.02421	0.03979	0.03399	0.04483	0.02516	0.10468	0.07096	0.16749	0.16347
			0.11023	0.09975			0.02918	0.02398	0.03955	0.03376	0.04503	0.0249	0.10407	0.07122	0.16774	0.16336
			0.10437	0.09818			0.02915	0.02372	0.03928	0.03329	0.04526	0.02454	0.10352	0.07176	0.16714	0.1633
			0.1064	0.09906			0.02914	0.02345	0.03899	0.03265	0.04552	0.0241	0.103	0.07251	0.16588	0.16327
			0.10719	0.10158			0.02915	0.02318	0.03867	0.03193	0.0458	0.02363	0.10252	0.0734	0.16413	0.16321
			0.10166	0.09389			0.02918	0.02291	0.03835	0.03119	0.04609	0.02313	0.10206	0.07437	0.1621	0.16311
			0.09992	0.0949			0.02923	0.02266	0.03802	0.03052	0.04639	0.02265	0.10161	0.07536	0.15997	0.16291
			0.10567	0.09276			0.0293	0.02243	0.03769	0.03	0.04668	0.02221	0.10116	0.07631	0.15794	0.1626
			0.11102	0.08632			0.02938	0.02223	0.03737	0.02969	0.04695	0.02184	0.10069	0.07716	0.15618	0.16213
			0.10832	0.09452			0.02948	0.02208	0.03706	0.02968	0.0472	0.02156	0.1002	0.07784	0.1549	0.16148
			0.10713	0.09458			0.02958	0.02198	0.03677	0.03005	0.04742	0.0214	0.09968	0.07829	0.15428	0.16059
			0.1077	0.64998			0.02972	0.02195	0.03646	0.03087	0.04761	0.02138	0.09903	0.07851	0.1543	0.15927
			0.10674	0.97068			0.02992	0.02198	0.0361	0.03212	0.0478	0.02147	0.09824	0.07857	0.15479	0.1574
			0.10787	0.93083			0.03015	0.02207	0.03571	0.03369	0.04798	0.02166	0.09735	0.0785	0.15562	0.15518
			0.10454	0.93039			0.0304	0.0222	0.03532	0.03549	0.04815	0.02191	0.09643	0.07833	0.1567	0.15275
			0.90888	0.89331			0.03066	0.02234	0.03495	0.03742	0.0483	0.02221	0.09554	0.0781	0.15794	0.15029
			0.97265	0.92402			0.0309	0.02249	0.03462	0.03939	0.04844	0.02252	0.09475	0.07785	0.15922	0.14797
			0.94271	0.95592			0.03111	0.02262	0.03436	0.04128	0.04856	0.02282	0.09411	0.0776	0.16046	0.14594
			0.93206	0.93833			0.03127	0.02272	0.03419	0.04301	0.04865	0.02309	0.0937	0.07738	0.16155	0.14439
			0.94209	0.93102			0.03136	0.02277	0.03414	0.04448	0.04873	0.02329	0.09356	0.07724	0.1624	0.14348
			0.91452	0.92484			0.03137	0.02276	0.03422	0.04558	0.04877	0.02341	0.09377	0.0772	0.16289	0.14336
			0.88153	0.93991			0.03127	0.02269	0.03449	0.04635	0.04877	0.02345	0.09442	0.07726	0.16306	0.14418
			0.88819	0.92484			0.03108	0.02257	0.03493	0.0469	0.04873	0.02341	0.09549	0.07737	0.16302	0.14583
			0.94125	0.91015			0.03081	0.02241	0.03551	0.04726	0.04865	0.02333	0.09688	0.07753	0.1628	0.14812
			0.92315	0.8812			0.03049	0.02223	0.03618	0.04748	0.04855	0.02322	0.0985	0.07771	0.16246	0.15089
			0.91491	0.86304			0.03015	0.02203	0.03692	0.0476	0.04843	0.02309	0.10026	0.07791	0.16203	0.15395
			0.94959	0.84482			0.02979	0.02181	0.03767	0.04764	0.04831	0.02296	0.10206	0.07813	0.16155	0.15713
			0.95156	0.84841			0.02946	0.02159	0.03839	0.04766	0.0482	0.02286	0.1038	0.07833	0.16107	0.16026
			0.96397	0.89823			0.02917	0.02137	0.03905	0.04768	0.04812	0.02278	0.10539	0.07852	0.16063	0.16314
			0.93324	0.9068			0.02894	0.02116	0.03961	0.04775	0.04806	0.02277	0.10673	0.07869	0.16027	0.16561
			0.93296	0.94035			0.0288	0.02097	0.04002	0.0479	0.04805	0.02282	0.10772	0.07881	0.16002	0.16749
			0.95546	0.96715			0.02876	0.02079	0.04031	0.04811	0.04805	0.02298	0.10842	0.07889	0.15989	0.16895
			0.96121	0.96198			0.02881	0.0206	0.04054	0.04832	0.04804	0.02325	0.10896	0.07894	0.15984	0.17028
			0.96104	0.95662			0.02892	0.0204	0.0407	0.04854	0.04802	0.02359	0.10936	0.07897	0.15984	0.17145
			0.95399	0.96027			0.02907	0.0202	0.04082	0.04874	0.04802	0.02397	0.10964	0.07898	0.15987	0.17245
			0.94897	1			0.02924	0.02	0.04089	0.04894	0.04805	0.02437	0.1098	0.07898	0.15991	0.17327
			0.92907	0.95309			0.0294	0.01981	0.04091	0.04914	0.04811	0.02473	0.10987	0.07899	0.15994	0.17387
			0.93792	0.9266			0.02954	0.01963	0.0409	0.04932	0.04823	0.02504	0.10986	0.07901	0.15993	0.17424
			0.9607	0.94722			0.02964	0.01946	0.04086	0.04948	0.04842	0.02526	0.10978	0.07905	0.15985	0.17437
			0.91599	0.96526			0.02965	0.01931	0.0408	0.04963	0.04869	0.02535	0.10966	0.07912	0.1597	0.17423
			0.96859	0.8976			0.02958	0.01918	0.04071	0.04976	0.04907	0.02529	0.1095	0.07923	0.15945	0.1738
			0.99368	0.86828			0.0294	0.01907	0.04059	0.04983	0.04955	0.02503	0.10922	0.07939	0.15898	0.1728
			0.99171	0.86531			0.02912	0.01896	0.0404	0.04984	0.05013	0.02458	0.10874	0.07962	0.15829	0.17107
			1	0.82975			0.02877	0.01886	0.04017	0.0498	0.0508	0.024	0.10811	0.07989	0.15743	0.16882
			0.97451	0.79734			0.02838	0.01876	0.0399	0.04974	0.05154	0.02332	0.1074	0.08019	0.1565	0.16627
			0.98117	0.79627			0.02795	0.01869	0.03961	0.04968	0.05233	0.02259	0.10666	0.08049	0.15557	0.16361
			0.9876	0.79847			0.02753	0.01863	0.03931	0.04965	0.05316	0.02185	0.10594	0.08078	0.15472	0.16105
			0.95946	0.81525			0.02712	0.01859	0.039	0.04966	0.05402	0.02116	0.1053	0.08104	0.15403	0.15881
			0.97446	0.85857			0.02675	0.01857	0.0387	0.04975	0.05487	0.02054	0.10479	0.08124	0.15357	0.15708
			0.97807	0.84677			0.02644	0.01858	0.03841	0.04993	0.05572	0.02005	0.10448	0.08138	0.15344	0.15607
			0.96938	0.83076			0.02623	0.01862	0.03816	0.05022	0.05654	0.01973	0.10441	0.08142	0.1537	0.156
			0.95952	0.79955			0.0261	0.01874	0.03792	0.05064	0.0574	0.01956	0.10464	0.08137	0.15453	0.15711
			0.93341	0.76985			0.02603	0.01896	0.03765	0.05116	0.05837	0.01948	0.10514	0.08124	0.15594	0.15933
			0.92749	0.81796			0.02602	0.01925	0.03737	0.05177	0.0594	0.01948	0.10584	0.08104	0.15777	0.16238
			0.91362	0.80112			0.02604	0.01957	0.03709	0.05245	0.06046	0.01955	0.10668	0.08078	0.15986	0.16597
			0.93606	0.77521			0.02609	0.01989	0.03683	0.05318	0.0615	0.01968	0.10759	0.0805	0.16207	0.16982
			0.91491	0.73132			0.02615	0.02018	0.03659	0.05394	0.06249	0.01987	0.10852	0.0802	0.16422	0.17364
			0.89078	0.73769			0.0262	0.02039	0.03638	0.05471	0.06337	0.0201	0.10938	0.0799	0.16617	0.17716
			0.89134	0.72287			0.02624	0.02051	0.03622	0.05548	0.06412	0.02036	0.11013	0.07961	0.16775	0.18008
			0.91373	0.72413			0.02626	0.02049	0.03611	0.05623	0.06469	0.02064	0.11069	0.07937	0.16882	0.18212
			0.90257	0.73971			0.02623	0.0203	0.03608	0.05694	0.06505	0.02094	0.11099	0.07917	0.16921	0.18299
			0.89811	0.75415			0.02616	0.01988	0.03612	0.05768	0.06513	0.02131	0.11105	0.07898	0.16888	0.18251
			0.87995	0.73914			0.02606	0.01921	0.03623	0.05851	0.06496	0.02178	0.1109	0.07877	0.16796	0.18084
			0.88514	0.73826			0.02595	0.01837	0.0364	0.05939	0.06459	0.02234	0.1106	0.07854	0.16658	0.17827
			0.90961	0.71139			0.02582	0.01742	0.03661	0.06029	0.06407	0.02294	0.11019	0.07831	0.16485	0.17511
			0.94953	0.72199			0.02568	0.01642	0.03686	0.06116	0.06347	0.02356	0.10971	0.07811	0.16289	0.17165
			0.93893	0.69468			0.02555	0.01543	0.03713	0.06197	0.06284	0.02417	0.10919	0.07796	0.16081	0.16818
			0.93206	0.70364			0.02541	0.01453	0.03741	0.06269	0.06224	0.02472	0.10869	0.07786	0.15874	0.16498
			0.92704	0.66196			0.02529	0.01376	0.03768	0.06328	0.06172	0.0252	0.10823	0.07785	0.15678	0.16236
			0.91723	0.62999			0.02519	0.01321	0.03794	0.06369	0.06135	0.02557	0.10787	0.07793	0.15507	0.16061
			0.94694	0.66688			0.02511	0.01292	0.03816	0.0639	0.06118	0.0258	0.10764	0.07813	0.1537	0.16002
			0.94113	0.68151			0.02507	0.01292	0.03832	0.06387	0.06121	0.02588	0.10756	0.07853	0.15253	0.1607
			0.90939	0.71284			0.02508	0.01314	0.03838	0.06363	0.06136	0.02584	0.1076	0.07914	0.15133	0.1624
			0.92399	0.70761			0.02512	0.01354	0.03839	0.06322	0.06162	0.02571	0.10773	0.07992	0.15016	0.16488
			0.93826	0.64846			0.02517	0.01407	0.0384	0.06267	0.06195	0.02551	0.10791	0.08079	0.14906	0.16793
			0.9386	0.6885			0.02522	0.0147	0.03842	0.06203	0.06234	0.02525	0.1081	0.08169	0.14807	0.17129
			0.94209	0.69317			0.02525	0.01538	0.03851	0.06133	0.06274	0.02496	0.10826	0.08256	0.14722	0.17474
			0.93465	0.71575			0.02525	0.01606	0.0387	0.06062	0.06314	0.02465	0.10837	0.08334	0.14657	0.17804
			0.93132	0.7003			0.0252	0.01671	0.03903	0.05994	0.06351	0.02436	0.10837	0.08396	0.14617	0.18096
			0.92038	0.71524			0.02508	0.01728	0.03953	0.05932	0.06383	0.0241	0.10824	0.08436	0.14604	0.18327
			0.92473	0.76417			0.02489	0.01773	0.04025	0.0588	0.06406	0.0239	0.10793	0.08447	0.14623	0.18472
			0.92512	0.71196			0.02459	0.01808	0.0413	0.05832	0.06423	0.02371	0.10739	0.08429	0.14687	0.18535
			0.87905	0.71291			0.02421	0.01837	0.0427	0.0578	0.06437	0.02351	0.10661	0.08386	0.14795	0.18541
			0.85734	0.68403			0.02377	0.01862	0.04437	0.05727	0.06449	0.0233	0.10567	0.08323	0.14939	0.18502
			0.87308	0.66915			0.02327	0.01885	0.04619	0.05674	0.06458	0.02308	0.10462	0.08245	0.15109	0.18428
			0.8764	0.68958			0.02274	0.01907	0.04807	0.05623	0.06466	0.02288	0.10352	0.08156	0.15295	0.18332
			0.89208	0.69588			0.02219	0.01929	0.04992	0.05578	0.06472	0.0227	0.10244	0.08062	0.15486	0.18224
			0.86016	0.70231			0.02165	0.01952	0.05161	0.05539	0.06476	0.02254	0.10144	0.07966	0.15674	0.18115
			0.84894	0.71436			0.02112	0.01977	0.05307	0.05509	0.06478	0.02242	0.10057	0.07873	0.15848	0.18017
			0.85436	0.71549			0.02063	0.02007	0.05418	0.05491	0.06479	0.02235	0.09992	0.07789	0.15999	0.17941
			0.85898	0.68762			0.02019	0.02041	0.05486	0.05486	0.06478	0.02233	0.09953	0.07716	0.16117	0.17897
			0.82859	0.66524			0.01975	0.02083	0.05507	0.05497	0.06469	0.02236	0.09941	0.07649	0.16218	0.17885
			0.81923	0.6472			0.01928	0.02131	0.05492	0.05524	0.06449	0.02244	0.09949	0.07577	0.16321	0.17892
			0.82441	0.69922			0.01879	0.02184	0.05447	0.05564	0.06421	0.02255	0.09975	0.07504	0.16421	0.17912
			0.81026	0.68365			0.0183	0.02239	0.05379	0.05614	0.0639	0.0227	0.10014	0.07431	0.16513	0.17941
			0.78015	0.73025			0.01784	0.02296	0.05294	0.0567	0.0636	0.02287	0.10062	0.07362	0.16591	0.17973
			0.78461	0.71284			0.01743	0.02351	0.052	0.05728	0.06336	0.02308	0.10117	0.07299	0.16649	0.18004
			0.79284	0.66732			0.01709	0.02403	0.05103	0.05786	0.06321	0.02332	0.10173	0.07245	0.16682	0.18028
			0.76594	0.6414			0.01685	0.0245	0.05009	0.05841	0.0632	0.02357	0.10228	0.07202	0.16685	0.18041
			0.78697	0.63352			0.01672	0.02491	0.04926	0.05889	0.06337	0.02385	0.10278	0.07174	0.16651	0.18037
			0.815	0.64884			0.01672	0.02522	0.0486	0.05926	0.06376	0.02415	0.10318	0.07162	0.16576	0.18012
			0.81793	0.66253			0.01694	0.02545	0.04802	0.0596	0.06449	0.02451	0.10354	0.07165	0.16432	0.17957
			0.81319	0.6793			0.01738	0.0256	0.04743	0.05997	0.06558	0.02496	0.10393	0.07181	0.16209	0.17873
			0.81545	0.68119			0.01799	0.0257	0.04682	0.06036	0.06693	0.02548	0.10434	0.07209	0.15928	0.17768
			0.84454	0.63358			0.0187	0.02575	0.04623	0.06072	0.06844	0.02603	0.10474	0.07247	0.15611	0.1765
			0.84516	0.64569			0.01946	0.02577	0.04565	0.06104	0.07	0.02659	0.10514	0.07296	0.1528	0.17528
			0.83834	0.6293			0.02021	0.02575	0.04512	0.0613	0.07152	0.02712	0.1055	0.07354	0.14957	0.1741
			0.83259	0.62854			0.02088	0.02573	0.04465	0.06146	0.0729	0.0276	0.10583	0.0742	0.14661	0.17305
			0.8583	0.61006			0.02142	0.0257	0.04425	0.0615	0.07403	0.02799	0.1061	0.07494	0.14417	0.17221
			0.8486	0.58982			0.02177	0.02567	0.04394	0.06139	0.07481	0.02827	0.10631	0.07576	0.14244	0.17167
			0.81105	0.61114			0.02187	0.02567	0.04373	0.06112	0.07514	0.02841	0.10643	0.07664	0.14164	0.17151
			0.80519	0.57753			0.02168	0.02562	0.04362	0.06058	0.07495	0.02839	0.10649	0.07773	0.1418	0.1718
			0.8	0.56756			0.02125	0.0255	0.04359	0.05974	0.07431	0.02823	0.1065	0.07911	0.14272	0.1725
			0.83744	0.59764			0.02064	0.02534	0.04364	0.0587	0.07332	0.02795	0.10646	0.0807	0.14425	0.17352
			0.85768	0.60275			0.0199	0.02515	0.04375	0.05752	0.07208	0.02759	0.10638	0.08241	0.14626	0.17475
			0.86603	0.58415			0.01909	0.02498	0.04393	0.05628	0.07069	0.02718	0.10624	0.08413	0.1486	0.1761
			0.90268	0.60811			0.01824	0.02484	0.04417	0.05505	0.06927	0.02674	0.10605	0.08578	0.15115	0.17748
			0.8667	0.57444			0.01743	0.02478	0.04446	0.05392	0.06791	0.0263	0.10582	0.08726	0.15376	0.17878
			0.87962	0.54291			0.01671	0.02483	0.04479	0.05296	0.06671	0.0259	0.10552	0.08849	0.1563	0.17991
			0.8839	0.52286			0.01612	0.025	0.04517	0.05224	0.06579	0.02555	0.10518	0.08937	0.15862	0.18077
			0.88931	0.52588			0.01572	0.02533	0.04558	0.05184	0.06524	0.0253	0.10478	0.08981	0.16059	0.18127
			0.90617	0.52349			0.01552	0.02588	0.04614	0.05181	0.06504	0.0251	0.10424	0.08974	0.16259	0.18143
			0.91147	0.52551			0.01546	0.02662	0.0469	0.05207	0.06508	0.02491	0.10351	0.08923	0.16496	0.18135
			0.90493	0.50861			0.0155	0.02753	0.0478	0.05256	0.06532	0.02472	0.10266	0.08836	0.16753	0.18108
			0.8667	0.50154			0.01563	0.02854	0.04878	0.05323	0.06569	0.02456	0.10173	0.08724	0.17013	0.18066
			0.85436	0.50621			0.0158	0.02962	0.04976	0.05399	0.06618	0.02443	0.1008	0.08596	0.17258	0.18012
			0.86067	0.51523			0.01598	0.0307	0.05067	0.05478	0.06671	0.02433	0.0999	0.0846	0.17472	0.17952
			0.85543	0.53175			0.01614	0.03174	0.05145	0.05554	0.06727	0.02427	0.0991	0.08328	0.17638	0.17889
			0.85977	0.55319			0.01625	0.0327	0.05203	0.0562	0.06779	0.02427	0.09845	0.08207	0.17737	0.17828
			0.8936	0.54467			0.01627	0.03352	0.05233	0.05669	0.06823	0.02433	0.09801	0.08107	0.17752	0.17772
			0.9055	0.52393			0.01617	0.03416	0.05231	0.05694	0.06855	0.02445	0.09784	0.08039	0.17668	0.17725
			0.92416	0.55508			0.01592	0.03461	0.05183	0.05699	0.06876	0.02466	0.09802	0.07998	0.17439	0.17688
			0.89743	0.54442			0.01554	0.0349	0.05093	0.05691	0.06893	0.02495	0.09854	0.07973	0.17061	0.17656
			0.89242	0.53055			0.01507	0.03508	0.04971	0.05672	0.06905	0.0253	0.09932	0.07961	0.16571	0.17626
			0.90082	0.51851			0.01455	0.03518	0.04827	0.05645	0.06915	0.02571	0.10026	0.07959	0.16007	0.17597
			0.88379	0.49858			0.01401	0.03523	0.04673	0.05612	0.06925	0.02616	0.10127	0.07964	0.1541	0.17567
			0.87883	0.50463			0.01348	0.03526	0.04518	0.05574	0.06935	0.02663	0.10228	0.07973	0.14816	0.17533
			0.88706	0.49883			0.013	0.03532	0.04375	0.05533	0.06948	0.02712	0.10318	0.07982	0.14264	0.17494
			0.88311	0.49606			0.01262	0.03543	0.04253	0.05492	0.06965	0.02762	0.10389	0.07988	0.13792	0.17448
			0.9064	0.50545			0.01236	0.03563	0.04164	0.05452	0.06987	0.0281	0.10432	0.07989	0.1344	0.17391
			0.91559	0.5267			0.01225	0.03595	0.04118	0.05416	0.07016	0.02856	0.10438	0.07981	0.13245	0.17323
			0.88046	0.51365			0.01233	0.0364	0.04119	0.05379	0.07056	0.02903	0.104	0.07965	0.13212	0.17245
			0.83936	0.52727			0.01254	0.03694	0.04158	0.05338	0.07107	0.02956	0.10324	0.07944	0.13302	0.17161
			0.80705	0.5308			0.01288	0.03754	0.04227	0.05292	0.07166	0.03012	0.1022	0.0792	0.13493	0.1707
			0.80851	0.4948			0.0133	0.0382	0.04317	0.05246	0.07229	0.03069	0.10096	0.07894	0.1376	0.16972
			0.83372	0.47285			0.01378	0.03889	0.04419	0.05199	0.07294	0.03125	0.09963	0.07868	0.14078	0.16867
			0.84415	0.49139			0.01429	0.03959	0.04525	0.05153	0.07356	0.03179	0.09828	0.07842	0.14424	0.16755
			0.85481	0.49064			0.01478	0.04028	0.04626	0.05111	0.07414	0.03229	0.09703	0.07818	0.14773	0.16636
			0.8353	0.49637			0.01525	0.04094	0.04713	0.05074	0.07462	0.03272	0.09597	0.07797	0.15101	0.16509
			0.87319	0.50539			0.01564	0.04155	0.04779	0.05044	0.07499	0.03307	0.09518	0.0778	0.15385	0.16374
			0.88926	0.48275			0.01594	0.0421	0.04813	0.05022	0.07521	0.03332	0.09476	0.0777	0.156	0.16232
			0.88813	0.47071			0.01616	0.04255	0.0482	0.05011	0.07524	0.03343	0.09478	0.0776	0.15778	0.16056
			0.8958	0.47021			0.01635	0.04288	0.04809	0.05012	0.0751	0.03341	0.09519	0.07745	0.15962	0.15834
			0.89586	0.45186			0.0165	0.04315	0.04783	0.0502	0.07483	0.0333	0.09588	0.07729	0.16145	0.15581
			0.84736	0.45028			0.01662	0.04339	0.04746	0.05034	0.07447	0.03311	0.09676	0.07716	0.16318	0.15316
			0.85825	0.43275			0.01672	0.04362	0.047	0.05051	0.07406	0.03289	0.09772	0.07706	0.16472	0.15054
			0.82441	0.40286			0.01681	0.0439	0.04649	0.05067	0.07365	0.03267	0.09867	0.07705	0.16601	0.14813
			0.81725	0.4371			0.01688	0.04425	0.04594	0.0508	0.07328	0.03247	0.09951	0.07714	0.16695	0.1461
			0.82255	0.3987			0.01694	0.04472	0.04539	0.05086	0.07299	0.03233	0.10014	0.07737	0.16747	0.14461
			0.83676	0.38937			0.017	0.04533	0.04488	0.05083	0.07283	0.03228	0.10045	0.07776	0.16748	0.14383
			0.83141	0.36263			0.01706	0.04613	0.04442	0.05068	0.07282	0.03236	0.10036	0.07835	0.16691	0.14394
			0.83597	0.34649			0.01709	0.04711	0.04396	0.05032	0.07295	0.03254	0.09972	0.07923	0.16552	0.14522
			0.83518	0.33874			0.01707	0.04824	0.04341	0.04971	0.07315	0.03278	0.09857	0.0804	0.16325	0.14765
			0.84037	0.33911			0.01701	0.0495	0.04281	0.04894	0.07342	0.03308	0.09704	0.08179	0.16032	0.15096
			0.79504	0.3632			0.01694	0.05087	0.04219	0.04808	0.07375	0.03343	0.09529	0.08334	0.15693	0.15486
			0.76115	0.36913			0.01687	0.05232	0.04158	0.04723	0.07414	0.03382	0.09345	0.08496	0.15327	0.15905
			0.781	0.35172			0.01682	0.05383	0.04102	0.04647	0.07461	0.03426	0.09168	0.08659	0.14956	0.16325
			0.79487	0.31831			0.01681	0.05539	0.04052	0.04586	0.07514	0.03472	0.09012	0.08815	0.14599	0.16717
			0.81269	0.33262			0.01685	0.05697	0.04013	0.04549	0.07574	0.03522	0.08891	0.08956	0.14277	0.17052
			0.77119	0.3301			0.01697	0.05855	0.03988	0.04545	0.07641	0.03573	0.0882	0.09075	0.1401	0.17302
			0.7669	0.32877			0.01717	0.0601	0.03979	0.04581	0.07714	0.03626	0.08814	0.09165	0.13819	0.17438
			0.80073	0.326			0.01749	0.06165	0.0399	0.04669	0.078	0.03685	0.08888	0.09227	0.13706	0.17456
			0.82193	0.32083			0.01793	0.06324	0.04021	0.04804	0.07902	0.03751	0.09036	0.09269	0.1365	0.17383
			0.81252	0.32512			0.01844	0.06485	0.04067	0.04976	0.08016	0.03824	0.09239	0.09295	0.13639	0.17239
			0.77592	0.31925			0.01902	0.06649	0.04124	0.05174	0.08137	0.03899	0.09479	0.09308	0.1366	0.17042
			0.77119	0.34618			0.01962	0.06816	0.04187	0.05386	0.08263	0.03977	0.09737	0.09311	0.13701	0.1681
			0.79047	0.30336			0.02024	0.06985	0.04252	0.056	0.08389	0.04053	0.09995	0.09308	0.13749	0.16561
			0.78726	0.29857			0.02083	0.07157	0.04315	0.05805	0.08511	0.04127	0.10234	0.093	0.13792	0.16315
			0.76369	0.33205			0.02137	0.07331	0.0437	0.05989	0.08626	0.04196	0.10436	0.09292	0.13817	0.16089
			0.72867	0.34605			0.02184	0.07508	0.04414	0.06142	0.08729	0.04258	0.10581	0.09287	0.13811	0.15902
			0.7748	0.32915			0.0222	0.07687	0.04442	0.06251	0.08817	0.04311	0.10652	0.09287	0.13762	0.15772
			0.7417	0.33634			0.02245	0.07867	0.04453	0.06317	0.08893	0.04351	0.10646	0.09288	0.13651	0.15692
			0.73561	0.31414			0.0226	0.08049	0.04449	0.06354	0.08964	0.04379	0.10579	0.09284	0.13482	0.15636
			0.79188	0.31522			0.02268	0.08232	0.04434	0.06366	0.09029	0.04399	0.10464	0.09276	0.13273	0.15601
			0.77981	0.2975			0.02271	0.08417	0.04413	0.0636	0.09088	0.04413	0.10314	0.09265	0.13044	0.15582
			0.74846	0.28734			0.02271	0.08605	0.04389	0.06341	0.0914	0.04425	0.10141	0.09254	0.12814	0.15575
			0.73493	0.2748			0.02272	0.08797	0.04365	0.06314	0.09186	0.04438	0.09957	0.09245	0.12603	0.15574
			0.74587	0.25002			0.02276	0.08992	0.04345	0.06286	0.09224	0.04456	0.09776	0.09238	0.12429	0.15575
			0.71818	0.25878			0.02286	0.09193	0.04334	0.06263	0.09254	0.04482	0.09609	0.09235	0.12312	0.15573
			0.69366	0.27593			0.02304	0.09398	0.04334	0.06249	0.09277	0.04518	0.09468	0.09239	0.12271	0.15564
			0.7404	0.25153			0.02332	0.0961	0.0435	0.06251	0.09291	0.04569	0.09367	0.09251	0.12326	0.15542
			0.75613	0.27076			0.02371	0.09832	0.04387	0.06255	0.09292	0.04634	0.09297	0.09276	0.12496	0.15509
			0.73183	0.29813			0.02419	0.10068	0.04445	0.06248	0.09278	0.04709	0.09239	0.09315	0.12771	0.15467
			0.70082	0.30494			0.02474	0.10313	0.04519	0.06236	0.09253	0.04793	0.09194	0.09364	0.13129	0.1542
			0.72354	0.30796			0.02534	0.10563	0.04601	0.06224	0.09218	0.04884	0.09159	0.09419	0.13545	0.15372
			0.69422	0.26376			0.02598	0.10816	0.04686	0.06219	0.09179	0.0498	0.09133	0.09474	0.13995	0.15323
			0.71706	0.22877			0.02664	0.11067	0.04767	0.06225	0.09137	0.05081	0.09116	0.09526	0.14457	0.15279
			0.73814	0.22839			0.0273	0.11312	0.04838	0.06249	0.09096	0.05184	0.09106	0.09571	0.14907	0.15241
			0.77085	0.24825			0.02795	0.11549	0.04893	0.06296	0.09059	0.05288	0.09102	0.09602	0.1532	0.15213
			0.75196	0.25512			0.02856	0.11772	0.04925	0.06372	0.0903	0.05391	0.09102	0.09618	0.15674	0.15198
			0.77812	0.31004			0.02913	0.1198	0.04929	0.06483	0.09011	0.05491	0.09107	0.09611	0.15945	0.15198
			0.75991	0.28299			0.02967	0.12165	0.04901	0.0663	0.08997	0.05595	0.09124	0.09577	0.16151	0.15224
			0.72952	0.28205			0.03019	0.12327	0.04844	0.06809	0.08984	0.05706	0.0916	0.09515	0.16327	0.15281
			0.7395	0.29857			0.0307	0.12474	0.04765	0.07015	0.08971	0.05822	0.09211	0.09433	0.16474	0.15358
			0.71638	0.2968			0.0312	0.12611	0.0467	0.07244	0.08961	0.05941	0.09269	0.09337	0.16593	0.15447
			0.70584	0.29825			0.0317	0.12744	0.04565	0.07491	0.08955	0.06058	0.09331	0.09236	0.16684	0.15539
			0.75562	0.27076			0.03219	0.1288	0.04456	0.07752	0.08954	0.06173	0.09389	0.09135	0.16748	0.15624
			0.71694	0.23684			0.03268	0.13024	0.04349	0.08023	0.08961	0.06283	0.09438	0.09043	0.16786	0.15693
			0.71215	0.24472			0.03317	0.13182	0.04248	0.08299	0.08976	0.06384	0.09473	0.08966	0.16798	0.15737
			0.70279	0.23955			0.03366	0.13361	0.04162	0.08575	0.09001	0.06475	0.09488	0.08911	0.16786	0.15748
			0.66231	0.22782			0.03416	0.13567	0.04095	0.08848	0.09037	0.06552	0.09477	0.08887	0.16749	0.15715
			0.6786	0.2666			0.03465	0.13802	0.04041	0.0913	0.09087	0.06612	0.09435	0.08891	0.16661	0.15619
			0.69456	0.28356			0.03513	0.14061	0.03992	0.09434	0.09151	0.06652	0.09365	0.08915	0.16506	0.1546
			0.69676	0.3026			0.03559	0.14338	0.03949	0.09754	0.09226	0.0668	0.09272	0.08957	0.16301	0.15254
			0.74091	0.31219			0.03604	0.1463	0.03911	0.10082	0.0931	0.06698	0.09165	0.09012	0.16065	0.15021
			0.74626	0.31875			0.0365	0.14931	0.03879	0.10413	0.094	0.06712	0.0905	0.09079	0.15815	0.14778
			0.70533	0.35154			0.03698	0.15237	0.03852	0.10738	0.09494	0.06727	0.08934	0.09153	0.15569	0.14543
			0.68565	0.3714			0.03748	0.15542	0.03833	0.11053	0.09589	0.06748	0.08824	0.09232	0.15343	0.14335
			0.65171	0.35475			0.03801	0.15842	0.0382	0.11349	0.09684	0.0678	0.08727	0.09312	0.15156	0.14171
			0.67116	0.32448			0.03858	0.16132	0.03814	0.11621	0.09774	0.06826	0.08649	0.0939	0.15025	0.1407
			0.67499	0.28337			0.03919	0.16407	0.03816	0.11862	0.09859	0.06893	0.08598	0.09462	0.14968	0.14049
			0.67347	0.27108			0.03988	0.16669	0.03833	0.12053	0.09939	0.06983	0.08575	0.09531	0.14996	0.14123
			0.68413	0.28545			0.04065	0.16925	0.03868	0.12193	0.10019	0.07095	0.08573	0.09598	0.15099	0.14281
			0.69546	0.26546			0.04147	0.17175	0.03917	0.12297	0.10099	0.07223	0.08587	0.09666	0.15257	0.14502
			0.71271	0.25538			0.04233	0.17422	0.03974	0.1238	0.10178	0.07361	0.08614	0.09736	0.15454	0.14769
			0.70093	0.25046			0.04321	0.17665	0.04035	0.12457	0.10257	0.07505	0.08648	0.09809	0.15672	0.15061
			0.67539	0.24995			0.04407	0.17908	0.04094	0.12544	0.10336	0.07649	0.08684	0.09887	0.15893	0.1536
			0.65531	0.22473			0.04491	0.1815	0.04146	0.12657	0.10415	0.07787	0.08719	0.09971	0.161	0.15646
			0.63789	0.22467			0.04569	0.18393	0.04186	0.1281	0.10494	0.07915	0.08748	0.10061	0.16276	0.15899
			0.67381	0.22568			0.0464	0.18639	0.04209	0.13019	0.10572	0.08027	0.08765	0.10161	0.16402	0.16101
			0.70364	0.22631			0.04702	0.18889	0.0421	0.13299	0.10651	0.08118	0.08767	0.1027	0.16461	0.16232
			0.70133	0.19951			0.04752	0.19144	0.04185	0.13663	0.10735	0.0818	0.08746	0.10391	0.1644	0.16288
			0.70758	0.20745			0.04791	0.19406	0.04134	0.14101	0.10829	0.08216	0.08703	0.10523	0.1635	0.16286
			0.72546	0.23904			0.04823	0.19671	0.04065	0.14597	0.10928	0.08232	0.08646	0.10665	0.16208	0.16241
			0.7223	0.23041			0.04848	0.19938	0.03985	0.15133	0.11028	0.08238	0.08582	0.10814	0.16035	0.16166
			0.69315	0.22788			0.04872	0.20204	0.03897	0.15695	0.11126	0.08239	0.08517	0.10969	0.15848	0.16074
			0.70426	0.24131			0.04895	0.20468	0.0381	0.16263	0.11216	0.08245	0.08459	0.11127	0.15666	0.15978
			0.71396	0.25159			0.04922	0.20726	0.03729	0.16823	0.11296	0.08261	0.08416	0.11287	0.15509	0.15892
			0.68734	0.25008			0.04955	0.20977	0.03661	0.17358	0.11362	0.08297	0.08395	0.11446	0.15394	0.1583
			0.72659	0.23469			0.04996	0.21219	0.0361	0.1785	0.11409	0.08359	0.08403	0.11603	0.15342	0.15805
			0.69608	0.24573			0.05049	0.21449	0.03584	0.18284	0.11434	0.08456	0.08446	0.11756	0.1537	0.1583
			0.7095	0.22839			0.05109	0.21653	0.03588	0.18661	0.11432	0.08592	0.08535	0.11903	0.15506	0.15908
			0.65932	0.21849			0.05173	0.21826	0.03616	0.19	0.11403	0.08761	0.08666	0.12046	0.15744	0.16028
			0.68807	0.22006			0.05241	0.21979	0.03663	0.19309	0.11355	0.08957	0.08831	0.12186	0.16056	0.1618
			0.69428	0.23867			0.05314	0.22122	0.03722	0.19595	0.11291	0.09171	0.09017	0.12326	0.16415	0.16354
			0.71412	0.24611			0.05392	0.22265	0.03787	0.19867	0.11217	0.09397	0.09216	0.12468	0.16792	0.1654
			0.71971	0.23457			0.05476	0.22419	0.03852	0.20131	0.1114	0.09628	0.09418	0.12613	0.17158	0.1673
			0.68734	0.23759			0.05567	0.22595	0.0391	0.20396	0.11064	0.09855	0.09612	0.12764	0.17486	0.16912
			0.70302	0.23009			0.05665	0.22804	0.03955	0.2067	0.10994	0.10071	0.09789	0.12922	0.17747	0.17079
			0.67984	0.23192			0.05772	0.23055	0.0398	0.20961	0.10937	0.10269	0.09939	0.1309	0.17912	0.17219
			0.71035	0.22107			0.05887	0.2336	0.03979	0.21275	0.10897	0.10442	0.10051	0.1327	0.17955	0.17323
			0.70708	0.1891			0.06015	0.23729	0.03946	0.21601	0.10868	0.10589	0.10123	0.13461	0.17855	0.17379
			0.71796	0.16193			0.06157	0.24156	0.03885	0.21922	0.10839	0.10717	0.10167	0.13662	0.1763	0.17388
			0.69535	0.15795			0.0631	0.24628	0.03803	0.22243	0.10812	0.10832	0.10188	0.13872	0.1731	0.17365
			0.66248	0.16779			0.06472	0.25133	0.03708	0.22569	0.1079	0.10937	0.10192	0.14089	0.16923	0.17324
			0.69766	0.17895			0.06638	0.25659	0.03606	0.22904	0.10774	0.11036	0.10187	0.14313	0.16497	0.1728
			0.67341	0.18437			0.06807	0.26193	0.03506	0.23252	0.10766	0.11135	0.10178	0.14541	0.16062	0.17246
			0.66659	0.16678			0.06976	0.26722	0.03413	0.23618	0.10768	0.11237	0.10173	0.14772	0.15646	0.17236
			0.62661	0.15096			0.07142	0.27234	0.03337	0.24007	0.10782	0.11346	0.10178	0.15006	0.15277	0.17265
			0.60282	0.16659			0.07301	0.27716	0.03283	0.24422	0.1081	0.11468	0.10199	0.1524	0.14984	0.17347
			0.60835	0.14484			0.07452	0.28156	0.0326	0.24869	0.10853	0.11606	0.10243	0.15474	0.14796	0.17495
			0.60722	0.13071			0.07593	0.28555	0.03273	0.25368	0.10922	0.11758	0.10313	0.15697	0.14705	0.17744
			0.60603	0.10877			0.07726	0.28924	0.03318	0.25927	0.1102	0.11918	0.10404	0.15902	0.14677	0.18096
			0.64483	0.11836			0.07853	0.29272	0.03387	0.2653	0.1114	0.12085	0.10509	0.161	0.14701	0.18523
			0.66231	0.13021			0.07977	0.29604	0.03473	0.27159	0.11274	0.12258	0.10624	0.16297	0.14767	0.18993
			0.64235	0.16098			0.08101	0.29928	0.03566	0.27798	0.11413	0.12437	0.10743	0.16502	0.14864	0.19477
			0.59927	0.1367			0.08226	0.3025	0.03658	0.28429	0.11551	0.12622	0.10861	0.16724	0.1498	0.19945
			0.60902	0.11489			0.08356	0.30577	0.03742	0.29037	0.1168	0.12811	0.10972	0.1697	0.15106	0.20367
			0.60716	0.11318			0.08492	0.30916	0.0381	0.29604	0.11791	0.13003	0.11071	0.17248	0.1523	0.20713
			0.59414	0.14604			0.08637	0.31273	0.03853	0.30114	0.11877	0.13199	0.11153	0.17568	0.1534	0.20953
			0.58207	0.12542			0.08794	0.31656	0.03863	0.30549	0.11931	0.13398	0.11212	0.17937	0.15428	0.21057
			0.6071	0.11571			0.08964	0.32067	0.03835	0.30898	0.1195	0.13588	0.11255	0.18391	0.15504	0.2099
			0.61404	0.12107			0.09148	0.32503	0.03777	0.31171	0.11943	0.13764	0.11291	0.1894	0.15587	0.20765
			0.62487	0.10726			0.09341	0.32957	0.03695	0.31385	0.11914	0.13935	0.11319	0.19557	0.15676	0.20421
			0.60304	0.12321			0.09541	0.33422	0.03596	0.31557	0.11868	0.14106	0.11337	0.20214	0.15767	0.19997
			0.59239	0.10946			0.09745	0.33893	0.03489	0.31707	0.11812	0.14287	0.11344	0.20882	0.15858	0.19534
			0.61787	0.1094			0.0995	0.34363	0.0338	0.31851	0.11749	0.14485	0.11338	0.21532	0.15947	0.19071
			0.59932	0.10076			0.10153	0.34825	0.03276	0.32008	0.11685	0.14707	0.11318	0.22138	0.16031	0.18648
			0.55416	0.10644			0.1035	0.35274	0.03186	0.32195	0.11626	0.14962	0.11284	0.2267	0.16109	0.18304
			0.58162	0.10543			0.10539	0.35702	0.03116	0.32429	0.11577	0.15256	0.11232	0.231	0.16176	0.18079
			0.57705	0.11609			0.10717	0.36105	0.03074	0.32729	0.11542	0.15598	0.11162	0.234	0.16232	0.18012
			0.6203	0.11545			0.10885	0.36477	0.03058	0.33089	0.1152	0.16003	0.11062	0.23537	0.16282	0.18119
			0.61855	0.10656			0.1105	0.36822	0.03058	0.33487	0.11505	0.16473	0.10926	0.23523	0.16331	0.18366
			0.63586	0.09181			0.11211	0.37146	0.03073	0.33919	0.11495	0.16991	0.10764	0.23394	0.16379	0.18722
			0.61618	0.10007			0.11367	0.37457	0.03099	0.34376	0.11488	0.17544	0.10583	0.23189	0.16421	0.19154
			0.63248	0.1002			0.11519	0.37761	0.03134	0.34853	0.11483	0.18116	0.10394	0.22945	0.16454	0.19631
			0.61359	0.10757			0.11666	0.38064	0.03175	0.35344	0.11477	0.18694	0.10205	0.22699	0.16477	0.20121
			0.61607	0.11022			0.1181	0.38373	0.0322	0.35843	0.11469	0.19263	0.10025	0.22489	0.16486	0.20593
			0.59436	0.12176			0.11949	0.38695	0.03267	0.36342	0.11456	0.19807	0.09863	0.22352	0.16479	0.21013
			0.56217	0.11722			0.12084	0.39036	0.03311	0.36837	0.11438	0.20313	0.09728	0.22325	0.16452	0.2135
			0.54074	0.13374			0.12215	0.39403	0.03353	0.3732	0.11412	0.20766	0.09629	0.22446	0.16404	0.21573
			0.57463	0.11691			0.12337	0.39791	0.034	0.37795	0.11377	0.21163	0.09558	0.22715	0.16334	0.21669
			0.60575	0.11772			0.12448	0.4019	0.03461	0.38273	0.11333	0.21518	0.09503	0.23093	0.16247	0.21664
			0.61556	0.10045			0.12551	0.406	0.03532	0.38752	0.11282	0.21841	0.09463	0.23558	0.16142	0.21585
			0.5991	0.10738			0.12649	0.41021	0.03607	0.39235	0.11227	0.22142	0.09437	0.24091	0.16022	0.21456
			0.60293	0.11079			0.12744	0.41452	0.0368	0.39721	0.1117	0.2243	0.09427	0.24671	0.15887	0.21304
			0.60412	0.10051			0.1284	0.41892	0.03747	0.40212	0.11113	0.22715	0.09432	0.25277	0.15738	0.21156
			0.59865	0.07327			0.1294	0.42342	0.03801	0.40708	0.11059	0.23007	0.09452	0.25889	0.15577	0.21037
			0.645	0.07151			0.13046	0.428	0.03838	0.4121	0.11009	0.23315	0.09487	0.26486	0.15403	0.20972
			0.62487	0.08664			0.13161	0.43266	0.03853	0.41718	0.10966	0.23648	0.09537	0.27048	0.15219	0.2099
			0.60897	0.08651			0.13288	0.43741	0.03839	0.42235	0.10933	0.24017	0.09602	0.27555	0.15026	0.21114
			0.57423	0.07529			0.13424	0.44225	0.03789	0.42762	0.10914	0.24417	0.09702	0.28009	0.1479	0.21359
			0.59509	0.06924			0.13565	0.44722	0.03701	0.43299	0.1091	0.24834	0.09845	0.28436	0.14495	0.21704
			0.58111	0.06154			0.1371	0.45229	0.03585	0.43846	0.10917	0.25266	0.10021	0.28844	0.1416	0.22126
			0.57987	0.07151			0.13861	0.45746	0.0345	0.44399	0.10929	0.25713	0.10216	0.29241	0.13806	0.22602
			0.56228	0.05612			0.14017	0.46271	0.03306	0.44956	0.10942	0.26171	0.10417	0.29635	0.13453	0.2311
			0.58015	0.04981			0.1418	0.46802	0.03162	0.45516	0.10951	0.26638	0.10613	0.30036	0.13123	0.23626
			0.55681	0.04767			0.14348	0.47338	0.03028	0.46075	0.1095	0.27114	0.1079	0.30452	0.12836	0.24126
			0.54469	0.05694			0.14524	0.47877	0.02912	0.46632	0.10935	0.27595	0.10936	0.30892	0.12613	0.24589
			0.52873	0.05732			0.14707	0.48419	0.02824	0.47184	0.10901	0.2808	0.11039	0.31364	0.12474	0.2499
			0.55444	0.05057			0.14898	0.48961	0.02773	0.4773	0.10842	0.28568	0.11085	0.31876	0.12441	0.25307
			0.56606	0.05309			0.15101	0.49514	0.02762	0.48269	0.10753	0.29058	0.11067	0.32445	0.12548	0.25543
			0.55365	0.04105			0.15319	0.50085	0.02783	0.48803	0.10636	0.29554	0.10993	0.3307	0.12793	0.25725
			0.54254	0.04893			0.15549	0.50668	0.0283	0.49334	0.10496	0.30055	0.10874	0.33735	0.13141	0.25863
			0.53493	0.04143			0.15787	0.51257	0.02894	0.49864	0.10342	0.30563	0.10725	0.34426	0.13559	0.25966
			0.48988	0.03821			0.1603	0.51846	0.02969	0.50392	0.10179	0.31078	0.10557	0.35128	0.1401	0.26046
			0.47984	0.04546			0.16272	0.52429	0.03047	0.50921	0.10016	0.316	0.10384	0.35825	0.14459	0.26113
			0.487	0.03292			0.16512	0.53001	0.03123	0.51451	0.09858	0.3213	0.10217	0.36503	0.14872	0.26177
			0.47443	0.03626			0.16746	0.53554	0.03188	0.51984	0.09712	0.32668	0.10071	0.37147	0.15213	0.26249
			0.47888	0.03493			0.16969	0.54084	0.03236	0.52521	0.09586	0.33215	0.09957	0.3774	0.15449	0.26338
			0.48238	0.03443			0.17178	0.54585	0.0326	0.53063	0.09486	0.33771	0.09888	0.38269	0.15542	0.26456
			0.42526	0.03928			0.17374	0.55059	0.03262	0.53605	0.09414	0.34341	0.09861	0.3872	0.15485	0.26579
			0.4168	0.04174			0.17558	0.55517	0.03251	0.54143	0.09366	0.34927	0.09862	0.391	0.15305	0.26684
			0.44939	0.04282			0.17735	0.55958	0.0323	0.5468	0.09335	0.35526	0.09885	0.39428	0.15031	0.26781
			0.44099	0.04773			0.17905	0.56382	0.032	0.55218	0.09316	0.36134	0.09926	0.3972	0.14689	0.26879
			0.45283	0.05183			0.18072	0.56792	0.03164	0.55761	0.09304	0.36748	0.09978	0.39995	0.14304	0.26987
			0.49044	0.06425			0.18237	0.57187	0.03123	0.5631	0.09292	0.37365	0.10038	0.40269	0.13903	0.27115
			0.45813	0.06715			0.18402	0.57567	0.0308	0.56869	0.09277	0.3798	0.10099	0.40559	0.13513	0.27271
			0.43986	0.0524			0.1857	0.57935	0.03037	0.57439	0.09251	0.38592	0.10156	0.40884	0.1316	0.27466
			0.46794	0.04931			0.18743	0.58289	0.02996	0.58025	0.0921	0.39196	0.10205	0.4126	0.12871	0.27708
			0.45639	0.04445			0.18922	0.58632	0.02958	0.58627	0.09149	0.39789	0.1024	0.41705	0.12671	0.28007
			0.44945	0.0512			0.19104	0.58941	0.02923	0.59252	0.09064	0.40358	0.10261	0.42212	0.12542	0.28375
			0.43778	0.0519			0.19281	0.59204	0.02887	0.59899	0.08962	0.40896	0.10272	0.42757	0.12447	0.28812
			0.45086	0.05082			0.19458	0.59436	0.02849	0.60564	0.08846	0.41417	0.10278	0.43337	0.12383	0.29302
			0.45323	0.04477			0.19636	0.59649	0.02811	0.61242	0.0872	0.4193	0.10281	0.43947	0.12348	0.29831
			0.48588	0.04099			0.19817	0.59858	0.02771	0.61927	0.0859	0.42449	0.10284	0.44582	0.1234	0.30387
			0.45999	0.04282			0.20004	0.60076	0.02731	0.62615	0.08458	0.42983	0.10291	0.45238	0.12356	0.30954
			0.44404	0.05095			0.20199	0.60317	0.02691	0.63302	0.0833	0.43544	0.10303	0.4591	0.12394	0.31519
			0.41009	0.05669			0.20405	0.60594	0.02649	0.63983	0.08209	0.44144	0.10325	0.46593	0.12451	0.32068
			0.44725	0.0647			0.20623	0.60923	0.02607	0.64652	0.08099	0.44794	0.10359	0.47283	0.12525	0.32586
			0.44719	0.06337			0.20856	0.61315	0.02564	0.65305	0.08006	0.45505	0.10409	0.47974	0.12613	0.33061
			0.45667	0.05858			0.21116	0.61764	0.02517	0.65955	0.07929	0.463	0.10488	0.4871	0.12737	0.33502
			0.45954	0.05536			0.21405	0.62251	0.02461	0.66613	0.07865	0.47178	0.10602	0.49517	0.12911	0.33928
			0.4715	0.05442			0.21716	0.62774	0.02402	0.67275	0.07811	0.48119	0.1074	0.50371	0.13122	0.34341
			0.46575	0.05246			0.22039	0.6333	0.0234	0.67934	0.07763	0.49101	0.1089	0.51246	0.13357	0.34742
			0.4203	0.04994			0.22366	0.63917	0.0228	0.68584	0.0772	0.50105	0.11041	0.52117	0.13604	0.35132
			0.4243	0.0507			0.22688	0.64531	0.02224	0.69219	0.07678	0.51108	0.1118	0.52959	0.1385	0.35513
			0.4358	0.05568			0.22997	0.65169	0.02175	0.69834	0.07635	0.52091	0.11298	0.53747	0.14081	0.35886
			0.48074	0.04647			0.23282	0.6583	0.02137	0.70422	0.07587	0.53031	0.11381	0.54454	0.14287	0.36252
			0.49056	0.05278			0.23537	0.6651	0.02111	0.70978	0.07532	0.53909	0.1142	0.55056	0.14452	0.36612
			0.46513	0.06123			0.23752	0.67206	0.02101	0.71495	0.07467	0.54704	0.11402	0.55528	0.14566	0.36967
			0.4565	0.05927			0.23919	0.67953	0.02107	0.71955	0.07387	0.55404	0.11314	0.55826	0.14631	0.37297
			0.47285	0.0529			0.24044	0.68773	0.02128	0.72353	0.07292	0.56025	0.11161	0.55953	0.14662	0.37588
			0.47685	0.04698			0.24136	0.69644	0.0216	0.72705	0.07187	0.56586	0.10959	0.5595	0.14664	0.37854
			0.48841	0.04937			0.24205	0.70545	0.02203	0.73027	0.07076	0.57107	0.10721	0.55862	0.14643	0.38108
			0.47251	0.05284			0.24261	0.71455	0.02253	0.73336	0.06966	0.57604	0.10463	0.55731	0.14602	0.38363
			0.51114	0.05889			0.24314	0.72352	0.02308	0.73646	0.06861	0.58099	0.10201	0.556	0.14547	0.38634
			0.50849	0.05032			0.24374	0.73216	0.02367	0.73974	0.06765	0.58609	0.09949	0.55513	0.14482	0.38932
			0.48413	0.05026			0.2445	0.74024	0.02427	0.74337	0.06684	0.59153	0.09722	0.55512	0.14413	0.39271
			0.45672	0.04572			0.24552	0.74756	0.02485	0.7475	0.06623	0.59751	0.09536	0.55639	0.14343	0.39665
			0.48599	0.04408			0.24691	0.7539	0.02541	0.75228	0.06586	0.60421	0.09406	0.55939	0.14279	0.40126
			0.48616	0.04572			0.24863	0.75917	0.02599	0.75801	0.06582	0.6118	0.09329	0.56443	0.14195	0.40675
			0.49608	0.04073			0.25057	0.76356	0.02665	0.76469	0.06611	0.62019	0.0929	0.57123	0.14074	0.41309
			0.50882	0.04212			0.25269	0.76724	0.02736	0.77202	0.06664	0.62915	0.09281	0.57935	0.13928	0.42008
			0.47116	0.03922			0.25495	0.77038	0.02809	0.77973	0.06732	0.63847	0.09295	0.58834	0.13772	0.4275
			0.46935	0.0495			0.25733	0.77315	0.02883	0.78754	0.06809	0.64792	0.09324	0.59775	0.13618	0.43515
			0.44443	0.042			0.25977	0.77574	0.02955	0.79517	0.06884	0.65728	0.09362	0.60713	0.13481	0.44282
			0.50093	0.042			0.26224	0.7783	0.03021	0.80235	0.0695	0.66634	0.094	0.61603	0.13373	0.45031
			0.49129	0.04124			0.26471	0.78103	0.0308	0.8088	0.06998	0.67487	0.09432	0.624	0.13307	0.45741
			0.50082	0.03613			0.26714	0.78409	0.0313	0.81423	0.07019	0.68265	0.0945	0.63059	0.13299	0.46391
			0.50522	0.03638			0.26949	0.78766	0.03167	0.81836	0.07006	0.68946	0.09447	0.63535	0.1336	0.46961
			0.52219	0.04269			0.27187	0.79157	0.03194	0.82098	0.06957	0.69516	0.09424	0.638	0.13514	0.47455
			0.53933	0.04231			0.27439	0.79555	0.03214	0.82224	0.06878	0.6999	0.09391	0.63885	0.13762	0.47895
			0.51023	0.05057			0.27698	0.79961	0.03228	0.82245	0.06777	0.70389	0.0935	0.63833	0.14079	0.48292
			0.54158	0.05196			0.2796	0.80378	0.03235	0.82191	0.06658	0.70735	0.09303	0.63689	0.14442	0.48654
			0.50803	0.06224			0.28219	0.80805	0.03235	0.82094	0.06529	0.71051	0.09255	0.63497	0.14828	0.48989
			0.49743	0.05221			0.2847	0.81244	0.03229	0.81984	0.06394	0.71357	0.09207	0.63299	0.15214	0.49307
			0.49456	0.04509			0.28708	0.81696	0.03217	0.81891	0.0626	0.71677	0.09163	0.6314	0.15576	0.49617
			0.4852	0.04345			0.28926	0.82164	0.03199	0.81845	0.06133	0.7203	0.09126	0.63064	0.15892	0.49926
			0.47014	0.03872			0.29121	0.82647	0.03174	0.81879	0.06018	0.7244	0.09097	0.63115	0.16137	0.50244
			0.46772	0.0367			0.29286	0.83148	0.03144	0.82022	0.05922	0.72929	0.09081	0.63336	0.16289	0.5058
			0.46456	0.03746			0.2941	0.8369	0.03103	0.82266	0.05842	0.73494	0.09071	0.63732	0.16347	0.50925
			0.48768	0.04717			0.29493	0.84285	0.03048	0.82576	0.0577	0.74113	0.0906	0.6426	0.16335	0.51266
			0.49399	0.05858			0.29546	0.84917	0.02983	0.82939	0.05706	0.74775	0.09051	0.64893	0.16265	0.51604
			0.49642	0.06602			0.29578	0.85568	0.02911	0.83344	0.05646	0.75468	0.09047	0.65603	0.16152	0.51939
			0.50042	0.07207			0.296	0.86223	0.02835	0.83779	0.05591	0.76181	0.0905	0.66363	0.16009	0.52271
			0.50905	0.07611			0.29622	0.86864	0.02758	0.84232	0.05537	0.76901	0.09063	0.67146	0.15849	0.52601
			0.51689	0.07554			0.29654	0.87476	0.02682	0.84692	0.05484	0.77619	0.09088	0.67923	0.15686	0.52929
			0.53566	0.06047			0.29706	0.8804	0.02611	0.85145	0.0543	0.78322	0.09128	0.68669	0.15534	0.53257
			0.50262	0.05669			0.29788	0.88541	0.02547	0.8558	0.05373	0.78999	0.09185	0.69354	0.15405	0.53584
			0.51632	0.05826			0.29912	0.88961	0.02495	0.85986	0.05311	0.79639	0.09261	0.69953	0.15313	0.53911
			0.53121	0.04704			0.30081	0.89293	0.0245	0.86379	0.05249	0.80251	0.09374	0.70492	0.15248	0.5423
			0.52613	0.04048			0.3029	0.89547	0.02409	0.8678	0.05189	0.80851	0.0953	0.71013	0.15191	0.54536
			0.53645	0.04212			0.30528	0.8974	0.02372	0.87184	0.0513	0.8144	0.09717	0.71515	0.15141	0.54834
			0.49332	0.04288			0.30785	0.89886	0.02338	0.87588	0.05072	0.82018	0.09921	0.71995	0.15097	0.55129
			0.52518	0.03323			0.31054	0.90002	0.02308	0.87988	0.05011	0.82586	0.10132	0.7245	0.15058	0.55426
			0.52687	0.03752			0.31324	0.90101	0.02282	0.88378	0.04948	0.83143	0.10335	0.72877	0.15023	0.55731
			0.49247	0.03519			0.31585	0.90201	0.02259	0.88755	0.04881	0.83691	0.10519	0.73274	0.14992	0.56048
			0.49326	0.03708			0.31829	0.90315	0.02241	0.89115	0.04809	0.84229	0.10671	0.73639	0.14963	0.56383
			0.48007	0.0326			0.32046	0.90459	0.02227	0.89453	0.04731	0.84758	0.10779	0.73968	0.14937	0.56741
			0.49653	0.0314			0.32226	0.90649	0.02216	0.89766	0.04644	0.85278	0.10831	0.7426	0.14911	0.57128
			0.51091	0.03304			0.32368	0.90875	0.0221	0.90043	0.04542	0.8579	0.10821	0.74493	0.14879	0.57551
			0.49022	0.03701			0.32481	0.91116	0.02207	0.90284	0.0442	0.86294	0.10761	0.74657	0.14841	0.58012
			0.46727	0.03632			0.32572	0.91368	0.02208	0.90498	0.04286	0.8679	0.10659	0.7477	0.14799	0.585
			0.51176	0.04036			0.32646	0.91631	0.02213	0.90693	0.04144	0.87277	0.10527	0.74845	0.14759	0.59008
			0.50877	0.04218			0.32709	0.91903	0.02222	0.90877	0.04002	0.87753	0.10373	0.74899	0.14724	0.59526
			0.51965	0.03676			0.32769	0.92181	0.02235	0.9106	0.03866	0.88219	0.10209	0.74947	0.147	0.60045
			0.49507	0.03405			0.3283	0.92464	0.02253	0.9125	0.03741	0.88672	0.10044	0.75004	0.1469	0.60556
			0.50403	0.03619			0.32899	0.9275	0.02275	0.91455	0.03634	0.89113	0.09888	0.75087	0.147	0.6105
			0.4967	0.02964			0.32983	0.93036	0.02301	0.91684	0.03552	0.8954	0.0975	0.7521	0.14734	0.61519
			0.51322	0.02661			0.33087	0.93321	0.02332	0.91945	0.035	0.89953	0.09642	0.75389	0.14796	0.61953
			0.47798				0.33211	0.93621	0.02372	0.92263	0.03484	0.90364	0.09551	0.75629	0.14906	0.62334
			0.49337				0.33348	0.93946	0.02423	0.9264	0.03503	0.90783	0.09459	0.75917	0.15073	0.62664
			0.48204				0.33496	0.94286	0.02481	0.93058	0.03548	0.91199	0.0937	0.76241	0.15279	0.62957
			0.49208				0.33651	0.94633	0.02544	0.93495	0.03611	0.91607	0.09286	0.76588	0.15508	0.63232
			0.48176				0.3381	0.94977	0.02611	0.9393	0.03686	0.91996	0.09209	0.76947	0.15743	0.63503
			0.47319				0.33969	0.95309	0.02677	0.94345	0.03763	0.92359	0.09142	0.77307	0.1597	0.63789
			0.49264				0.34126	0.9562	0.0274	0.94717	0.03835	0.92687	0.09088	0.77654	0.16172	0.64104
			0.46969				0.34278	0.95899	0.02799	0.95026	0.03895	0.92973	0.09048	0.77978	0.16331	0.64467
			0.50082				0.3442	0.96139	0.02849	0.95253	0.03934	0.93208	0.09026	0.78266	0.16433	0.64893
			0.50651				0.34551	0.96329	0.02889	0.95377	0.03945	0.93383	0.09024	0.78506	0.16461	0.65399
			0.52845				0.34672	0.9646	0.02916	0.95382	0.03929	0.93469	0.0905	0.78662	0.16409	0.66006
			0.52506				0.34788	0.96537	0.02931	0.95281	0.03894	0.93457	0.09108	0.78726	0.16289	0.6671
			0.53217				0.34899	0.96572	0.02938	0.95097	0.03843	0.93373	0.0919	0.7873	0.16114	0.67487
			0.54914				0.35006	0.96575	0.02939	0.94849	0.03782	0.9324	0.09289	0.78703	0.15899	0.68313
			0.57248				0.35108	0.96558	0.02938	0.94561	0.03713	0.93083	0.09396	0.78677	0.15657	0.69165
			0.55016				0.35206	0.96533	0.02938	0.94252	0.0364	0.92928	0.09506	0.78682	0.15401	0.70018
			0.51362				0.35299	0.96509	0.02941	0.93945	0.03567	0.92799	0.09609	0.7875	0.15145	0.7085
			0.50398				0.35389	0.96499	0.02952	0.9366	0.03498	0.9272	0.097	0.7891	0.14902	0.71637
			0.54711				0.35475	0.96513	0.02972	0.93419	0.03436	0.92716	0.09771	0.79193	0.14685	0.72355
			0.57756				0.35557	0.96563	0.03005	0.93244	0.03386	0.92811	0.09814	0.79631	0.14509	0.72981
			0.60361				0.35631	0.96666	0.03052	0.93127	0.03344	0.93021	0.09826	0.80263	0.14354	0.73525
			0.5594				0.35692	0.96817	0.03111	0.93044	0.03304	0.93325	0.09811	0.81079	0.14199	0.74019
			0.52692				0.35746	0.97001	0.0318	0.92986	0.03268	0.93702	0.09777	0.82036	0.14047	0.74468
			0.47866				0.35794	0.972	0.03255	0.92947	0.03234	0.94129	0.0973	0.8309	0.13902	0.74877
			0.46067				0.3584	0.97398	0.03334	0.92917	0.03202	0.94583	0.09677	0.84197	0.13769	0.75253
			0.48373				0.35888	0.97577	0.03414	0.92891	0.03172	0.95041	0.09625	0.85315	0.13651	0.75601
			0.48125				0.35941	0.97721	0.03494	0.9286	0.03145	0.95481	0.09581	0.86398	0.13553	0.75927
			0.47753				0.36002	0.97812	0.0357	0.92817	0.03119	0.95879	0.09551	0.87404	0.13478	0.76237
			0.5369				0.36074	0.97834	0.03639	0.92754	0.03095	0.96214	0.09543	0.8829	0.13432	0.76535
			0.5082				0.36161	0.97771	0.037	0.92664	0.03073	0.96463	0.09562	0.89011	0.13417	0.76829
			0.5254				0.3627	0.97608	0.03757	0.92533	0.03054	0.9664	0.09613	0.89591	0.13441	0.7707
			0.51508				0.36402	0.97356	0.03813	0.92361	0.03039	0.96778	0.09689	0.90091	0.13504	0.77226
			0.52343				0.3655	0.97032	0.03869	0.92161	0.03028	0.9688	0.09786	0.90518	0.13597	0.77325
			0.54243				0.36708	0.96656	0.03923	0.91948	0.03018	0.96948	0.09896	0.90879	0.13715	0.77396
			0.54198				0.36868	0.96246	0.03973	0.91734	0.0301	0.96983	0.10015	0.91183	0.13852	0.77468
			0.55551				0.37024	0.9582	0.04018	0.91532	0.03003	0.96989	0.10137	0.91436	0.13999	0.77569
			0.50753				0.37169	0.95395	0.04056	0.91355	0.02995	0.96967	0.10255	0.91649	0.14151	0.77728
			0.4936				0.37295	0.94991	0.04086	0.91217	0.02986	0.9692	0.10364	0.91827	0.143	0.77974
			0.51818				0.37398	0.94625	0.04107	0.91131	0.02974	0.9685	0.10458	0.91978	0.14441	0.78335
			0.5678				0.37469	0.94316	0.04118	0.9111	0.0296	0.96759	0.10531	0.92112	0.14566	0.78839
			0.55658				0.37508	0.94054	0.0411	0.91176	0.02941	0.96629	0.10586	0.92223	0.14684	0.79562
			0.5188				0.37521	0.93815	0.04082	0.91327	0.02917	0.96446	0.1063	0.923	0.14806	0.80516
			0.50809				0.37513	0.93595	0.04038	0.9154	0.0289	0.96222	0.10664	0.92342	0.14931	0.81635
			0.50465				0.37487	0.93391	0.03986	0.91795	0.02862	0.95969	0.10691	0.92348	0.15056	0.82852
			0.52456				0.37449	0.93198	0.03929	0.9207	0.02834	0.95697	0.10711	0.92317	0.1518	0.84102
			0.50612				0.37403	0.93013	0.03875	0.92343	0.02807	0.95417	0.10727	0.92246	0.15301	0.8532
			0.52112				0.37353	0.92833	0.03829	0.92593	0.02783	0.95142	0.10741	0.92136	0.15417	0.86439
			0.54142				0.37303	0.92653	0.03796	0.92798	0.02763	0.94882	0.10753	0.91984	0.15525	0.87394
			0.56442				0.37259	0.92471	0.03782	0.92937	0.02749	0.94649	0.10766	0.9179	0.15625	0.88118
			0.54796				0.37223	0.92282	0.03793	0.92988	0.02743	0.94453	0.10782	0.91552	0.15715	0.88546
			0.55399				0.37197	0.92113	0.03836	0.92972	0.02745	0.94298	0.10805	0.91245	0.15796	0.88642
			0.51153				0.37176	0.91984	0.03909	0.9292	0.02755	0.94174	0.10835	0.90857	0.15871	0.88452
			0.47646				0.37158	0.91878	0.04004	0.92833	0.02772	0.94071	0.1087	0.90406	0.15942	0.88039
			0.49817				0.3714	0.9178	0.04114	0.92708	0.02793	0.93983	0.10904	0.89908	0.16006	0.87462
			0.52241				0.37119	0.91673	0.04229	0.92545	0.02817	0.93901	0.10934	0.8938	0.16063	0.86784
			0.54046				0.37092	0.91541	0.04343	0.92342	0.02841	0.93817	0.10956	0.8884	0.16113	0.86065
			0.52924				0.37057	0.91369	0.04448	0.92099	0.02864	0.93723	0.10965	0.88305	0.16156	0.85367
			0.53268				0.37012	0.9114	0.04536	0.91813	0.02885	0.93612	0.10958	0.87791	0.1619	0.84751
			0.53967				0.36952	0.90838	0.04598	0.91484	0.029	0.93476	0.1093	0.87316	0.16215	0.84278
			0.55929				0.36876	0.90448	0.04628	0.9111	0.02909	0.93305	0.10878	0.86897	0.16232	0.84009
			0.54587				0.36778	0.89947	0.0462	0.90655	0.02913	0.93107	0.10787	0.86519	0.16241	0.83941
			0.53144				0.36656	0.89338	0.04582	0.90097	0.02917	0.9289	0.10653	0.86155	0.16247	0.8401
			0.50161				0.36516	0.88646	0.04519	0.89463	0.02919	0.92658	0.10488	0.85806	0.16246	0.84183
			0.50544				0.36365	0.87894	0.04439	0.88779	0.02919	0.9241	0.10304	0.85473	0.16238	0.84427
			0.5077				0.36207	0.87108	0.0435	0.8807	0.02916	0.92147	0.10112	0.85157	0.16221	0.84712
			0.4901				0.36049	0.8631	0.04257	0.87363	0.0291	0.91872	0.09926	0.84857	0.16193	0.85006
			0.47161				0.35895	0.85524	0.04169	0.86682	0.029	0.91584	0.09757	0.84576	0.16153	0.85275
			0.50866				0.35753	0.84775	0.04092	0.86054	0.02884	0.91286	0.09616	0.84313	0.16099	0.85488
			0.46986				0.35627	0.84087	0.04034	0.85504	0.02863	0.90977	0.09516	0.84069	0.1603	0.85612
			0.43879				0.35524	0.83483	0.04002	0.85059	0.02836	0.9066	0.09469	0.83844	0.15945	0.85617
			0.45131				0.35447	0.82961	0.03992	0.8473	0.02797	0.90312	0.09477	0.83646	0.15816	0.85518
			0.44173				0.35395	0.82493	0.03998	0.84497	0.02742	0.89922	0.09528	0.83477	0.15633	0.85357
			0.45751				0.3536	0.82069	0.04015	0.84338	0.02677	0.89503	0.09615	0.83333	0.15413	0.85142
			0.46586				0.35337	0.81678	0.04042	0.84231	0.02605	0.89068	0.09729	0.83208	0.15173	0.8488
			0.46388				0.35318	0.81307	0.04077	0.84153	0.02532	0.88631	0.09863	0.83099	0.14932	0.84576
			0.47364				0.35297	0.80946	0.04117	0.84082	0.02462	0.88205	0.10008	0.83	0.14708	0.84239
			0.47804				0.35268	0.80585	0.0416	0.83995	0.02399	0.87802	0.10157	0.82906	0.14518	0.83874
			0.46896				0.35224	0.8021	0.04202	0.83869	0.02349	0.87438	0.10301	0.82815	0.14381	0.8349
			0.48103				0.35158	0.79813	0.04243	0.83682	0.02315	0.87124	0.10434	0.8272	0.14315	0.83092
			0.46152				0.35065	0.79381	0.0428	0.83413	0.02302	0.86875	0.10545	0.82617	0.14336	0.82688
			0.46546				0.34941	0.78916	0.04317	0.83065	0.02311	0.86714	0.10647	0.82526	0.14468	0.82241
			0.43208				0.34791	0.78432	0.04361	0.82667	0.0234	0.8664	0.10752	0.82462	0.14702	0.81726
			0.42284				0.3462	0.77933	0.04408	0.82226	0.02383	0.86631	0.10859	0.82416	0.15016	0.8116
			0.40682				0.34434	0.77424	0.04457	0.81751	0.02439	0.86662	0.10964	0.82376	0.15384	0.80566
			0.38049				0.34239	0.7691	0.04506	0.81251	0.02502	0.86711	0.11066	0.82331	0.15783	0.79963
			0.42639				0.34042	0.76395	0.04553	0.80735	0.0257	0.86755	0.11163	0.82272	0.16188	0.79371
			0.39509				0.33848	0.75883	0.04595	0.80211	0.02639	0.8677	0.11252	0.82188	0.16574	0.7881
			0.40891				0.33663	0.7538	0.04631	0.79689	0.02706	0.86733	0.11331	0.82067	0.16918	0.78301
			0.40524				0.33493	0.7489	0.04658	0.79176	0.02767	0.86621	0.11398	0.81899	0.17195	0.77864
			0.40457				0.33344	0.74417	0.04674	0.78683	0.02818	0.86411	0.11451	0.81675	0.1738	0.77518
			0.41122				0.33218	0.73962	0.04677	0.78213	0.02867	0.86101	0.11485	0.81369	0.17481	0.77286
			0.40383				0.33113	0.7352	0.04666	0.77761	0.02919	0.85713	0.115	0.80981	0.17525	0.77157
			0.40744				0.33022	0.73088	0.04644	0.77318	0.02973	0.85262	0.115	0.80532	0.17522	0.77107
			0.40756				0.3294	0.72664	0.04616	0.76876	0.03027	0.84762	0.11489	0.80043	0.17482	0.7711
			0.41596				0.32861	0.72245	0.04584	0.76427	0.03078	0.84228	0.11473	0.79535	0.17413	0.77141
			0.41883				0.3278	0.71828	0.04552	0.75962	0.03123	0.83673	0.11454	0.79031	0.17325	0.77175
			0.4137				0.32692	0.71411	0.04523	0.75475	0.03162	0.83113	0.11437	0.78552	0.17229	0.77186
			0.41235				0.3259	0.70992	0.04501	0.74956	0.03191	0.8256	0.11425	0.78118	0.17132	0.77149
			0.39893				0.3247	0.70568	0.04488	0.74397	0.03208	0.82029	0.11424	0.77752	0.17046	0.77038
			0.41037				0.32326	0.70135	0.04489	0.73791	0.0321	0.81534	0.11438	0.77475	0.16978	0.76829
			0.41618				0.32159	0.69711	0.04505	0.7311	0.03193	0.81071	0.11469	0.77316	0.16915	0.76506
			0.4269				0.31974	0.69307	0.04534	0.72347	0.03156	0.80621	0.11516	0.77268	0.16836	0.76089
			0.41804				0.31774	0.68913	0.04574	0.71527	0.03103	0.80179	0.11575	0.77301	0.16748	0.756
			0.41071				0.31562	0.68521	0.04621	0.70669	0.0304	0.79743	0.11639	0.77383	0.16654	0.75063
			0.41427				0.3134	0.6812	0.0467	0.69798	0.02971	0.79306	0.11705	0.77483	0.16562	0.74503
			0.44714				0.31113	0.67702	0.04718	0.68936	0.02902	0.78866	0.11768	0.77571	0.16475	0.73942
			0.43485				0.30881	0.67258	0.04763	0.68105	0.02836	0.78418	0.11822	0.77614	0.16399	0.73406
			0.4305				0.30648	0.66779	0.048	0.67328	0.0278	0.77957	0.11863	0.77581	0.1634	0.72917
			0.44562				0.30417	0.66254	0.04826	0.66626	0.02738	0.7748	0.11886	0.77442	0.16301	0.72499
			0.41477				0.30191	0.65675	0.04836	0.66024	0.02714	0.76982	0.11885	0.77165	0.16289	0.72177
			0.41833				0.29961	0.65026	0.0483	0.65542	0.0271	0.76463	0.11857	0.76737	0.16303	0.71964
			0.44782				0.29721	0.64308	0.04807	0.65173	0.02721	0.75928	0.11804	0.76181	0.16336	0.71845
			0.42881				0.29474	0.63538	0.04773	0.64886	0.02743	0.7538	0.1173	0.75526	0.16388	0.71796
			0.44319				0.29224	0.62729	0.0473	0.64655	0.02774	0.7482	0.11644	0.74796	0.16454	0.71795
			0.43924				0.28974	0.61898	0.04684	0.64451	0.0281	0.74251	0.11549	0.74019	0.16533	0.71818
			0.44139				0.28729	0.6106	0.04638	0.64247	0.02849	0.73674	0.11453	0.73221	0.16623	0.71842
			0.43879				0.28491	0.60231	0.04596	0.64015	0.02887	0.73092	0.11361	0.72429	0.1672	0.71844
			0.43846				0.28266	0.59426	0.04563	0.63727	0.02921	0.72506	0.1128	0.71669	0.16823	0.71801
			0.43513				0.28056	0.5866	0.04541	0.63354	0.02948	0.71919	0.11215	0.70969	0.16929	0.7169
			0.42988				0.27866	0.5795	0.04535	0.6287	0.02965	0.71333	0.11172	0.70354	0.17036	0.71487
			0.41855				0.27703	0.57285	0.04548	0.62272	0.02972	0.70734	0.11151	0.6982	0.17158	0.71188
			0.44268				0.27568	0.56646	0.04576	0.61587	0.02972	0.7011	0.11145	0.69339	0.17306	0.70813
			0.41866				0.27453	0.56029	0.04616	0.60832	0.02968	0.69472	0.11152	0.68897	0.17472	0.70379
			0.42757				0.27352	0.55432	0.04664	0.60025	0.02961	0.68826	0.11168	0.68483	0.17647	0.69902
			0.42205				0.27256	0.54852	0.04716	0.59182	0.02952	0.68183	0.11191	0.68085	0.17822	0.69398
			0.39825				0.27158	0.54286	0.04769	0.58321	0.02942	0.67549	0.11217	0.67689	0.1799	0.68885
			0.42086				0.27052	0.53732	0.04818	0.57459	0.02934	0.66933	0.11243	0.67285	0.18141	0.68378
			0.43056				0.26928	0.53187	0.0486	0.56612	0.02928	0.66345	0.11266	0.66859	0.18268	0.67895
			0.43744				0.26781	0.52649	0.0489	0.55798	0.02926	0.65792	0.11283	0.664	0.18362	0.67452
			0.43479				0.26603	0.52114	0.04906	0.55033	0.0293	0.65282	0.11291	0.65895	0.18414	0.67065
			0.42881				0.26386	0.51597	0.0491	0.54295	0.02936	0.64834	0.11294	0.65349	0.1842	0.66738
			0.41015				0.26134	0.5111	0.04909	0.53551	0.02938	0.64447	0.11298	0.64778	0.18386	0.66457
			0.39633				0.25857	0.50644	0.04901	0.52808	0.02939	0.64107	0.11302	0.64185	0.18319	0.6621
			0.4212				0.25563	0.5019	0.04888	0.52073	0.02942	0.63796	0.11304	0.63573	0.18228	0.65984
			0.42628				0.2526	0.4974	0.04868	0.51353	0.02949	0.63498	0.11304	0.62946	0.1812	0.65769
			0.41195				0.24958	0.49287	0.04843	0.50653	0.02962	0.63197	0.113	0.62309	0.18004	0.65551
			0.40017				0.24666	0.48822	0.0481	0.49981	0.02982	0.62877	0.11291	0.61663	0.17886	0.65319
			0.39555				0.24391	0.48337	0.04772	0.49342	0.03013	0.62521	0.11277	0.61014	0.17777	0.65062
			0.39645				0.24143	0.47823	0.04726	0.48745	0.03056	0.62113	0.11255	0.60363	0.17682	0.64767
			0.40947				0.23931	0.47273	0.04674	0.48194	0.03114	0.61636	0.11225	0.59716	0.1761	0.64422
			0.37835				0.23765	0.46672	0.04604	0.47709	0.0319	0.61079	0.11185	0.59067	0.17554	0.64045
			0.35546				0.23642	0.46021	0.04509	0.47296	0.03285	0.60451	0.11132	0.58408	0.17502	0.63658
			0.35021				0.23551	0.45333	0.04397	0.46936	0.03394	0.59771	0.11069	0.57743	0.17453	0.63255
			0.34423				0.23479	0.44623	0.04276	0.46613	0.03514	0.59054	0.11001	0.57071	0.17409	0.62832
			0.33521				0.23414	0.43905	0.04154	0.46311	0.03641	0.58319	0.10928	0.56395	0.1737	0.62383
			0.3307				0.23343	0.43194	0.04038	0.46013	0.03771	0.57581	0.10855	0.55716	0.17336	0.61905
			0.32456				0.23256	0.42502	0.03936	0.45703	0.03901	0.56859	0.10784	0.55037	0.17308	0.61392
			0.31818				0.23139	0.41845	0.03857	0.45364	0.04026	0.5617	0.10718	0.54358	0.17287	0.6084
			0.32433				0.2298	0.41235	0.03806	0.44978	0.04143	0.5553	0.10659	0.53681	0.17272	0.60243
			0.31029				0.22768	0.40689	0.03793	0.4453	0.04247	0.54956	0.10611	0.53008	0.17266	0.59598
			0.33307				0.22488	0.40222	0.03832	0.44018	0.04348	0.54449	0.10572	0.52327	0.17263	0.58859
			0.33685				0.22146	0.39829	0.03922	0.43456	0.04452	0.5399	0.10536	0.51629	0.17261	0.58007
			0.34959				0.21757	0.39493	0.04049	0.42856	0.04556	0.5357	0.10505	0.50921	0.17262	0.57074
			0.35438				0.21337	0.39192	0.04201	0.42228	0.04659	0.5318	0.10478	0.50211	0.17269	0.56093
			0.32957				0.20903	0.38908	0.04363	0.41584	0.04756	0.52811	0.10454	0.49506	0.17284	0.55096
			0.32636				0.2047	0.3862	0.0452	0.40935	0.04846	0.52452	0.10434	0.48813	0.17308	0.54114
			0.36527				0.20054	0.38311	0.04661	0.40291	0.04924	0.52096	0.10418	0.4814	0.17345	0.53179
			0.34626				0.19671	0.3796	0.04769	0.39664	0.04989	0.51732	0.10405	0.47492	0.17397	0.52325
			0.36087				0.19337	0.37548	0.04832	0.39064	0.05036	0.51351	0.10395	0.46879	0.17465	0.51581
			0.33837				0.19068	0.37055	0.04836	0.38502	0.05064	0.50944	0.10388	0.46306	0.17553	0.50982
			0.32416				0.18867	0.36468	0.04767	0.37966	0.05065	0.5052	0.10382	0.45785	0.17669	0.50566
			0.31971				0.18722	0.35799	0.0463	0.37436	0.05038	0.50096	0.10379	0.45314	0.17818	0.50322
			0.33668				0.1862	0.35068	0.04444	0.36916	0.04989	0.49668	0.10377	0.44881	0.17991	0.50206
			0.30826				0.1855	0.34295	0.04225	0.36408	0.04926	0.49237	0.10379	0.44476	0.1818	0.50174
			0.31976				0.185	0.335	0.0399	0.35914	0.04853	0.48801	0.10384	0.44088	0.18378	0.50181
			0.3104				0.18457	0.32704	0.03757	0.35437	0.04779	0.48357	0.10394	0.43705	0.18577	0.50184
			0.33504				0.18412	0.31925	0.03544	0.3498	0.04709	0.47906	0.1041	0.43318	0.18768	0.50137
			0.3607				0.18352	0.31185	0.03367	0.34544	0.0465	0.47446	0.10431	0.42914	0.18944	0.49997
			0.37181				0.18265	0.30504	0.03243	0.34133	0.04608	0.46974	0.1046	0.42482	0.19097	0.49719
			0.36589				0.1814	0.299	0.0319	0.33749	0.04591	0.46491	0.10496	0.42012	0.19218	0.49259
			0.37153				0.17982	0.29377	0.03214	0.33413	0.04596	0.45998	0.10547	0.41508	0.19309	0.48596
			0.37897				0.17806	0.28912	0.033	0.33133	0.04617	0.45499	0.10615	0.40983	0.19378	0.47767
			0.38619				0.17615	0.28495	0.03433	0.32895	0.04652	0.44992	0.10696	0.40441	0.19428	0.46807
			0.41224				0.17412	0.28114	0.03602	0.32683	0.04696	0.44476	0.10784	0.39884	0.19465	0.45757
			0.40936				0.172	0.27756	0.03793	0.32482	0.04746	0.43951	0.10874	0.39318	0.19491	0.44653
			0.40158				0.16982	0.2741	0.03992	0.32277	0.048	0.43416	0.10963	0.38744	0.19512	0.43534
			0.37987				0.1676	0.27065	0.04186	0.32052	0.04855	0.42868	0.11044	0.38168	0.19531	0.42437
			0.37119				0.16538	0.26707	0.04362	0.31792	0.04907	0.42308	0.11114	0.37591	0.19553	0.41402
			0.35562				0.16319	0.26326	0.04506	0.31482	0.04954	0.41733	0.11167	0.37018	0.19581	0.40466
			0.35371				0.16105	0.25909	0.04605	0.31106	0.04992	0.41144	0.11198	0.36453	0.19621	0.39667
			0.34277				0.15893	0.25461	0.04663	0.3065	0.05023	0.40522	0.11202	0.3589	0.19668	0.38986
			0.33899				0.15677	0.24997	0.04696	0.30122	0.05054	0.3986	0.1118	0.35325	0.19719	0.38375
			0.36809				0.15459	0.24519	0.0471	0.2954	0.05084	0.3917	0.11139	0.34757	0.19773	0.37824
			0.36735				0.15239	0.24032	0.04708	0.28923	0.05112	0.38463	0.11085	0.34188	0.19827	0.37324
			0.34108				0.15019	0.2354	0.04696	0.28287	0.05138	0.37751	0.11025	0.33618	0.19883	0.36866
			0.33121				0.14798	0.23047	0.04677	0.27652	0.05162	0.37047	0.10966	0.3305	0.19938	0.36442
			0.33848				0.14579	0.22556	0.04656	0.27035	0.05184	0.36362	0.10915	0.32482	0.19991	0.36042
			0.33696				0.14361	0.22071	0.04638	0.26453	0.05204	0.3571	0.10879	0.31917	0.20043	0.35658
			0.34598				0.14147	0.21596	0.04627	0.25926	0.05222	0.351	0.10863	0.31355	0.20092	0.3528
			0.34384				0.13936	0.21136	0.04628	0.25472	0.05237	0.34547	0.10875	0.30797	0.20138	0.34899
			0.35089				0.13733	0.20687	0.04641	0.25086	0.05246	0.34054	0.10919	0.30244	0.20179	0.3454
			0.33984				0.13537	0.20243	0.04662	0.24749	0.05249	0.3361	0.1099	0.29695	0.20219	0.34226
			0.33984				0.13346	0.19805	0.04687	0.24453	0.05248	0.33207	0.11082	0.29149	0.20257	0.33945
			0.34779				0.13159	0.19373	0.04715	0.2419	0.05244	0.32835	0.11189	0.28606	0.20293	0.33686
			0.31818				0.12971	0.18945	0.04742	0.23952	0.05238	0.32484	0.11304	0.28064	0.20328	0.33438
			0.32856				0.1278	0.18521	0.04766	0.2373	0.05234	0.32144	0.11419	0.27522	0.20361	0.3319
			0.35314				0.12584	0.18102	0.04783	0.23517	0.05232	0.31807	0.11529	0.2698	0.20393	0.3293
			0.355				0.12379	0.17686	0.04791	0.23305	0.05235	0.31462	0.11626	0.26438	0.20423	0.32648
			0.33048				0.12164	0.17274	0.04786	0.23086	0.05243	0.311	0.11705	0.25893	0.20453	0.32331
			0.3263				0.11935	0.16865	0.04767	0.22852	0.0526	0.30711	0.11758	0.25345	0.20482	0.3197
			0.29732				0.11686	0.16458	0.04727	0.22612	0.05287	0.303	0.11788	0.24791	0.20519	0.31559
			0.28909				0.11415	0.16053	0.04667	0.22381	0.05323	0.29878	0.11803	0.24228	0.20568	0.3111
			0.3007				0.1113	0.15651	0.04593	0.22156	0.05366	0.29449	0.11805	0.2366	0.20623	0.30629
			0.29056				0.10835	0.15252	0.04508	0.21936	0.05414	0.29015	0.11797	0.2309	0.20679	0.30127
			0.27657				0.10536	0.14858	0.04418	0.21717	0.05464	0.28578	0.11779	0.22522	0.2073	0.29611
			0.27618				0.10241	0.14469	0.04328	0.21498	0.05514	0.2814	0.11756	0.21958	0.2077	0.29091
			0.29022				0.09954	0.14086	0.04243	0.21277	0.05562	0.27705	0.11727	0.21402	0.20794	0.28576
			0.29992				0.09682	0.13711	0.04169	0.21052	0.05605	0.27275	0.11697	0.20856	0.20796	0.28074
			0.31006				0.09431	0.13344	0.0411	0.2082	0.05642	0.26851	0.11666	0.20325	0.20771	0.27594
			0.31446				0.09207	0.12986	0.04071	0.2058	0.0567	0.26438	0.11637	0.1981	0.20712	0.27145
			0.3205				0.0901	0.12635	0.04054	0.20327	0.05686	0.26035	0.11606	0.19304	0.20611	0.26727
			0.32952				0.08833	0.1229	0.04051	0.20063	0.0569	0.25641	0.1157	0.18799	0.20469	0.26332
			0.3258				0.08672	0.11951	0.04062	0.1979	0.05685	0.25254	0.11529	0.18298	0.20295	0.25953
			0.31655				0.08526	0.11619	0.04082	0.19513	0.05676	0.24872	0.11484	0.17806	0.20098	0.25587
			0.30099				0.08391	0.11294	0.04109	0.19235	0.05666	0.24492	0.11437	0.17326	0.19886	0.25228
			0.31373				0.08263	0.10977	0.04139	0.18958	0.05658	0.24112	0.11389	0.16862	0.1967	0.2487
			0.31243				0.08139	0.10668	0.0417	0.18686	0.05655	0.2373	0.11341	0.16418	0.19457	0.24509
			0.31982				0.08017	0.10369	0.04198	0.18423	0.05662	0.23344	0.11294	0.15999	0.19257	0.2414
			0.29856				0.07894	0.10079	0.0422	0.18172	0.05681	0.22952	0.11249	0.15608	0.19079	0.23756
			0.2848				0.07765	0.098	0.04234	0.17936	0.05716	0.2255	0.11208	0.1525	0.18931	0.23354
			0.28277				0.07635	0.0953	0.04244	0.17723	0.05778	0.22131	0.11166	0.14927	0.18801	0.22926
			0.29873				0.07509	0.0927	0.04258	0.17531	0.05869	0.21692	0.1112	0.14637	0.18671	0.22473
			0.2848				0.07385	0.09018	0.04273	0.17356	0.0598	0.2124	0.11072	0.14376	0.18546	0.22003
			0.2821				0.07265	0.08775	0.04286	0.1719	0.06102	0.20783	0.11024	0.1414	0.18429	0.21523
			0.27702				0.07146	0.08541	0.04297	0.17028	0.06225	0.20326	0.10978	0.13924	0.18325	0.21042
			0.28255				0.07029	0.08317	0.04303	0.16862	0.06342	0.19878	0.10936	0.13723	0.18237	0.20567
			0.29693				0.06914	0.08101	0.04302	0.16686	0.06443	0.19444	0.10901	0.13533	0.18169	0.20105
			0.28853				0.06799	0.07894	0.04291	0.16494	0.0652	0.19033	0.10872	0.1335	0.18125	0.19663
			0.29332				0.06684	0.07697	0.04269	0.16279	0.06562	0.18651	0.10854	0.1317	0.1811	0.19251
			0.29941				0.06569	0.07508	0.04234	0.16035	0.06563	0.18306	0.10848	0.12988	0.18127	0.18874
			0.30471				0.06455	0.07334	0.04178	0.15754	0.06505	0.18002	0.10857	0.12809	0.18203	0.18531
			0.30533				0.06345	0.07178	0.041	0.15438	0.06391	0.17737	0.10881	0.12644	0.18347	0.18213
			0.27663				0.06236	0.07037	0.04006	0.15095	0.06234	0.17502	0.10918	0.12488	0.1854	0.17917
			0.30939				0.06128	0.06905	0.03902	0.14736	0.06051	0.1729	0.10963	0.12342	0.18763	0.17641
			0.30899				0.06021	0.0678	0.03793	0.14369	0.05857	0.17092	0.11013	0.12203	0.18996	0.1738
			0.30792				0.05913	0.06658	0.03685	0.14002	0.05665	0.16901	0.11064	0.12069	0.19219	0.17134
			0.32258				0.05804	0.06535	0.03583	0.13645	0.05492	0.16709	0.11112	0.11938	0.19413	0.16899
			0.31694				0.05693	0.06407	0.03494	0.13306	0.05353	0.16507	0.11155	0.1181	0.19557	0.16672
			0.31965				0.05579	0.0627	0.03423	0.12995	0.05262	0.16288	0.11188	0.11681	0.19633	0.1645
			0.32444				0.05462	0.06122	0.03376	0.1272	0.05235	0.16044	0.11207	0.1155	0.19621	0.16232
			0.34452				0.05337	0.0596	0.03355	0.12471	0.05279	0.15777	0.11215	0.11416	0.1951	0.16016
			0.3457				0.05202	0.05787	0.03358	0.12233	0.05383	0.15496	0.11215	0.11278	0.19315	0.15805
			0.34305				0.05061	0.05607	0.03377	0.12008	0.05534	0.15204	0.11208	0.1114	0.19053	0.15602
			0.32777				0.04917	0.05422	0.03409	0.11798	0.05717	0.14904	0.11196	0.11003	0.18744	0.15407
			0.37925				0.04773	0.05236	0.03448	0.11605	0.0592	0.146	0.11181	0.10871	0.18404	0.15223
			0.35416				0.04634	0.05051	0.03489	0.11431	0.06129	0.14295	0.11162	0.10744	0.1805	0.1505
			0.35055				0.04502	0.04871	0.03526	0.11277	0.06331	0.13992	0.11142	0.10626	0.17702	0.14891
			0.34536				0.04382	0.04699	0.03553	0.11146	0.06512	0.13694	0.11121	0.10519	0.17376	0.14747
			0.35111				0.04276	0.04537	0.03567	0.11038	0.0666	0.13405	0.11101	0.10425	0.17091	0.14619
			0.35467				0.04188	0.04389	0.03561	0.10957	0.0676	0.13128	0.11083	0.10347	0.16864	0.14509
			0.35337				0.04123	0.04252	0.03533	0.10925	0.06813	0.12862	0.11063	0.10295	0.16685	0.14406
			0.33533				0.04079	0.04122	0.03486	0.1095	0.06835	0.12603	0.11038	0.10273	0.1653	0.14305
			0.34525				0.04052	0.03998	0.03425	0.11018	0.06832	0.12351	0.1101	0.10273	0.16397	0.1421
			0.3488				0.04037	0.03881	0.03355	0.11113	0.0681	0.12103	0.10981	0.10286	0.16282	0.14128
			0.33318				0.04028	0.0377	0.03282	0.1122	0.06777	0.11858	0.10952	0.10303	0.16181	0.14063
			0.31029				0.04021	0.03666	0.03209	0.11322	0.06739	0.11616	0.10925	0.10316	0.16092	0.14023
			0.31147				0.0401	0.03569	0.03142	0.11404	0.06702	0.11374	0.10902	0.10317	0.16009	0.14013
			0.30634				0.03991	0.03478	0.03087	0.11451	0.06674	0.11132	0.10885	0.10295	0.15931	0.14039
			0.32924				0.03959	0.03393	0.03047	0.11446	0.06661	0.10888	0.10876	0.10244	0.15853	0.14106
			0.3333				0.03908	0.03316	0.03028	0.11375	0.06669	0.10641	0.10875	0.10154	0.15772	0.14221
			0.32585				0.03839	0.03246	0.03034	0.11229	0.06697	0.10388	0.10889	0.10007	0.15673	0.14414
			0.32659				0.03757	0.03185	0.03063	0.1102	0.06739	0.10129	0.10918	0.09802	0.15549	0.14694
			0.32839				0.03665	0.03131	0.03109	0.10762	0.06789	0.09866	0.10957	0.09556	0.15414	0.15038
			0.33967				0.03565	0.03084	0.03166	0.10469	0.06847	0.09603	0.11003	0.09285	0.15279	0.15425
			0.32743				0.0346	0.03043	0.03228	0.10155	0.06909	0.09341	0.11051	0.09008	0.15158	0.1583
			0.31582				0.03353	0.03008	0.0329	0.09833	0.06973	0.09083	0.11097	0.0874	0.15064	0.1623
			0.30995				0.03247	0.02977	0.03346	0.09519	0.07035	0.08832	0.11137	0.08498	0.15008	0.16602
			0.2883				0.03144	0.02949	0.03391	0.09225	0.07094	0.0859	0.11167	0.08299	0.15003	0.16924
			0.29817				0.03047	0.02925	0.03418	0.08966	0.07145	0.08359	0.11183	0.0816	0.15062	0.17172
			0.29924				0.02958	0.02902	0.03422	0.08755	0.07187	0.08143	0.1118	0.08099	0.15198	0.17323
			0.3126				0.02874	0.02887	0.03403	0.08587	0.07221	0.07944	0.11152	0.08131	0.15458	0.17374
			0.30792				0.02788	0.02881	0.03368	0.08446	0.07249	0.0776	0.11098	0.08249	0.15858	0.17346
			0.30335				0.02703	0.02884	0.03319	0.08327	0.07274	0.07589	0.11027	0.08433	0.16356	0.17256
			0.29839				0.02619	0.02891	0.03259	0.08225	0.07295	0.07427	0.10944	0.08661	0.16915	0.17118
			0.29749				0.02539	0.02901	0.03192	0.08136	0.07314	0.07271	0.10857	0.08913	0.17495	0.16946
			0.31069				0.02464	0.02909	0.03119	0.08056	0.07331	0.07118	0.10773	0.09168	0.18057	0.16756
			0.28768				0.02395	0.02914	0.03045	0.0798	0.07346	0.06965	0.10699	0.09405	0.18561	0.16564
			0.25768				0.02334	0.02913	0.02973	0.07904	0.07361	0.06809	0.10642	0.09604	0.18968	0.16383
			0.2503				0.02283	0.02902	0.02904	0.07824	0.07376	0.06647	0.10608	0.09743	0.19238	0.16229
			0.26738				0.02243	0.0288	0.02842	0.07735	0.07392	0.06475	0.10605	0.09803	0.19333	0.16117
			0.2618				0.02217	0.02843	0.0278	0.07642	0.07409	0.06291	0.10641	0.09782	0.19209	0.16029
			0.24274				0.02208	0.02795	0.02708	0.07554	0.07426	0.06099	0.10714	0.09703	0.18882	0.1594
			0.24917				0.02211	0.02737	0.02631	0.07469	0.07443	0.059	0.10813	0.09577	0.18403	0.15853
			0.2636				0.02222	0.02673	0.02553	0.07386	0.0746	0.05698	0.10929	0.09415	0.17823	0.15772
			0.26834				0.02238	0.02606	0.02477	0.07303	0.07475	0.05496	0.11054	0.0923	0.17194	0.157
			0.29478				0.02257	0.02537	0.02409	0.07219	0.07489	0.05297	0.11178	0.09032	0.16565	0.15641
			0.28176				0.02273	0.02471	0.02352	0.07134	0.07501	0.05103	0.11292	0.08834	0.15989	0.15598
			0.29253				0.02284	0.02409	0.02309	0.07045	0.07511	0.04917	0.11386	0.08646	0.15516	0.15575
			0.27398				0.02286	0.02354	0.02286	0.06952	0.07518	0.04743	0.11451	0.0848	0.15197	0.15574
			0.26067				0.02276	0.0231	0.02286	0.06854	0.07522	0.04582	0.11479	0.08349	0.15083	0.156
			0.26208				0.02255	0.02273	0.02317	0.06739	0.07527	0.04433	0.11457	0.08235	0.15198	0.15667
			0.28886				0.02226	0.02241	0.02378	0.06604	0.07535	0.0429	0.11391	0.08119	0.15501	0.15779
			0.3042				0.02191	0.02212	0.02463	0.06455	0.07544	0.04154	0.11292	0.08004	0.15949	0.15924
			0.30409				0.02152	0.02188	0.02564	0.06302	0.07551	0.04026	0.11173	0.07894	0.16498	0.16092
			0.30567				0.0211	0.02166	0.02674	0.06151	0.07556	0.03905	0.11045	0.07795	0.17104	0.16271
			0.32811				0.02065	0.02149	0.02786	0.06009	0.07554	0.03792	0.10921	0.07709	0.17723	0.16449
			0.32495				0.02021	0.02134	0.02891	0.05886	0.07544	0.03687	0.10814	0.0764	0.18311	0.16615
			0.32839				0.01977	0.02123	0.02983	0.05787	0.07523	0.03592	0.10734	0.07594	0.18823	0.16756
			0.31942				0.01935	0.02114	0.03054	0.0572	0.07489	0.03507	0.10696	0.07573	0.19217	0.16862
			0.31379				0.01896	0.02108	0.03098	0.05694	0.0744	0.03431	0.1071	0.07582	0.19448	0.16921
			0.30014				0.01857	0.02108	0.03114	0.05721	0.07368	0.03369	0.10793	0.07635	0.19522	0.16917
			0.28435				0.01815	0.02113	0.03113	0.05799	0.0727	0.03323	0.10944	0.07735	0.19485	0.16854
			0.28435				0.01772	0.02124	0.03097	0.05917	0.07152	0.0329	0.11142	0.07871	0.19361	0.16748
			0.2923				0.01728	0.02138	0.03069	0.06062	0.07023	0.03266	0.11371	0.08031	0.19169	0.16616
			0.30324				0.01685	0.02155	0.03032	0.0622	0.06888	0.0325	0.11612	0.08204	0.18931	0.16476
			0.29907				0.01645	0.02172	0.0299	0.0638	0.06755	0.03237	0.11848	0.08378	0.18668	0.16343
			0.27561				0.0161	0.02188	0.02944	0.06529	0.06631	0.03226	0.12059	0.08542	0.184	0.16236
			0.27432				0.01582	0.02203	0.02898	0.06655	0.06522	0.03213	0.12228	0.08685	0.1815	0.1617
			0.29552				0.01561	0.02214	0.02856	0.06744	0.06435	0.03195	0.12337	0.08794	0.17937	0.16163
			0.32157				0.01549	0.0222	0.02819	0.06784	0.06377	0.03169	0.12367	0.0886	0.17783	0.16232
			0.32625				0.01551	0.02221	0.02784	0.06778	0.06349	0.03137	0.12304	0.08878	0.17676	0.16398
			0.31102				0.01565	0.02218	0.02746	0.06739	0.06342	0.03102	0.1216	0.0886	0.1759	0.16657
			0.32078				0.01589	0.02213	0.02705	0.06674	0.06354	0.03065	0.11953	0.08814	0.17518	0.16984
			0.30037				0.0162	0.02205	0.02662	0.06588	0.0638	0.03027	0.11703	0.08747	0.17459	0.17355
			0.30741				0.01655	0.02196	0.02619	0.06486	0.06417	0.02988	0.1143	0.08668	0.17406	0.17747
			0.3042				0.0169	0.02188	0.02578	0.06373	0.0646	0.0295	0.11154	0.08584	0.17355	0.18134
			0.27014				0.01723	0.02181	0.02539	0.06255	0.06506	0.02914	0.10895	0.08504	0.17303	0.18493
			0.28452				0.01749	0.02175	0.02503	0.06138	0.06552	0.02879	0.10671	0.08436	0.17245	0.188
			0.28627				0.01767	0.02173	0.02473	0.06026	0.06593	0.02849	0.10504	0.08387	0.17176	0.19031
			0.31142				0.01773	0.02175	0.02448	0.05926	0.06626	0.02822	0.10412	0.08366	0.17093	0.19161
			0.29518				0.01765	0.02179	0.0243	0.05825	0.06654	0.02799	0.10402	0.08374	0.16998	0.19175
			0.31739				0.01744	0.02182	0.02416	0.05712	0.06683	0.0278	0.10457	0.08402	0.16897	0.1909
			0.321				0.01715	0.02186	0.02406	0.0559	0.06712	0.02763	0.10561	0.08447	0.1679	0.1893
			0.32969				0.01679	0.02191	0.024	0.05465	0.06742	0.02748	0.107	0.08502	0.16678	0.18717
			0.30059				0.01642	0.02199	0.02396	0.05342	0.06772	0.02736	0.10859	0.08563	0.16562	0.18475
			0.30381				0.01605	0.0221	0.02395	0.05226	0.06803	0.02724	0.11022	0.08624	0.16443	0.18229
			0.29828				0.01571	0.02225	0.02395	0.05122	0.06834	0.02714	0.11175	0.0868	0.16321	0.18002
			0.29901				0.01545	0.02246	0.02397	0.05034	0.06865	0.02704	0.11302	0.08726	0.16196	0.17817
			0.29473				0.01529	0.02274	0.02399	0.04968	0.06896	0.02694	0.11389	0.08757	0.16071	0.17697
			0.30775				0.01527	0.0231	0.02402	0.04929	0.06927	0.02684	0.11421	0.08767	0.15945	0.17668
			0.32033				0.0154	0.02356	0.02404	0.04927	0.06963	0.02673	0.11395	0.08754	0.15809	0.17726
			0.31835				0.01565	0.02415	0.02407	0.04963	0.0701	0.02663	0.11323	0.08724	0.15659	0.17848
			0.30623				0.016	0.02482	0.02411	0.05027	0.07061	0.02652	0.11218	0.0868	0.15499	0.1802
			0.30713				0.01642	0.02556	0.02416	0.05109	0.07115	0.02642	0.11089	0.08626	0.15335	0.18231
			0.30995				0.01688	0.02633	0.02422	0.052	0.07165	0.02633	0.10946	0.08566	0.15173	0.18468
			0.31644				0.01735	0.02711	0.02431	0.0529	0.0721	0.02626	0.108	0.08505	0.15017	0.18719
			0.31903				0.01782	0.02786	0.02442	0.05368	0.07243	0.02619	0.10662	0.08447	0.14873	0.18973
			0.30313				0.01824	0.02856	0.02456	0.05426	0.07263	0.02615	0.10541	0.08395	0.14746	0.19215
			0.2892				0.01859	0.02918	0.02474	0.05453	0.07264	0.02612	0.10449	0.08355	0.14642	0.19435
			0.29794				0.01885	0.02969	0.02495	0.05439	0.07243	0.02612	0.10396	0.0833	0.14566	0.19621
			0.31384				0.01901	0.03009	0.02521	0.05384	0.07191	0.02616	0.10377	0.08319	0.14507	0.19779
			0.33634				0.01909	0.03041	0.02553	0.05298	0.07108	0.02624	0.10378	0.08319	0.14454	0.19928
			0.3373				0.01911	0.03066	0.0259	0.05186	0.07001	0.02636	0.10398	0.08326	0.14411	0.20069
			0.33831				0.0191	0.03086	0.0263	0.05054	0.06878	0.0265	0.10433	0.0834	0.14383	0.20203
			0.32704				0.01906	0.03103	0.02671	0.04909	0.06747	0.02665	0.10481	0.08358	0.14372	0.20331
			0.33425				0.01903	0.03118	0.02714	0.04756	0.06617	0.02679	0.10538	0.08378	0.14384	0.20456
			0.35281				0.01902	0.03135	0.02756	0.04601	0.06495	0.02692	0.10603	0.08399	0.14422	0.20578
			0.35906				0.01905	0.03153	0.02796	0.04451	0.06389	0.02701	0.10671	0.08418	0.14492	0.20699
			0.34046				0.01913	0.03176	0.02833	0.04311	0.06308	0.02705	0.1074	0.08434	0.14595	0.20819
			0.35923				0.0193	0.03204	0.02866	0.04187	0.06259	0.02704	0.10808	0.08445	0.14738	0.20942
			0.34463				0.01955	0.03242	0.02895	0.04072	0.0624	0.02697	0.10879	0.08455	0.14959	0.21089
			0.3223				0.01987	0.03292	0.02922	0.03956	0.06241	0.02686	0.1096	0.08468	0.15276	0.21272
			0.36188				0.02026	0.03348	0.02948	0.0384	0.06259	0.02671	0.11047	0.08482	0.1566	0.21474
			0.37079				0.02068	0.03407	0.02972	0.03726	0.06291	0.02654	0.11141	0.08496	0.16082	0.21681
			0.34158				0.02113	0.03465	0.02995	0.03615	0.06336	0.02634	0.11238	0.08508	0.16515	0.21875
			0.33341				0.02157	0.03518	0.03016	0.03509	0.06389	0.02612	0.11337	0.08516	0.1693	0.2204
			0.3316				0.022	0.03563	0.03037	0.0341	0.0645	0.02589	0.11436	0.08519	0.17298	0.22161
			0.34626				0.02239	0.03595	0.03058	0.03318	0.06514	0.02564	0.11534	0.08516	0.17592	0.2222
			0.33476				0.02272	0.03611	0.03078	0.03237	0.06579	0.02539	0.11628	0.08503	0.17782	0.22202
			0.33752				0.02298	0.03606	0.03098	0.03167	0.06643	0.02513	0.11717	0.08481	0.1784	0.2209
			0.332				0.02316	0.03578	0.03118	0.03107	0.06715	0.02485	0.11806	0.08439	0.17734	0.21848
			0.32072				0.02327	0.03528	0.03139	0.03055	0.06802	0.0245	0.11902	0.08374	0.17476	0.21471
			0.32653				0.02332	0.03461	0.03159	0.03011	0.06901	0.02412	0.12001	0.08293	0.17103	0.20992
			0.3382				0.02334	0.03381	0.0318	0.02974	0.07007	0.02372	0.12099	0.08203	0.16652	0.20447
			0.35405				0.02333	0.03293	0.03199	0.02945	0.07114	0.02331	0.12195	0.08112	0.1616	0.19868
			0.36087				0.02333	0.03201	0.03217	0.02924	0.07217	0.02293	0.12284	0.08026	0.15665	0.19291
			0.35664				0.02334	0.0311	0.03232	0.0291	0.07313	0.02258	0.12365	0.07953	0.15203	0.18748
			0.35359				0.02339	0.03025	0.03245	0.02903	0.07396	0.0223	0.12433	0.07899	0.14813	0.18274
			0.3373				0.02349	0.02951	0.03254	0.02904	0.07461	0.02208	0.12487	0.07872	0.1453	0.17902
			0.33826				0.02366	0.02891	0.0326	0.02912	0.07504	0.02196	0.12523	0.07879	0.14394	0.17668
			0.32535				0.02389	0.02839	0.03259	0.02935	0.07525	0.02194	0.12541	0.07932	0.14423	0.17573
			0.33803				0.02419	0.02788	0.0325	0.02977	0.0753	0.02201	0.12543	0.08032	0.14592	0.17585
			0.32805				0.02452	0.02737	0.03236	0.03034	0.0752	0.02215	0.12531	0.08166	0.14866	0.17683
			0.29986				0.02489	0.02691	0.03219	0.03099	0.07498	0.02234	0.12508	0.08321	0.1521	0.17846
			0.31407				0.02528	0.02649	0.032	0.03169	0.07467	0.02257	0.12475	0.08485	0.15589	0.18052
			0.34249				0.02568	0.02615	0.03183	0.03237	0.07428	0.02283	0.12434	0.08645	0.15969	0.1828
			0.33781				0.02608	0.0259	0.03169	0.03299	0.07384	0.02309	0.12388	0.0879	0.16316	0.18509
			0.35286				0.02645	0.02576	0.0316	0.03351	0.07337	0.02335	0.12339	0.08905	0.16594	0.18717
			0.3404				0.02681	0.02575	0.03159	0.03385	0.0729	0.0236	0.12287	0.08979	0.16769	0.18884
			0.34587				0.02712	0.02589	0.03167	0.03399	0.07245	0.02381	0.12236	0.08999	0.16806	0.18989
			0.35314				0.02737	0.02627	0.03189	0.03395	0.07195	0.024	0.1217	0.08952	0.16673	0.19056
			0.37621				0.02757	0.02691	0.03224	0.0338	0.07135	0.02422	0.1208	0.08843	0.16386	0.19122
			0.36188				0.02772	0.02775	0.03268	0.03356	0.07068	0.02444	0.11973	0.08689	0.15987	0.19182
			0.34846				0.02786	0.02871	0.03319	0.03322	0.06997	0.02466	0.1186	0.08504	0.15517	0.1923
			0.34683				0.02799	0.02973	0.03371	0.03279	0.06923	0.02489	0.11747	0.08305	0.15018	0.19262
			0.35286				0.02816	0.03075	0.03422	0.03226	0.06851	0.0251	0.11645	0.08109	0.14532	0.19271
			0.32343				0.02836	0.03167	0.03468	0.03166	0.06783	0.02529	0.11563	0.0793	0.14098	0.19254
			0.33516				0.02864	0.03245	0.03505	0.03097	0.06723	0.02545	0.11507	0.07785	0.1376	0.19205
			0.37271				0.029	0.03301	0.0353	0.0302	0.06672	0.02558	0.11489	0.0769	0.13557	0.19118
			0.35207				0.02947	0.03327	0.03538	0.02935	0.06634	0.02567	0.11516	0.07661	0.13532	0.18989
			0.32738				0.03011	0.03322	0.03526	0.02826	0.06606	0.02573	0.11603	0.07708	0.13712	0.18788
			0.34784				0.03094	0.03292	0.03497	0.02682	0.06584	0.02578	0.1175	0.07819	0.1407	0.18507
			0.38184				0.03189	0.03242	0.03454	0.02514	0.06567	0.02582	0.11942	0.0798	0.14563	0.18165
			0.37485				0.03293	0.03178	0.03402	0.02335	0.06557	0.02583	0.12163	0.08174	0.15152	0.17786
			0.39447				0.03398	0.03104	0.03345	0.02154	0.06552	0.02581	0.124	0.08387	0.15794	0.17391
			0.41235				0.03501	0.03026	0.03288	0.01984	0.06555	0.02576	0.12637	0.08602	0.16448	0.17002
			0.39594				0.03595	0.0295	0.03235	0.01836	0.06563	0.02568	0.12858	0.08805	0.17072	0.16641
			0.39092				0.03676	0.02879	0.0319	0.01721	0.06579	0.02555	0.13051	0.08979	0.17626	0.1633
			0.37621				0.03737	0.02821	0.03159	0.01651	0.06602	0.02538	0.13198	0.0911	0.18068	0.1609
			0.34457				0.03774	0.02779	0.03144	0.01637	0.06632	0.02515	0.13286	0.09181	0.18357	0.15945
			0.32704				0.03782	0.02752	0.03147	0.0169	0.06673	0.02483	0.13316	0.09192	0.18501	0.15902
			0.31334				0.03765	0.02734	0.03163	0.01806	0.06724	0.02437	0.13305	0.09158	0.18549	0.15945
			0.29704				0.03729	0.02722	0.0319	0.0197	0.06785	0.02383	0.1326	0.09089	0.18516	0.16055
			0.28458				0.03678	0.02716	0.03226	0.02169	0.06854	0.02324	0.13188	0.08993	0.18422	0.16215
			0.2989				0.0362	0.02713	0.03266	0.02387	0.06928	0.02263	0.13095	0.08881	0.18282	0.16404
			0.29321				0.03559	0.02712	0.03308	0.02612	0.07005	0.02204	0.1299	0.08761	0.18113	0.16605
			0.28644				0.03501	0.02712	0.0335	0.02828	0.07085	0.02151	0.12879	0.08643	0.17933	0.16799
			0.3077				0.03452	0.02711	0.03389	0.03021	0.07164	0.02108	0.12768	0.08536	0.17759	0.16966
			0.31029				0.03419	0.02708	0.03421	0.03177	0.0724	0.02079	0.12667	0.08449	0.17607	0.1709
			0.30257				0.03405	0.02701	0.03445	0.03283	0.07313	0.02066	0.1258	0.08393	0.17495	0.17151
			0.29112				0.03413	0.02691	0.0346	0.03341	0.07384	0.02075	0.12494	0.08362	0.17415	0.17147
			0.29789				0.03436	0.0268	0.03469	0.03368	0.07456	0.02103	0.12393	0.08346	0.17343	0.17097
			0.29366				0.03471	0.02668	0.03474	0.03369	0.0753	0.02146	0.12282	0.0834	0.17277	0.17012
			0.31762				0.03515	0.02656	0.03475	0.0335	0.07604	0.02199	0.12169	0.08344	0.17211	0.16904
			0.33301				0.03563	0.02644	0.03476	0.03318	0.07678	0.02257	0.12058	0.08354	0.17144	0.16785
			0.30211				0.03613	0.02631	0.03476	0.03277	0.07752	0.02316	0.11956	0.08368	0.17069	0.16664
			0.2874				0.0366	0.0262	0.03479	0.03233	0.07825	0.02371	0.11869	0.08384	0.16985	0.16554
			0.29039				0.03701	0.02608	0.03485	0.03193	0.07896	0.02418	0.11803	0.08398	0.16887	0.16467
			0.29411				0.03733	0.02598	0.03497	0.03161	0.07965	0.02451	0.11763	0.08409	0.16771	0.16413
			0.28074				0.03752	0.02589	0.03515	0.03144	0.08031	0.02467	0.11757	0.08414	0.16634	0.16404
			0.27285				0.03755	0.02582	0.03542	0.03136	0.08097	0.02464	0.11792	0.08408	0.16461	0.16449
			0.27212				0.03746	0.02578	0.03576	0.03128	0.08165	0.02444	0.11868	0.08392	0.1625	0.16541
			0.27054				0.03727	0.02576	0.03617	0.03121	0.08234	0.02411	0.11975	0.0837	0.16011	0.16669
			0.26738				0.03702	0.02574	0.03662	0.03115	0.08302	0.02371	0.12104	0.08346	0.15756	0.16818
			0.27465				0.03674	0.02572	0.03708	0.03111	0.08368	0.02326	0.12246	0.08325	0.15496	0.16978
			0.25684				0.03648	0.0257	0.03753	0.03108	0.08429	0.02282	0.12391	0.0831	0.15241	0.17136
			0.24708				0.03627	0.02566	0.03796	0.03107	0.08486	0.02241	0.1253	0.08307	0.15004	0.17279
			0.25047				0.03614	0.02559	0.03834	0.03109	0.08535	0.02208	0.12653	0.08319	0.14796	0.17395
			0.25875				0.03614	0.02548	0.03864	0.03113	0.08576	0.02187	0.12753	0.08351	0.14627	0.17471
			0.26738				0.03629	0.02533	0.03886	0.03121	0.08608	0.02182	0.12818	0.08406	0.14509	0.17495
			0.27195				0.03663	0.02512	0.03896	0.03132	0.08625	0.02196	0.12854	0.085	0.14431	0.17458
			0.27635				0.03715	0.02484	0.03895	0.03146	0.08626	0.02228	0.1287	0.08637	0.14376	0.17366
			0.2861				0.0378	0.02451	0.03887	0.03164	0.08616	0.02272	0.1287	0.08804	0.14345	0.17234
			0.27465				0.03854	0.02416	0.03873	0.03184	0.08599	0.02324	0.12858	0.08989	0.14339	0.17074
			0.26253				0.03932	0.02379	0.03857	0.03206	0.08577	0.0238	0.12835	0.09179	0.14358	0.16899
			0.25306				0.0401	0.02343	0.03841	0.0323	0.08556	0.02435	0.12805	0.09363	0.14402	0.16725
			0.24579				0.04084	0.02309	0.03829	0.03254	0.08539	0.02485	0.1277	0.09528	0.14474	0.16563
			0.24731				0.04148	0.0228	0.03823	0.03279	0.0853	0.02525	0.12734	0.09662	0.14572	0.16427
			0.24663				0.04199	0.02257	0.03825	0.03305	0.08534	0.0255	0.12699	0.09752	0.14698	0.16332
			0.24212				0.04233	0.02243	0.03839	0.03329	0.08553	0.02557	0.12669	0.09785	0.14853	0.16289
			0.26061				0.04248	0.02236	0.0387	0.03357	0.08593	0.02541	0.1263	0.09749	0.15079	0.16303
			0.24979				0.04249	0.02237	0.03917	0.03389	0.08652	0.02503	0.12574	0.09649	0.15397	0.16362
			0.2428				0.04239	0.02244	0.03975	0.03424	0.08725	0.02451	0.12506	0.09501	0.1578	0.16456
			0.25813				0.04221	0.02255	0.04041	0.0346	0.08807	0.02388	0.12434	0.09319	0.16199	0.16575
			0.25441				0.04198	0.02268	0.04108	0.03496	0.08892	0.02321	0.12364	0.09122	0.16627	0.16709
			0.2596				0.04171	0.02284	0.04172	0.0353	0.08975	0.02254	0.12302	0.08923	0.17034	0.16849
			0.23936				0.04144	0.02299	0.04228	0.03559	0.09051	0.02193	0.12254	0.08739	0.17393	0.16984
			0.24195				0.04119	0.02313	0.04272	0.03583	0.09114	0.02143	0.12229	0.08587	0.17675	0.17105
			0.25058				0.04099	0.02325	0.04299	0.036	0.09159	0.0211	0.12231	0.08481	0.17853	0.17202
			0.24099				0.04087	0.02332	0.04303	0.03608	0.09182	0.02099	0.12268	0.08438	0.17897	0.17266
			0.23039				0.04084	0.02338	0.04285	0.03601	0.09175	0.02114	0.12359	0.0847	0.17782	0.173
			0.21725				0.04086	0.02347	0.04249	0.03579	0.0914	0.0215	0.12509	0.08569	0.17521	0.17319
			0.22633				0.04093	0.02356	0.04198	0.03546	0.09086	0.02203	0.12699	0.08717	0.17147	0.17324
			0.23056				0.04102	0.02365	0.04135	0.03506	0.09018	0.02266	0.12915	0.08896	0.16696	0.17318
			0.22611				0.04111	0.02373	0.04063	0.03464	0.08945	0.02336	0.13139	0.0909	0.16199	0.17301
			0.21804				0.04118	0.02377	0.03985	0.03425	0.08872	0.02407	0.13354	0.0928	0.15692	0.17278
			0.21951				0.04121	0.02378	0.03904	0.03392	0.08808	0.02473	0.13545	0.09449	0.15207	0.17249
			0.22278				0.04118	0.02373	0.03824	0.03369	0.08758	0.0253	0.13693	0.09579	0.14777	0.17217
			0.20885				0.04108	0.02362	0.03747	0.03363	0.08731	0.02571	0.13782	0.09654	0.14438	0.17183
			0.21771				0.04087	0.02343	0.03677	0.03376	0.08733	0.02592	0.13796	0.09655	0.14221	0.17151
			0.22481				0.04056	0.02313	0.03603	0.03416	0.08767	0.02592	0.13717	0.09572	0.1412	0.17109
			0.21849				0.04014	0.02271	0.03517	0.03482	0.08827	0.02575	0.13553	0.09417	0.14093	0.17051
			0.24144				0.03966	0.0222	0.03423	0.03568	0.08907	0.02546	0.13324	0.09206	0.14128	0.16982
			0.22402				0.03911	0.02164	0.03327	0.03666	0.09002	0.02507	0.13051	0.08957	0.14212	0.16907
			0.2234				0.03852	0.02104	0.03234	0.03768	0.09106	0.02462	0.12757	0.08687	0.14333	0.16831
			0.22842				0.03792	0.02045	0.03148	0.03868	0.09213	0.02416	0.12461	0.08412	0.14476	0.16761
			0.22898				0.0373	0.01989	0.03075	0.03958	0.09318	0.02371	0.12184	0.08151	0.1463	0.167
			0.22346				0.0367	0.0194	0.03019	0.04031	0.09416	0.02332	0.11949	0.07919	0.14782	0.16655
			0.23575				0.03613	0.01901	0.02987	0.04078	0.095	0.02302	0.11775	0.07735	0.14918	0.16631
			0.24996				0.03562	0.01874	0.02982	0.04095	0.09566	0.02285	0.11684	0.07614	0.15026	0.16634
			0.25469				0.03513	0.01857	0.03011	0.04076	0.09615	0.0228	0.11679	0.07554	0.15109	0.16674
			0.24533				0.03465	0.01847	0.03072	0.04029	0.09653	0.02281	0.11737	0.07534	0.15184	0.16755
			0.22746				0.03417	0.01843	0.03159	0.0396	0.09684	0.02288	0.11847	0.07548	0.15255	0.16863
			0.22346				0.03369	0.01845	0.03264	0.03874	0.09708	0.023	0.11995	0.07589	0.15326	0.16989
			0.22255				0.03323	0.01851	0.0338	0.03777	0.09727	0.02315	0.12168	0.07649	0.15402	0.17122
			0.22836				0.03278	0.01863	0.03501	0.03675	0.09744	0.02333	0.12353	0.07722	0.15487	0.1725
			0.23011				0.03234	0.01879	0.03619	0.03573	0.0976	0.02352	0.12537	0.07801	0.15585	0.17362
			0.2203				0.03192	0.019	0.03727	0.03478	0.09776	0.02372	0.12707	0.07878	0.15701	0.17448
			0.24206				0.03152	0.01924	0.03818	0.03395	0.09795	0.0239	0.12849	0.07948	0.15838	0.17496
			0.23879				0.03115	0.01952	0.03886	0.03329	0.09819	0.02406	0.12951	0.08002	0.16002	0.17495
			0.23659				0.0308	0.01988	0.03934	0.03272	0.09845	0.02423	0.13027	0.08045	0.16222	0.17435
			0.23237				0.03049	0.02035	0.03971	0.0321	0.09868	0.02442	0.13097	0.08083	0.16512	0.17322
			0.21325				0.03021	0.02091	0.03999	0.03148	0.0989	0.02462	0.1316	0.08119	0.16849	0.17168
			0.21624				0.02994	0.02152	0.0402	0.0309	0.09911	0.02483	0.13214	0.08156	0.1721	0.16987
			0.24015				0.02969	0.02215	0.04034	0.03038	0.09934	0.02505	0.13257	0.08196	0.17571	0.16792
			0.22379				0.02944	0.02278	0.04042	0.02997	0.09959	0.02525	0.13286	0.0824	0.1791	0.16595
			0.21083				0.02919	0.02338	0.04047	0.02969	0.09987	0.02545	0.13301	0.08292	0.18204	0.16411
			0.20186				0.02893	0.02391	0.04048	0.02959	0.10019	0.02561	0.13298	0.08353	0.1843	0.16251
			0.21348				0.02865	0.02435	0.04048	0.0297	0.10056	0.02575	0.13277	0.08425	0.18565	0.1613
			0.21263				0.02835	0.02466	0.04048	0.03005	0.101	0.02585	0.13235	0.08512	0.18587	0.16059
			0.23485				0.02802	0.02488	0.04043	0.0308	0.10152	0.02589	0.13162	0.08624	0.18471	0.16042
			0.24054				0.02765	0.02503	0.0403	0.032	0.10214	0.02587	0.13055	0.08766	0.18228	0.16065
			0.25278				0.02727	0.02513	0.0401	0.03352	0.10282	0.0258	0.12921	0.08929	0.17888	0.1612
			0.21945				0.02688	0.02518	0.03987	0.03525	0.10355	0.02571	0.12768	0.09103	0.17477	0.16199
			0.19944				0.02649	0.02517	0.03961	0.03706	0.1043	0.0256	0.12604	0.09281	0.17025	0.16293
			0.2137				0.0261	0.02512	0.03936	0.03883	0.10505	0.02551	0.12437	0.09451	0.1656	0.16393
			0.21708				0.02572	0.02501	0.03914	0.04043	0.10578	0.02545	0.12273	0.09606	0.16111	0.16491
			0.22983				0.02537	0.02486	0.03897	0.04175	0.10646	0.02543	0.12121	0.09735	0.15706	0.1658
			0.21015				0.02505	0.02467	0.03887	0.04266	0.10708	0.02548	0.11989	0.09831	0.15373	0.16649
			0.22199				0.02477	0.02444	0.03886	0.04303	0.10761	0.02561	0.11884	0.09884	0.1514	0.16691
			0.22864				0.02454	0.02411	0.03893	0.04274	0.10805	0.02582	0.11805	0.09888	0.14985	0.16717
			0.22735				0.02433	0.02364	0.03906	0.04182	0.10844	0.02609	0.11744	0.0985	0.14864	0.1674
			0.2252				0.02416	0.02308	0.03924	0.04044	0.10879	0.02641	0.11697	0.0978	0.14777	0.16759
			0.22205				0.02401	0.02246	0.03947	0.03876	0.10909	0.02678	0.11661	0.09685	0.14724	0.16771
			0.22926				0.02387	0.02182	0.03973	0.03695	0.10936	0.02718	0.11632	0.09573	0.14706	0.16774
			0.22729				0.02375	0.02119	0.04002	0.03515	0.10961	0.02761	0.11605	0.09454	0.14723	0.16766
			0.23631				0.02362	0.02063	0.04034	0.03354	0.10984	0.02805	0.11577	0.09335	0.14774	0.16744
			0.23913				0.0235	0.02015	0.04068	0.03228	0.11006	0.02852	0.11545	0.09225	0.14861	0.16707
			0.24065				0.02336	0.01981	0.04104	0.03153	0.11029	0.02898	0.11504	0.09133	0.14983	0.16652
			0.24201				0.02321	0.01963	0.04141	0.03144	0.11052	0.02945	0.1145	0.09066	0.1514	0.16576
			0.24782				0.02305	0.01959	0.04179	0.03189	0.11076	0.02991	0.11388	0.09018	0.15333	0.16483
			0.2375				0.02288	0.01964	0.0422	0.03263	0.11098	0.03039	0.11322	0.08975	0.15561	0.16374
			0.22639				0.02272	0.01976	0.04263	0.03366	0.1112	0.03089	0.11252	0.08939	0.15824	0.16251
			0.21156				0.02255	0.01996	0.04308	0.03498	0.1114	0.0314	0.11179	0.0891	0.16121	0.16112
			0.19617				0.02238	0.02025	0.04355	0.0366	0.1116	0.03193	0.11103	0.08886	0.16454	0.15959
			0.20919				0.02222	0.02061	0.04405	0.03851	0.11179	0.03248	0.11023	0.08868	0.16822	0.15791
			0.21568				0.02205	0.02106	0.04457	0.04071	0.11196	0.03303	0.10939	0.08856	0.17225	0.15607
			0.21697				0.02188	0.02158	0.04512	0.0432	0.11213	0.03361	0.10852	0.08851	0.17663	0.15409
			0.21229				0.0217	0.02219	0.04569	0.04598	0.11228	0.0342	0.10762	0.08852	0.18136	0.15196
			0.22261				0.02153	0.02287	0.04628	0.04906	0.11243	0.0348	0.10668	0.08858	0.18644	0.14968
			0.21573
			0.2181
			0.22802
			0.22137
			0.20496
			0.20344
			0.20423
			0.21703
			0.22481
			0.21246
			0.19859
			0.1872
			0.16848
			0.16459
			0.17141
			0.17378
			0.18134
			0.17699
			0.19109
			0.17964
			0.15546
			0.15546
			0.15495
			0.16239
			0.16606
			0.15557
			0.15675
			0.15811
			0.16329
			0.17406
			0.17677
			0.17925
			0.16577
			0.1567
			0.1567
			0.16577
			0.16239
			0.16256
			0.1669
			0.15765
			0.17711
			0.17028
			0.15946
			0.15421
			0.15252
			0.13454
			0.13752
			0.14181
			0.1607
			0.14841
			0.14548
			0.14688
			0.15399
			0.15749
			0.14598
			0.15382
			0.16876
			0.1713
			0.16741
			0.1828
			0.19171
			0.17378
			0.1479
			0.14339
			0.13905
			0.13899
			0.14091
			0.15247
			0.1514
			0.15354
			0.17107
			0.1603
			0.16042
			0.16273
			0.16656
			0.19244
			0.17677
			0.17412
			0.19064
			0.17389
			0.17869
			0.17508
			0.1965
			0.21821
			0.22396
			0.20045
			0.20056
			0.19899
			0.20451
			0.21771
			0.21449
			0.23518
			0.23778
			0.24048
			0.22543
			0.22729
			0.22193
			0.21049
			0.2168
			0.22938
			0.23225
			0.2353
			0.25672
			0.23372
			0.24409
			0.23456
			0.22498
			0.21111
			0.21596
			0.21973
			0.21308
			0.21765
			0.21771
			0.21049
			0.20282
			0.19904
			0.21737
			0.21449
			0.23028
			0.23191
			0.24674
			0.24037
			0.23868
			0.23812
			0.22763
			0.24037
			0.25114
			0.24646
			0.22752
			0.21596
			0.20778
			0.22019
			0.23485
			0.23366
			0.21083
			0.21235
			0.22616
			0.22301
			0.22661
			0.21895
			0.20727
			0.2009
			0.20045
			0.20107
			0.18946
			0.18799
			0.22131
			0.24725
			0.23445
			0.2221
			0.23067
			0.2199
			0.2106
			0.2225
			0.24539
			0.25498
			0.27409
			0.2477
			0.24082
			0.24449
			0.25492
			0.24894
			0.26845
			0.27409
			0.26073
			0.25605
			0.24314
			0.23846
			0.25272
			0.24426
			0.24669
			0.25278
			0.24951
			0.25864
			0.26907
			0.24618
			0.22284
			0.21257
			0.2225
			0.23197
			0.22272
			0.2194
			0.21928
			0.23361
			0.22475
			0.21923
			0.21105
			0.21195
			0.21652
			0.22002
			0.22391
			0.22402
			0.22329
			0.2146
			0.21173
			0.21489
			0.21229
			0.19712
			0.19679
			0.18184
			0.18162
			0.18432
			0.21083
			0.2053
			0.18568
			0.19944
			0.20135
			0.19165
			0.19679
			0.1991
			0.1969
			0.18573
			0.19013
			0.19769
			0.19808
			0.17869
			0.17626
			0.19346
			0.21201
			0.2234
			0.23806
			0.22983
			0.20818
			0.19041
			0.17621
			0.19374
			0.18602
			0.17818
			0.17074
			0.17085
			0.17395
			0.17215
			0.16882
			0.15162
			0.15709
			0.16194
			0.14423
			0.16668
			0.15895
			0.15754
			0.15579
			0.16639
			0.15822
			0.15444
			0.14548
			0.14322
			0.13854
			0.14249
			0.13978
			0.13939
			0.14514
			0.15608
			0.1554
			0.15235
			0.16989
			0.16098
			0.16786
			0.17756
			0.14677
			0.15579
			0.14395
			0.15281
			0.16284
			0.16944
			0.17282
			0.15935
			0.16312
			0.16713
			0.16786
			0.16713
			0.16324
			0.16865
			0.16002
			0.15489
			0.15918
			0.16656
			0.18652
			0.18782
			0.18697
			0.18472
			0.17491
			0.17209
			0.14903
			0.14953
			0.15173
			0.1523
			0.14063
			0.14829
			0.15754
			0.15078
			0.14282
			0.15207
			0.14452
			0.14384
			0.16352
			0.18139
			0.16803
			0.18754
			0.17683
			0.15709
			0.17017
			0.17981
			0.17863
			0.16606
			0.17519
			0.17169
			0.15444
			0.14999
			0.1523
			0.15207
			0.14119
			0.14784
			0.13967
			0.13211
			0.1417
			0.15021
			0.14903
			0.14999
			0.13792
			0.13989
			0.14965
			0.13476
			0.14074
			0.14672
			0.13251
			0.13628
			0.13933
			0.13065
			0.121
			0.12963
			0.13493
			0.1241
			0.11773
			0.11841
			0.12207
			0.12157
			0.11858
			0.11334
			0.121
			0.13087
			0.14277
			0.14638
			0.13487
			0.13234
			0.1338
			0.13719
			0.13561
			0.14215
			0.14034
			0.15044
			0.16228
			0.15495
			0.13465
			0.13149
			0.12715
			0.12608
			0.13549
			0.13409
			0.12828
			0.12619
			0.12794
			0.14869
			0.15235
			0.14085
			0.15185
			0.1316
			0.12467
			0.14519
			0.13798
			0.10944
			0.11102
			0.12027
			0.11706
			0.12518
			0.11965
			0.12247
			0.11666
			0.11209
			0.10995
			0.1161
			0.10753
			0.10448
			0.10499
			0.1227
			0.12512
			0.11582
			0.10522
			0.1077
			0.09884
			0.10679
			0.10544
			0.10195
			0.10516
			0.10578
			0.11226
			0.11689
			0.11001
			0.09456
			0.1007
			0.10617
			0.10522
			0.12145
			0.12935
			0.12213
			0.11503
			0.12394
			0.11971
			0.1188
			0.11407
			0.11785
			0.10493
			0.10183
			0.10674
			0.11407
			0.11305
			0.12721
			0.11937
			0.11818
			0.12202
			0.11745
			0.11339
			0.10257
			0.10285
			0.10522
			0.0989
			0.09292
			0.1024
			0.10386
			0.10843
			0.10454
			0.10116
			0.10431
			0.10516
			0.09704
			0.10319
			0.11711
			0.10758
			0.09676
			0.09868
			0.1002
			0.10082
			0.10364
			0.10702
			0.10465
			0.1073
			0.10335
			0.10099
			0.10741
			0.12608
			0.11959
			0.12354
			0.1338
			0.1307
			0.12749
			0.11796
			0.11717
			0.11491
			0.11655
			0.10195
			0.11813
			0.10939
			0.09315
			0.08881
			0.09659
			0.11294
			0.11627
			0.11271
			0.09941
			0.09174
			0.09433
			0.09631
			0.11779
			0.11818
			0.11108
			0.10572
			0.10713

## Sheet: Fig. 4
Fig. 4D-G	1	1	2	2	3	3	4	4	5	5	6	6		Fig. 4G-H	1_1	1_2	2_1	2_2	3_1	3_2	4_1	4_2	5_1	5_2	6_1	6_2
	0.12738	-0.02498	0.02406	-0.01	0.0405	0.00165	0.02021	0.00868	0.02085	0.00799	0.01917	-0.01453			0.86059	0.24389	0.43535	0.16681	0.26501	0.11108	0.15384	0.07776	0.17003	0.10034	0.35919	0.1443
	0.02626	-0.02044	-0.00736	-0.04371	0.04627	-0.00296	0.01731	0.000131	0.03602	0.00994	0.00863	-0.02597			0.83639	0.22819	0.45433	0.13556	0.29658	0.13227	0.142	0.08729	0.13875	0.1056	0.26679	0.19605
	0.05468	-0.02697	0.00943	-0.00432	0.01218	0.02515	0.00333	0.05446	0.02553	0.00149	0.01831	0.01081			0.61602	0.23912	0.39687	0.08721	0.4509	0.06063	0.17378	0.05354	0.13105	0.05671	0.27935	0.18547
	0.05358	-0.03786	0.0133	0.02716	0.08748	0.0604	0.00941	0.07774	0.00626	-0.00239	0.03499	-0.01089			0.77063	0.17221	0.39683	0.20335	0.26431	0.11179	0.13776	0.05955	0.14728	0.09327	0.27545	0.19158
	0.17476	0.01497	0.05679	0.01631	0.0644	0.0663	0.08506	0.07776	0.04419	0.01746	0.04526	0.0184			0.60437	0.29031	0.40714	0.14951	0.28953	0.1065	0.1395	0.05806	0.13555	0.10755	0.25008	0.19399
	0.16697	0.00121	0.21532	0.0682	0.06904	0.06891	0.15384	0.07076	0.03458	0.04818	0.03932	0.00984
	0.3314	-0.00768	0.26093	0.13039	0.15862	0.07069	0.11351	0.05614	0.06039	0.04023	0.05475	0.04657
	0.40961	-0.0313	0.33946	0.12852	0.24322	0.07555	0.11202	0.05563	0.02333	0.05621	0.08393	0.04946			3.5286	2.60986	2.38576	1.97845	1.69454	2.48919		5.98973	35.8768	3.14215
	0.51152	0.1294	0.32546	0.1252	0.22493	0.0827	0.10958	0.04542	0.05825	0.06095	0.10566	0.05166			3.66532	3.3515	2.24223	1.62684	1.31392	1.36083		6.07823	36.9449	2.81574
	0.57906	0.10251	0.43535	0.15627	0.22543	0.07934	0.10402	0.04626	0.06161	0.03048	0.12563	0.06398			2.5762	4.55095	7.43753	3.24574	2.31072	1.50617		5.83359	34.0307	2.99908
	0.67905	0.17205	0.35872	0.1479	0.25064	0.06077	0.10191	0.05618	0.09973	0.03261	0.13063	0.04076			4.47494	1.95146	2.36434	2.31331	1.57902	1.43778		3.03675	9.22183	2.22153
	0.67447	0.16999	0.37354	0.15309	0.23028	0.03921	0.09365	0.0424	0.09595	0.02938	0.17394	0.04947			2.08181	2.72316	2.71859	2.40265	1.26034	1.28914		4.28068	18.3243	1.55924
	0.77635	0.14613	0.38332	0.16681	0.19743	0.03715	0.09315	0.03856	0.09357	0.04369	0.18241	0.08654										3.02072	9.12477	1.56998
	0.86059	0.10783	0.31364	0.16562	0.26501	0.05703	0.10362	0.03012	0.11635	0.05983	0.19815	0.07688
	0.77054	0.22094	0.35024	0.16172	0.22447	0.07233	0.09642	0.01455	0.12621	0.07014	0.22127	0.08744
	0.75198	0.16147	0.34117	0.12261	0.20881	0.07712	0.088	0.01127	0.09182	0.06615	0.23531	0.04579
	0.80779	0.24389	0.34854	0.09275	0.2096	0.09331	0.0866	0.00565	0.15346	0.10034	0.22225	0.07923
	0.76122	0.1894	0.29876	0.13678	0.19365	0.11108	0.08275	-7.4e-05	0.14476	0.08433	0.26918	0.08351
	0.75132	0.20555	0.2759	0.10964	0.16501	0.0967	0.08441	-0.00788	0.13214	0.08328	0.27726	0.07298
	0.74489	0.14754	0.22867	0.11996	0.18051	0.07032	0.06804	0.00469	0.16987	0.09404	0.29287	0.10482
	0.66172	0.1256	0.24481	0.06339	0.14162	0.04685	0.06719	0.01003	0.15723	0.07817	0.3192	0.08585		Fig. 4J	Focus	LB	LM	LT	R	1	2	3	4
	0.68787	0.1249	0.20716	0.0991	0.21551	0.03149	0.07118	-0.000474	0.13775	0.07916	0.32974	0.11412			0.00334	-0.00896	0.01211	0.03341	0.01023	0.02417	-0.00399	0.02416	0.00285
	0.62632	0.18595	0.2607	0.12707	0.17651	0.03484	0.05585	-0.00117	0.14691	0.07581	0.34289	0.11157			0.02253	0.02252	-0.00622	-0.00959	0.0031	0.01111	-0.00078611	0.00965	0.0149
	0.5555	0.14498	0.20297	0.07768	0.2133	0.04897	0.04407	0.0023	0.14977	0.09556	0.3454	0.1247			0.04208	0.00065954	0.01699	0.02968	0.00989	0.01455	0.0022	0.04145	-0.004
	0.55164	0.16791	0.23469	0.07688	0.12786	0.06677	0.03049	-0.00989	0.15661	0.07187	0.33155	0.13007			0.12511	8.23e-05	0.01094	0.00758	0.00576	0.01863	0.00217	0.00603	0.00648
	0.60311	0.13937	0.14203	0.09393	0.15353	0.08262	0.04288	-0.01265	0.15237	0.09229	0.34072	0.12763			0.12652	-0.01478	0.00516	0.01285	0.00813	0.00756	-0.01031	-0.00832	0.00422
	0.51653	0.1637	0.1962	0.08057	0.14217	0.08662	0.04612	0.02088	0.12557	0.05522	0.34792	0.1443			0.10664	0.04175	0.05847	0.01788	-0.00126	0.00492	0.00057094	-0.01061	-0.02096
	0.51931	0.13885	0.18934	0.08406	0.09585	0.07978	0.03878	0.024	0.13785	0.07209	0.35919	0.12442			0.12231	0.00649	-0.00102	-0.00684	0.00638	0.00711	-0.0005639	0.01294	0.01016
	0.55084	0.12302	0.16769	0.06465	0.12755	0.05735	0.01725	0.0239	0.13569	0.05031	0.33103	0.13637			0.12698	0.02151	-0.00654	0.01778	-6.97e-05	0.01868	-0.00028631	0.0165	0.0042
	0.3685	0.07906	0.16426	0.0845	0.13029	0.04205	0.02351	0.01944	0.17003	0.09156	0.32931	0.09653			0.12731	0.02024	0.03405	0.03069	0.01191	0.01499	0.00496	-0.01347	-0.01297
	0.42331	0.07541	0.14431	0.05687	0.07252	0.04739	0.0334	0.02015	0.11468	0.04552	0.32285	0.1343			0.14407	0.02156	0.04005	0.01312	0.01347	0.02628	0.00848	-0.00653	0.00564
	0.37283	0.09648	0.13739	0.0594	0.06971	0.05807	0.03644	0.01283	0.11684	0.05937	0.32907	0.11344			0.13936	0.02095	-0.01663	0.00010545	0.00091203	0.0065	-0.012	0.02118	0.00111
	0.34718	0.09937	0.09537	0.08509	0.11542	0.05514	0.02684	0.02448	0.13347	0.06469	0.31484	0.10853			0.08616	0.03661	-0.01242	-0.00199	0.01366	-6.61e-05	-0.01132	-0.00633	-0.01962
	0.32293	0.10967	0.09601	0.05696	0.09308	0.05058	0.03242	0.04233	0.08168	0.08278	0.32666	0.10051			0.0661	0.01467	0.01944	0.00123	0.01439	-0.00403	-0.02078	-0.00027346	-0.02714
	0.35977	0.10481	0.11	0.08959	0.14755	0.03343	0.02642	0.04881	0.1416	0.06836	0.30172	0.10696			0.08219	0.02904	0.0202	-0.00869	0.00479	-0.0049	-0.00271	0.0035	-0.00149
	0.29146	0.11607	0.08823	0.04168	0.04276	0.01982	0.03148	0.0249	0.1237	0.07046	0.28683	0.08986			0.032	-0.00164	0.00112	-0.01206	-0.0056	-0.00832	0.00246	-0.03071	0.01036
	0.30579	0.00335	0.09331	-0.0038	0.04302	0.02207	0.01826	0.0261	0.11654	0.05745	0.30757	0.07495			0.05684	0.01592	0.02256	0.00649	0.00621	0.0075	0.00496	0.00542	-0.00765
	0.16565	0.0235	0.07971	0.03344	0.04721	0.02398	0.02793	0.01976	0.09771	0.06355	0.27558	0.08244			0.03814	0.00839	0.01243	0.00051192	-0.0043	-0.00089646	-0.01139	0.01126	0.01321
	0.21876	0.01708	0.04913	0.03155	0.1242	0.02403	0.02673	0.02248	0.10684	0.09279	0.27234	0.07041			0.0449	0.025	0.01806	-0.00714	0.00052117	-0.01205	0.01285	-0.02586	0.00396
	0.21851	0.000748	0.09258	0.0478	0.0328	0.01854	0.02695	0.02271	0.0839	0.0908	0.24497	0.06159			0.04269	0.00144	-0.01041	0.00167	-0.00788	-0.01481	-0.00407	-0.00424	0.03792
	0.22414	-0.00503	0.07514	0.06028	0.12947	0.00248	0.02007	0.03835	0.12323	0.07244	0.23839	0.03636			0.03644	0.00982	0.00712	-0.01405	-0.00146	-0.01241	-0.00161	-0.04184	-0.00589
	0.16408	0.00811	0.07392	-0.02511	0.12866	0.00249	0.01546	0.05221	0.0785	0.07791	0.2126	0.06455			0.00564	-0.01718	-0.0035	-0.01185	-0.00646	-0.01014	-0.00253	-0.00224	-0.01531
	0.16985	0.04162	0.07552	0.03994	0.04263	0.01373	0.01932	0.04101	0.09981	0.09783	0.1909	0.0284			-0.00877	-0.00927	-0.03629	-0.01074	-0.02191	-0.00624	0.00417	0.02926	0.00434
	0.12096	0.02986	0.05185	0.05842	0.04258	0.01326	0.02044	0.0324	0.09366	0.08842	0.20688	0.06331			0.00543	-0.02218	-0.02667	0.00761	-0.00716	0.00553	-0.00844	-0.01446	0.01701
	0.05401	-0.01153	0.02832	-0.02211	0.06283	0.02508	0.00899	0.02872	0.1113	0.05524	0.17865	0.0425			0.01629	-0.00815	0.0034	-0.0045	-0.00931	0.00848	-0.00973	0.01378	-0.02019
	0.1611	-0.04295	0.01632	0.06346	0.05562	0.0516	0.02084	0.01626	0.07168	0.02199	0.15715	0.06001			0.00876	-0.00551	-0.01356	0.00753	0.00675	0.0089	0.00767	0.00227	-0.00232
	0.03764	0.09965	0.05325	-0.04772	0.05168	0.05873	0.01684	0.01853	0.0816	0.04662	0.16321	0.07356			0.01359	0.00982	-0.02018	-0.0197	0.00407	0.0092	0.01211	0.01636	-0.03448
	0.13042	0.02688	0.04745	-0.01537	-0.02088	0.02892	0.000562	0.0226	0.10035	0.06854	0.15705	0.07138			0.00122	0.00125	0.01337	0.00469	0.00324	-0.00645	0.00456	-0.00652	0.03678
	0.04662	0.01938	0.04476	-0.0277	0.05272	0.0005336	0.0012	0.05404	0.09918	0.04742	0.18037	0.07907			0.02043	-0.0144	-0.01075	-0.0157	0.00692	0.01005	0.01623	-0.00242	-0.00616
	0.00841	0.07068	0.02656	0.03047	0.09552	0.01144	0.00332	0.03479	0.09048	0.03532	0.18059	0.12168			0.00863	-0.00655	0.00758	0.01688	0.00252	5.64e-05	0.00562	-0.00699	0.01033
	0.02157	0.02566	-0.00146	-0.0276	0.08796	0.02194	0.00471	0.02612	0.06459	0.07568	0.18329	0.07528			0.00468	-0.00297	0.01726	0.00197	0.01619	0.00696	-0.00111	0.00341	-0.00491
	0.01725	0.05502	0.04312	0.0599	-0.00646	0.01899	0.00222	0.02576	0.08403	0.06906	0.19312	0.07412			0.00909	0.00070514	0.01667	0.03223	0.01306	0.01092	0.00326	-0.00118	0.01051
	0.00604	-0.04981	-0.02236	-0.02818	-0.05446	0.00172	0.00605	0.06874	0.04846	0.0272	0.16812	0.08187			-0.01759	0.00454	0.01976	0.0008868	0.00041454	-0.00453	0.00575	0.00375	0.00932
	0.04929	0.0719	0.02217	0.0492	0.00757	-0.02327	0.01015	0.08729	0.0768	0.02757	0.18044	0.03214			0.00824	0.00845	-7.97e-05	0.00664	0.00376	-0.00085258	0.01019	-0.0102	-0.0095
	0.10989	0.03455	0.03177	-0.02001	0.00538	-0.02962	0.1045	0.07879	0.06049	0.01494	0.17611	0.04036			0.02408	0.02245	0.02462	0.00383	0.00692	0.00412	-0.00505	0.02303	-0.00233
	0.30413	0.01129	0.20338	0.0604	0.15914	0.00323	0.142	0.07975	0.04579	0.03874	0.17455	0.05611			-0.00237	0.00437	-0.00119	0.00812	0.00618	0.01961	0.00921	0.02572	0.00392
	0.34311	0.03415	0.33286	0.0934	0.2112	0.05645	0.10355	0.07969	0.02859	0.03828	0.18669	0.04143			-0.02033	0.02546	-0.03887	0.0137	0.0104	0.01135	0.00249	0.0031	0.00525
	0.45743	0.1191	0.38044	0.08421	0.24118	0.09243	0.10896	0.07233	0.05681	0.05498	0.15972	0.05408			-0.01752	-0.01222	0.00332	-0.02808	-0.00416	-0.00698	-0.00021501	-0.00255	0.03249
	0.48566	0.02988	0.42425	0.04874	0.19741	0.10047	0.10201	0.06171	0.01609	0.0235	0.16641	0.03502			-0.0026	-0.00299	0.00376	-0.00868	-0.0023	0.00828	0.00093245	0.00952	-0.0097
	0.55909	0.08278	0.45433	0.05679	0.23754	0.10904	0.09865	0.06179	0.04884	0.03676	0.16105	0.00417			0.00797	-0.02784	-0.00436	0.02339	0.01101	0.00335	0.00646	0.00429	0.03995
	0.69734	0.12999	0.42277	0.06003	0.29658	0.11487	0.0986	0.04554	0.04119	0.0366	0.14595	0.01435			-0.01647	0.0069	-0.02427	0.00652	0.00045584	-0.01134	0.00749	0.0043	-0.01502
	0.74053	0.22449	0.40198	0.11155	0.24991	0.11888	0.09278	0.0433	0.03724	0.03939	0.13228	0.0267			-0.00575	0.01329	-0.00928	-0.00686	0.00466	0.00335	0.01108	0.01771	0.00699
	0.83639	0.2056	0.42587	0.08094	0.26764	0.11327	0.07926	0.02804	0.05482	0.04758	0.12753	0.04813			-0.00111	0.01848	0.02424	-0.00205	0.00348	0.01305	-0.00928	0.00962	0.00635
	0.81342	0.19997	0.39142	0.07053	0.25025	0.10863	0.06831	0.03033	0.05836	0.01795	0.13011	0.02756			-0.00411	-0.00881	-0.00817	0.01335	0.0081	0.00344	0.01017	0.00438	-0.00132
	0.73488	0.20445	0.38535	0.07893	0.22893	0.11697	0.07091	0.04325	0.06201	0.03274	0.13589	0.01232			-0.00071955	0.03703	-0.0081	-0.0098	0.00073125	0.00939	0.0017	-0.00736	-0.01628
	0.823	0.22745	0.39858	0.13556	0.24903	0.12314	0.0735	0.05249	0.03576	0.02569	0.12202	0.04206			0.000629	-0.00094616	-0.01235	-0.02167	-0.00448	0.00809	-0.00134	0.01669	0.00589
	0.78406	0.19962	0.33348	0.07846	0.25423	0.13227	0.06443	0.03683	0.06547	0.03938	0.12178	0.01555			-0.01226	-0.00911	-0.00807	-0.00492	-0.00706	0.01047	0.02011	0.00015582	-0.00892
	0.70414	0.22183	0.37481	0.09887	0.23349	0.12489	0.07224	0.04743	0.04813	0.02665	0.11721	0.03572			-0.0129	-0.01048	-0.00014597	-0.04083	0.00741	0.00432	0.01716	-0.00176	0.02149
	0.74894	0.22732	0.31696	0.0678	0.19641	0.10978	0.0693	0.03347	0.01704	0.03917	0.11449	0.01106			-0.01478	-0.01384	-0.01094	0.00792	-0.00081054	-0.00232	0.02284	0.0023	0.02454
	0.67329	0.2248	0.31003	0.05872	0.252	0.10352	0.06829	0.027	0.02991	0.0027	0.09445	0.02753			-0.00030605	-0.00281	-0.00218	0.02841	-0.000867	0.00255	0.01121	-0.03656	0.02825
	0.70335	0.22819	0.29067	0.07429	0.21423	0.07346	0.0685	0.02274	0.05594	0.03151	0.07988	0.01025			-0.01117	0.01556	0.03172	0.01271	-0.00202	0.01331	0.01051	0.02126	-0.0039
	0.59996	0.17744	0.26232	0.09994	0.15637	0.04761	0.0621	0.01326	0.03894	0.0284	0.08481	0.01702			-0.00418	-0.00111	0.00195	0.02801	0.00301	-0.00391	0.00358	-0.01619	0.01171
	0.55618	0.21437	0.28036	0.10305	0.19269	0.0561	0.07072	0.02835	0.01102	0.02534	0.08224	0.01656			0.05359	0.01538	0.00689	-0.00557	-0.00101	0.012	0.00224	-0.0006979	-0.00307
	0.58167	0.19938	0.28312	0.05368	0.13192	0.07014	0.07379	0.01077	0.0598	0.01141	0.07895	0.03635			0.11839	0.01424	0.03257	0.01311	0.01969	0.02037	0.01257	0.04145	0.00398
	0.55488	0.20451	0.25889	0.04545	0.21788	0.07326	0.05914	0.01439	0.04817	0.03019	0.09008	0.01023			0.13288	-0.02174	0.03011	0.01768	0.00665	0.0122	0.00519	0.01904	0.00279
	0.55457	0.21974	0.29266	0.01648	0.12031	0.07053	0.04786	0.01222	0.03412	0.00179	0.0446	0.03362			0.10815	0.01687	0.04911	0.0262	-0.00176	0.00539	0.00583	0.03962	0.02465
	0.4709	0.11851	0.20693	0.05602	0.16848	0.05646	0.04693	0.01503	0.03446	0.02403	0.04172	0.07163			0.10451	0.00442	0.03291	-0.00475	0.01383	0.00825	-0.01188	0.03384	-0.01371
	0.42788	0.16807	0.24674	0.04017	0.14229	0.03911	0.03988	-0.00189	0.03631	-0.00992	0.06785	0.06611			0.13462	0.01208	0.0236	0.01847	0.01789	0.00545	-0.01094	0.00993	-0.01765
	0.49328	0.14256	0.22596	0.03792	0.10928	0.0329	0.03057	-0.00363	0.01863	0.02597	0.05522	0.03083			0.10374	0.01115	0.01904	0.01268	0.01554	0.00176	-0.01289	-0.02498	-0.0153
	0.44906	0.14214	0.19572	0.05372	0.18046	0.04324	0.03207	-0.00845	0.00197	0.02591	0.06034	0.01423			0.10844	0.03302	0.02933	-0.01317	0.01721	0.00106	-0.00823	-0.01333	-0.01501
	0.40093	0.11224	0.17391	0.02091	0.09874	0.0596	0.0296	-0.01233	0.0437	0.03196	0.05852	0.01065			0.09552	-0.01248	0.03432	0.00681	-0.00304	0.01435	0.00244	0.02181	0.00689
	0.44287	0.1406	0.13465	0.00943	0.13681	0.06996	0.03022	0.01177	0.04528	0.05086	0.05299	0.03678			0.09309	-0.01055	0.03129	0.00197	0.00545	0.00965	0.00649	0.02134	0.0171
	0.32043	0.08906	0.1592	0.00351	0.1185	0.06726	0.03275	0.02724	0.01779	0.02131	0.06514	0.04763			0.06159	-0.00579	0.03537	0.01953	0.00205	-0.00196	-0.00783	-0.02207	-0.03067
	0.3282	0.12948	0.12583	0.02011	0.13978	0.06331	0.03047	0.01407	0.03855	-0.00968	0.05667	0.02824			0.06077	0.01151	0.00167	0.00876	-0.00054447	-0.00165	-0.00876	-0.03206	0.014
	0.28476	0.11335	0.13756	-0.00469	0.06892	0.06204	0.05068	0.01884	0.02347	0.02304	0.06031	-0.04404			0.03931	-0.00956	0.01697	0.00601	0.01002	-0.01583	-0.01598	-0.0133	-0.01211
	0.25523	0.10401	0.11424	-0.01488	0.07964	0.0616	0.03032	0.02609	-7.4e-05	0.01022	0.04093	0.00631			0.06567	0.0038	0.00723	-0.00711	0.00225	-0.00247	-0.01963	-0.01868	-0.01078
	0.22923	0.08955	0.11255	0.04536	0.04256	0.05751	0.02517	0.0127	0.04394	-0.00723	0.04307	-0.01926			0.02252	-0.0474	0.00165	0.01379	-0.00681	-0.02187	-0.01153	0.0133	-0.03621
	0.19176	0.09788	0.10167	0.04729	0.07708	0.05732	0.02452	0.0257	0.00853	0.00586	0.0385	0.0001542			0.03444	-0.00726	-0.00382	-0.01321	-0.00146	0.00080016	5.57e-05	-0.00216	-0.02739
	0.23736	0.13015	0.1154	0.000506	0.07339	0.06347	0.01977	0.02667	0.02534	0.03303	0.05819	-0.01722			0.04222	-0.01469	-0.00045826	0.01274	0.00947	-0.0005384	-0.00833	-0.02527	-0.02785
	0.22105	0.05434	0.10361	0.07874	0.08086	0.07402	0.0252	0.02614	-0.01035	0.00738	0.04587	-0.01689			0.00731	-0.02577	-0.02269	-0.01423	-0.00748	-0.00925	-0.0051	-0.02304	-0.00441
	0.17083	0.14372	0.065	0.01534	0.05013	0.05824	0.02267	0.02963	-0.00816	0.0269	0.04307	-0.01466			0.02371	-0.01209	-0.02884	-0.01996	-0.01154	-0.01083	-0.01284	0.01236	0.01504
	0.13789	0.0987	0.10197	0.01477	0.09073	0.02346	0.01551	0.02665	0.01893	0.01606	0.04146	-0.00723			0.02907	0.01599	-0.01717	-0.02798	-0.01323	-0.00562	-0.01416	-0.00708	-0.00775
	0.20442	0.04561	0.07326	-0.04584	0.08307	0.01249	0.01777	0.02034	0.01016	0.00862	0.01891	-0.01362			0.00621	-0.01744	0.00068745	0.01284	-0.0053	-0.01155	-0.00090949	-0.00166	0.01671
	0.12438	0.04732	0.07501	0.05089	0.1211	0.03071	0.01116	0.01633	0.00555	0.0069	0.01469	0.00475			0.0065	0.00571	-0.02255	-0.02008	0.00062047	-0.00299	-0.01284	-0.01944	-0.02456
	0.07138	0.0659	0.04175	0.03844	0.0633	0.04335	0.01292	0.01501	-0.01393	0.03339	0.03079	0.00282			0.0013	0.02238	-0.00971	-0.00605	-0.00149	-0.00028203	0.0062	-0.0088	0.02248
	0.11146	0.08262	0.08035	0.01434	0.01215	0.02576	0.01057	0.000715	0.00556	0.03228	0.01772	0.01758			0.0001611	-0.00845	-0.00211	-0.00759	0.00069046	-0.00439	-0.00716	0.02347	0.00539
	0.06907	0.02817	0.06738	0.04605	0.02927	0.02093	0.01644	0.00936	0.01559	0.03395	0.0026	0.01636			-0.00132	0.01835	-0.01117	-0.00454	-0.00098782	-0.01961	-0.00262	0.03704	0.00415
	0.06084	0.03747	0.0011	-0.00798	0.0805	0.02088	0.01002	0.01606	0.02178	0.02441	0.0091	0.01035			0.00529	-0.00079656	0.01489	-0.03061	-0.0198	-0.00452	-0.0018	-0.01738	-0.01455
	0.0692	0.03213	0.03529	0.00356	0.02523	0.0006828	0.00534	0.01146	0.01845	0.02142	-0.01174	0.03136			-0.03506	-0.04768	0.00322	-0.02599	-0.02649	0.00618	0.00485	-0.02221	-0.03221
	0.0427	0.02542	0.05015	-0.00655	0.00163	0.00434	0.01519	0.01364	0.01186	-0.00473	-0.01375	-0.00172			-0.03428	-0.04413	-0.02766	-0.01581	-0.03679	0.01229	0.00755	-0.01465	0.01558
	0.01105	0.02889	0.00334	0.00366	0.00154	0.02761	-0.00696	0.03069	0.02694	0.000976	0.000674	-0.01225			-0.00733	-0.02134	-0.03686	-0.00644	-0.02542	-0.00102	0.02069	0.00869	-0.01576
	-0.0693	0.04187	-0.0043	-0.00205	0.03691	0.0279	0.00361	0.03186	-0.01108	0.00689	-0.01301	0.00602			-0.01617	-0.00711	-0.00656	-0.00839	-0.0171	-0.00117	0.00549	-0.00096524	0.01082
	-0.08094	0.00395	0.00937	-0.00222	0.00342	0.03213	0.01037	0.04906	0.00277	-0.00658	0.00881	-0.000222			-0.02916	-0.00488	-0.00424	0.00247	-0.01428	0.00973	-0.00548	-0.00523	0.01598
	0.04147	0.05935	0.01325	0.00841	0.06602	0.03707	0.06116	0.05354	0.04976	0.04273	0.00817	0.03332			-0.02376	0.00843	-0.00939	-0.00381	-0.01167	-0.01115	0.01338	0.02199	0.02644
	0.13652	0.02872	0.10181	0.03189	0.0228	0.02736	0.15219	0.04619	0.04718	0.04058	0.0486	0.016			-0.03177	-0.00964	-0.00621	0.00631	-0.01871	-0.00020833	0.00597	-0.02869	-0.01631
	0.26124	0.01165	0.22798	0.03302	0.01937	0.01957	0.17378	0.03649	0.06955	0.02093	0.04322	0.04605			-0.02116	-0.00325	0.00366	-0.01215	0.01063	0.00148	-0.0051	0.01348	0.01834
	0.31942	-0.02034	0.33634	0.09874	0.23746	0.0103	0.15035	0.02184	0.06372	0.03904	0.08568	0.03765			0.02184	0.02084	0.02501	0.03494	0.02624	0.00226	0.00389	0.00175	0.01247
	0.37546	0.03897	0.39687	0.02333	0.36992	0.00496	0.15067	0.03242	0.04137	0.04091	0.06029	0.04419			-0.01607	0.03482	0.0088	0.00492	0.01479	-0.0048	-0.00844	0.01321	-0.0229
	0.40216	0.05711	0.36575	0.06528	0.30858	0.01536	0.13833	0.02369	0.06653	0.03866	0.06661	0.08538			0.00724	0.00817	-0.01789	0.00939	0.02079	-0.0046	-0.00069842	0.01005	-0.01195
	0.46658	-0.02701	0.36385	0.07412	0.30494	0.0192	0.12319	0.03554	0.04524	0.04623	0.09256	0.08283			-0.00269	0.00809	0.0039	0.01521	0.00513	-0.0043	0.00427	0.00716	0.00694
	0.58075	0.11936	0.37339	0.09448	0.27629	0.02083	0.11741	0.03861	0.08937	0.05444	0.07569	0.07915			-0.00629	0.01542	-0.01032	-0.02215	0.00459	-0.00383	-0.00496	0.02013	-0.00542
	0.57448	0.13201	0.34321	0.08122	0.40882	0.04673	0.11421	0.02509	0.07543	0.06318	0.09029	0.08852			-0.02131	0.00995	-0.0052	0.00595	0.00044746	-0.00479	0.00724	0.02708	-0.00416
	0.61602	0.15113	0.3869	0.08721	0.43626	0.06063	0.12013	0.03136	0.09469	0.03577	0.09696	0.10261			0.00453	0.04724	0.01379	0.01556	0.00432	0.00443	-0.00204	0.02009	-0.00506
	0.52658	0.08764	0.35528	0.07826	0.4509	0.03325	0.10401	0.02602	0.112	0.0531	0.1426	0.10289			0.03227	0.00639	-0.00944	0.00783	0.02559	0.00411	0.00331	-0.02829	0.01727
	0.55432	0.18447	0.355	0.09207	0.43429	0.01338	0.09355	0.02218	0.08629	0.05858	0.13505	0.11871			-0.00482	0.02655	0.0113	0.00078414	0.00523	-0.00319	0.01138	0.02144	0.01283
	0.53581	0.2196	0.33519	0.05637	0.44143	0.0175	0.09868	0.03407	0.07602	0.05724	0.15287	0.14126			-0.00247	-0.01896	-0.00015701	-0.00734	0.01469	0.00776	0.01955	0.01971	-0.01867
	0.53753	0.17464	0.3293	0.0242	0.36962	0.03065	0.08131	0.01802	0.06529	0.07347	0.19092	0.11256			0.00418	0.00149	0.00041623	0.01232	0.0209	-0.00322	0.00798	0.0024	0.02084
	0.54054	0.17536	0.288	0.10656	0.42431	0.02381	0.08503	0.01679	0.12904	0.08765	0.19578	0.1216			0.00315	-0.00218	0.00647	0.03839	0.01181	0.00793	0.00012851	-0.01437	0.02681
	0.45478	0.20206	0.30901	0.09334	0.43447	-0.00404	0.08009	0.02625	0.08124	0.08195	0.21442	0.15804			0.0025	0.00262	-0.01135	-0.00761	0.00338	0.00753	0.01426	-0.02155	0.02076
	0.46812	0.23666	0.26517	0.077	0.39594	-0.02968	0.06717	0.0328	0.09743	0.07553	0.21675	0.15656			0.00524	-0.00224	0.01125	-0.00441	-0.00089303	0.01397	0.00403	0.02451	-0.03216
	0.45236	0.23912	0.27811	0.06799	0.34844	-0.02532	0.06952	0.0306	0.09745	0.08466	0.21177	0.19439			-0.00423	-0.00501	0.00317	-0.00685	-0.00115	-0.01091	0.00563	-0.01199	0.02676
	0.43595	0.19345	0.25592	0.06567	0.32112	-0.00302	0.07085	0.02604	0.09887	0.07326	0.23975	0.19605			-0.02428	-0.01085	-0.01796	-0.01696	0.00333	0.00592	-0.00039189	-0.00938	0.00271
	0.38239	0.14702	0.2193	0.08616	0.36467	0.00429	0.05648	0.03604	0.08927	0.06924	0.24819	0.17581			0.05282	0.00095534	-0.00448	-0.00222	0.00793	0.00569	1.52e-05	0.01627	-0.01578
	0.41545	0.1242	0.23563	0.06013	0.29803	0.00538	0.05966	0.0327	0.13875	0.08566	0.24255	0.15171			0.18492	0.03056	0.01744	0.0314	0.0112	0.01386	0.00554	0.02992	0.02144
	0.34361	0.21067	0.18698	0.05323	0.31248	0.00547	0.05122	0.04108	0.08626	0.05397	0.26354	0.13598			0.18235	-0.00945	0.02793	0.00253	0.01108	0.01152	0.00562	0.03107	-0.01017
	0.34201	0.18179	0.21954	0.05154	0.27459	0.00548	0.04398	0.03874	0.11375	0.06619	0.26679	0.15486			0.16488	0.008	0.02446	0.01346	0.01212	0.01179	0.00634	0.02573	0.00267
	0.34096	0.14574	0.21067	0.04016	0.26501	0.00591	0.06113	0.04376	0.0814	0.06447	0.25646	0.14242			0.16124	-0.00655	0.02754	0.02102	0.01091	0.0181	0.00541	0.00747	0.02854
	0.26854	0.12256	0.18168	0.06148	0.34624	0.01236	0.04887	0.0394	0.06484	0.08364	0.23855	0.16409			0.15762	0.03026	0.0134	0.02564	0.02061	0.01672	-0.00534	0.01223	0.02484
	0.31586	0.08969	0.16963	0.04456	0.25198	0.01505	0.04462	0.0209	0.12131	0.09651	0.25889	0.13091			0.17585	0.02289	0.01687	0.02166	0.02294	0.01762	-0.00952	-0.0028	-0.00911
	0.30082	0.11355	0.19159	0.07147	0.18957	-0.00491	0.04911	0.02538	0.06908	0.07597	0.23548	0.11494			0.16556	0.01753	0.03367	0.01455	0.0159	0.02261	0.00227	0.00892	0.01942
	0.23904	0.04232	0.15915	0.00181	0.19495	-0.02413	0.05317	0.03007	0.09038	0.07681	0.21277	0.14408			0.15506	0.01309	0.04308	0.01368	0.01854	0.02588	-0.00077285	-0.01429	0.01557
	0.28249	0.08609	0.16936	-0.00396	0.20879	-0.02684	0.04646	0.00837	0.11014	0.07421	0.24083	0.1442			0.13019	0.00559	0.04763	0.02163	0.01145	0.00161	0.00986	0.01785	0.00616
	0.20805	0.12471	0.11209	0.0169	0.1388	-0.0302	0.04066	0.03017	0.09758	0.0707	0.23467	0.13117			0.11083	0.01303	-0.00163	0.04949	0.01424	0.00916	-0.01428	0.0192	-0.00256
	0.2065	0.11708	0.1265	0.07333	0.12514	-0.01354	0.03003	0.02027	0.09808	0.05026	0.23926	0.12063			0.09662	0.00875	-0.02316	0.0314	0.01718	0.0118	-0.00288	0.04728	0.01187
	0.19048	0.09472	0.11635	0.05015	0.19872	0.01151	0.03487	0.02587	0.06489	0.07638	0.20092	0.11055			0.098	0.04345	0.00292	0.01689	0.00813	0.00999	0.00121	0.01085	-0.01143
	0.23265	0.08343	0.0993	0.02498	0.14744	0.01513	0.02864	0.01687	0.07472	0.1056	0.17955	0.12931			0.09456	0.00339	0.00768	0.0148	0.01349	0.00125	0.00666	0.01416	-0.00201
	0.13004	0.06368	0.09064	-0.00213	0.1883	-0.00917	0.01886	0.02717	0.07701	0.04013	0.20949	0.13493			0.08594	0.01788	0.01088	0.01352	0.01065	-0.00182	0.00979	0.02721	-0.00968
	0.18147	0.09569	0.10489	0.05365	0.0913	-0.01656	0.02257	0.03667	0.06891	0.0835	0.16651	0.08532			0.06004	0.01149	0.01392	0.00463	0.00077269	-0.00148	0.0108	0.01527	0.01436
	0.14059	0.09213	0.05369	0.01364	0.09483	0.01132	0.02554	0.04588	0.06762	0.05223	0.18484	0.09353			0.06921	0.01388	0.01705	0.00875	0.00943	-0.0003089	0.00991	0.00381	0.03275
	0.0894	0.01391	0.07616	0.01051	0.11141	0.0326	0.00989	0.04026	0.08042	0.08514	0.17488	0.07647			0.03609	-0.00427	-0.01824	0.01385	0.00599	-0.00523	0.00672	-0.01874	0.0069
	0.06992	0.09403	0.06424	0.03038	0.10256	0.02322	0.01883	0.02976	0.05593	0.05714	0.175	0.09415			0.02061	0.00229	0.00803	0.00352	0.01662	-0.01217	-0.00304	0.00487	0.01961
	0.09642	0.05796	0.08941	-0.00305	0.07909	0.01051	0.02009	0.02433	0.0348	0.06871	0.16049	0.07746			0.02767	0.00506	0.02551	0.00884	0.01231	0.00144	-0.01099	0.00794	-0.00253
	0.10235	0.01913	0.08482	-0.00875	0.05319	-0.00295	0.01745	0.01379	0.06288	0.07595	0.16652	0.10909			0.02597	-0.00334	-0.00916	0.02678	0.00079562	-0.00298	0.00172	0.01598	-0.01874
	0.0686	0.00358	0.07462	-0.01805	0.07554	0.00154	0.01267	0.01535	0.05365	0.06369	0.16188	0.0895			0.02405	-0.03471	0.01617	0.00898	-0.00691	0.00382	0.0008922	-0.01652	-0.01462
	0.045	0.01707	0.02853	0.01667	0.0697	0.01318	0.01263	0.00543	0.08073	0.06519	0.15057	0.06578			0.03019	-0.02742	0.00286	-0.01184	0.0056	6.02e-05	4.07e-05	-0.00328	0.00307
	0.08862	-0.00983	0.04705	-0.01148	0.07296	0.01354	0.01104	0.00181	0.05818	0.06073	0.15355	0.07346			0.01491	0.01302	0.00034064	-0.00202	-0.01206	0.01506	-0.01728	0.00478	0.00814
	0.07159	0.04079	0.03654	0.00521	-0.02302	0.02292	-0.000707	0.00226	0.06892	0.06415	0.16581	0.07298			0.0105	-0.01345	-0.0117	0.00624	0.01337	-0.00203	-0.01492	-0.03624	0.02682
	-0.0065	0.04321	0.05726	0.03518	0.05623	0.03037	0.00332	0.00458	0.0533	0.05355	0.15937	0.0822			-0.01097	-0.00588	-0.02308	0.01297	-0.00175	-0.00467	-0.00975	-0.03513	-0.01496
	-0.00771	0.03488	0.04908	0.0263	0.02691	0.01882	0.00244	0.01332	0.06719	0.05635	0.14884	0.08445			0.00256	0.00267	0.00060864	0.01051	-0.00212	-0.01678	-0.0027	-0.02206	-0.02995
	0.00626	0.02568	-0.00465	0.01296	0.01557	0.01136	-0.00407	0.0087	0.06082	0.04464	0.1426	0.07328			-0.00065012	-0.01761	-0.00615	-0.00419	-0.00728	-0.00176	-0.00423	0.0262	0.00718
	-0.0056	0.01402	-0.00648	-0.00887	0.02587	0.02498	0.01476	0.01748	0.06603	0.07696	0.12072	0.08999			-0.00266	-0.00127	-0.01248	-0.00837	-0.00248	-0.00474	-0.0143	0.0023	-0.01431
	0.00917	0.03365	0.01201	0.03655	0.06147	-0.00493	0.01315	0.04191	0.05713	0.04744	0.14137	0.07231			-0.03012	-0.00704	-0.0098	-0.00307	-0.00486	-0.00695	-0.01588	-0.00916	0.01916
	0.00016	-0.00565	-0.01408	0.01821	0.01183	-0.00576	0.00447	0.05787	0.04321	0.05527	0.14048	0.0081			0.00976	-0.00991	-0.00194	-0.00179	-0.01169	0.00662	0.00102	-0.03341	-0.01932
	0.09719	0.07483	0.10919	0.05641	-0.00538	-0.00026	0.05911	0.05204	0.06209	0.03556	0.12666	0.03689			0.01217	-0.01212	0.00484	-0.00323	-0.00975	-0.0042	0.00127	-0.00702	0.00165
	0.19127	0.02147	0.31479	0.06783	0.0479	0.01925	0.12814	0.05955	0.0247	0.05856	0.13373	0.10473			-0.00669	-0.00333	0.0161	-0.02075	-0.00947	0.00183	-0.0033	0.04325	0.01516
	0.29151	-0.07451	0.34485	0.13547	0.10029	0.0481	0.13776	0.04936	0.04697	0.05509	0.12851	0.05351			0.00126	-0.00591	0.00419	0.00339	0.00017392	0.00108	0.00816	-0.00946	-0.00235
	0.31319	-0.035	0.3831	0.16363	0.19822	0.06934	0.11363	0.04623	0.03251	0.03379	0.09776	0.06234			0.00448	0.00268	-0.02257	-0.00269	0.00655	0.0007682	0.00165	-0.01737	-0.02283
	0.35242	0.02891	0.39683	0.16158	0.19747	0.08744	0.11302	0.04212	0.06689	0.04069	0.11399	0.04764			0.02425	0.01466	-0.00481	0.02149	0.00712	-0.00010425	-0.00518	0.00211	-0.00976
	0.48208	0.12437	0.37867	0.20335	0.25258	0.097	0.10586	0.03127	0.05325	0.05262	0.0852	0.02399			0.00142	0.01574	0.01132	0.0074	0.01059	-0.01069	-0.00971	-0.01774	-0.02284
	0.4746	0.10583	0.38046	0.13516	0.2584	0.0894	0.10771	0.03133	0.03057	0.05528	0.09584	0.05532			0.00749	0.0076	-0.00759	-0.00302	0.01365	0.00877	-0.00639	-0.00882	0.04507
	0.56233	0.12368	0.38276	0.11781	0.23099	0.08324	0.09564	0.02102	0.03536	0.02589	0.07746	0.04452			0.0082	-0.03537	0.02642	-0.00195	0.00229	-0.0125	-0.00673	0.02789	0.02538
	0.67855	0.09314	0.36838	0.15245	0.26431	0.09659	0.09298	-0.0023	0.01901	0.02538	0.09628	-0.000868			0.01048	0.0084	0.01462	0.0101	0.00769	-0.00196	0.00753	0.01805	-0.04769
	0.65744	0.09649	0.33454	0.15664	0.23678	0.11179	0.08233	0.00728	0.02502	0.00441	0.10029	0.03206			0.00881	-0.00441	-0.01483	-0.00156	0.01594	0.00629	0.00147	-0.01672	-0.00276
	0.70498	0.17564	0.35628	0.12537	0.20798	0.11021	0.09059	0.00595	0.01574	0.03645	0.07741	-0.01693			-0.01097	-0.00751	0.01083	0.01363	0.00999	-0.00187	0.01097	-0.0137	-0.02073
	0.77063	0.10183	0.31352	0.12901	0.20772	0.08748	0.08077	-0.00371	0.04747	0.04824	0.089	0.04936			-0.01224	0.01324	0.00521	0.00423	-0.00058312	-0.00962	0.00186	0.01371	0.02928
	0.69344	0.14946	0.32497	0.10004	0.23722	0.06552	0.08338	0.00358	0.01536	0.03934	0.06575	0.01436			-0.00724	0.007	0.00027435	-0.01197	-0.00123	0.00973	0.01425	0.0174	0.00329
	0.62945	0.10767	0.29571	0.1074	0.18282	0.05545	0.07923	0.01947	0.00317	0.03771	0.06489	0.03663			-0.02684	0.00091832	0.02298	-0.01149	0.00171	-0.01249	-0.00086847	-0.00567	-0.00487
	0.6531	0.15883	0.28322	0.08305	0.17827	0.05332	0.0778	0.01196	0.00302	0.03869	0.05634	0.04633			-0.01235	0.01487	0.00314	0.00785	0.00586	0.0083	0.00162	-0.00791	-0.00495
	0.61735	0.17221	0.25182	0.06658	0.16857	0.04237	0.07217	0.01328	0.03829	0.03846	0.05062	0.0037			-0.00211	-0.00861	-0.00389	0.01153	0.00649	-0.00373	0.00433	-0.01556	-0.03513
	0.66508	0.14059	0.28657	0.09381	0.17972	0.03417	0.07526	0.02372	0.03013	0.00981	0.05703	0.00748			-0.01081	0.00881	0.00465	0.01361	0.00327	0.01377	0.01681	-0.02178	-0.00148
	0.62972	0.11054	0.25358	0.09487	0.1546	0.04918	0.05023	0.017	0.03048	0.02418	0.04535	0.00627			-0.01871	0.01268	-0.00444	-0.0051	0.0027	0.02868	0.01166	0.00010937	0.05214
	0.61858	0.0725	0.26957	0.08232	0.15635	0.07419	0.06325	0.02335	0.02632	0.01641	0.06349	0.00462			-0.01224	0.03755	-0.0076	-0.02288	-0.00457	0.04189	0.01883	0.02964	0.02502
	0.55262	0.07664	0.22395	0.09996	0.16276	0.07223	0.05002	0.01662	0.03327	0.0419	0.04771	-0.02922			0.06406	-0.01635	0.00574	-0.00941	-0.00024524	0.02644	0.00029874	0.0559	0.04796
	0.55408	0.1557	0.25418	0.10184	0.17108	0.0462	0.06283	0.01086	0.03231	0.02963	0.01985	-0.01226			0.1075	0.00779	0.00821	0.00325	0.00807	0.03067	0.02303	0.03517	0.01979
	0.5295	0.18031	0.21007	0.05041	0.0923	0.02223	0.04126	0.00993	0.04386	0.03895	0.04237	-0.02487			0.09147	-0.02556	0.01646	0.01487	0.01031	0.01416	0.00669	0.0306	0.01031
	0.50451	0.10591	0.2014	0.10308	0.11024	0.00694	0.04856	0.02917	0.0193	0.03433	0.04603	-0.02308			0.06777	0.02717	0.0151	0.00132	0.00902	0.01274	-0.01287	-0.01172	-0.00643
	0.42435	0.13715	0.19284	0.05573	0.1021	0.01436	0.03961	0.03552	0.03108	0.02443	0.05964	-0.01059			0.07324	-0.01235	0.01086	-0.00425	-0.00418	0.0189	-0.0007357	-0.00071621	-0.02018
	0.42425	0.09751	0.2044	0.08677	0.07944	0.03082	0.02074	0.02679	-0.00273	0.01614	0.07784	-0.00646			0.07748	0.0182	0.02629	0.0078	0.00047146	0.01659	0.01935	0.04133	-0.0073
	0.3981	0.05533	0.18949	0.05795	0.14025	0.03113	0.03301	0.03922	0.05183	0.03503	0.03632	-0.00167			0.08756	-0.01471	0.01871	0.01089	0.01347	0.02562	0.01359	0.042	0.03063
	0.40048	0.10192	0.18669	0.0392	0.08779	0.02947	0.02966	0.02968	0.01523	0.03896	0.04894	0.03333			0.09157	0.02839	0.00368	0.02697	0.01096	0.03862	0.04279	0.04686	-0.00117
	0.37613	0.11368	0.17162	0.0679	0.05551	0.03864	0.03552	0.04138	0.01743	0.03252	0.05235	0.02965			0.11026	-0.00913	0.098	0.04149	0.00363	0.05902	0.03012	0.07521	0.02505
	0.3196	0.0371	0.18836	0.0672	0.11835	0.04856	0.02604	0.04054	0.02373	0.019	0.02991	0.01814			0.09528	-0.02473	0.26299	0.0564	0.00049726	0.02563	0.03192	0.05829	0.02346
	0.29872	0.06342	0.11376	0.02807	0.04014	0.05583	0.02279	0.03942	0.00542	0.01908	0.04788	-0.00244			0.04887	-0.0086	0.1811	0.0613	0.01451	0.03694	0.02038	0.04506	0.00735
	0.36775	-0.00394	0.14464	0.08168	0.04936	0.05292	0.02693	0.03078	0.03276	0.01011	0.01725	0.01672			0.06946	-0.00234	0.13669	0.03796	0.011	0.02572	0.01797	0.01827	0.01093
	0.3416	0.08034	0.13751	-0.04374	0.05031	0.04846	0.02663	0.0194	0.00738	0.04593	0.000863	0.00932			0.02931	-0.01376	0.07699	0.0323	0.00057987	0.00965	0.01382	-0.00389	0.02566
	0.30297	0.06201	0.05003	0.01673	0.10095	0.05066	0.02028	0.02543	-0.01381	0.03843	0.03204	-0.01347			0.04727	0.00704	0.06844	0.00916	0.00357	0.00194	0.01842	-0.01711	0.02541
	0.25058	0.07353	0.09107	0.02674	0.15533	0.03844	0.01567	0.00966	0.0063	0.00947	0.02251	0.01293			0.03132	0.0171	0.06235	0.03542	0.00037519	0.01853	0.00843	0.02937	-0.00587
	0.24427	0.01466	0.1069	-0.01074	0.10305	0.0193	0.01818	0.00693	0.000306	0.01915	0.04071	-0.008			0.04717	0.02201	0.0379	0.002	0.00611	0.01261	0.02369	0.0011	0.0054
	0.19151	0.03367	0.08737	0.02327	0.01891	0.0257	0.01552	0.01591	0.01211	0.02697	0.03972	-0.02449			0.00609	0.01077	0.0441	0.00821	0.00156	0.02265	0.02758	0.04119	0.02697
	0.24596	0.0161	0.11433	-0.00515	0.08634	0.05781	0.0214	0.00844	0.02865	0.03307	0.0224	0.00873			0.0121	-0.02226	0.01814	-0.01491	-0.00548	0.02493	0.03174	0.00366	0.03117
	0.23239	0.03964	0.09178	-0.01011	0.03669	0.07429	0.02723	0.00621	0.00647	0.02134	0.01312	0.00578			-0.01073	0.0033	0.00439	0.00962	-0.01619	0.03667	0.02202	0.03333	0.03904
	0.10954	0.02885	0.0548	0.04975	0.0636	0.06875	0.01001	0.01166	-0.00455	0.00792	0.02142	0.02214			0.03219	-0.00129	0.03839	-0.01223	-0.01725	0.01723	0.02603	0.05531	0.01076
	0.16343	-0.00359	0.04907	-0.0055	0.02082	0.0453	0.02021	0.02634	0.00859	0.00686	0.01258	-0.01438			0.0076	0.00738	0.00341	-0.00981	-0.01392	0.03222	0.03172	0.03572	0.01561
	0.10964	0.0818	0.03814	-0.0033	0.03778	0.02228	0.01028	0.01633	0.01714	0.01894	0.00489	0.01731			0.00103	-0.00187	-0.01059	-0.00648	-0.01118	0.02522	0.03691	0.02436	0.02204
	0.15269	0.02181	0.08119	0.0105	-0.02042	0.01319	-0.00193	0.01878	0.01367	-0.00767	0.01343	0.01912			0.00863	0.008	0.02243	-0.01862	-0.01081	0.02698	0.03732	0.01224	0.04348
	0.11608	0.01892	0.01793	-0.01883	0.06382	0.02447	-0.00511	0.02864	0.00376	0.00941	0.01793	-0.02378			-0.01301	0.02307	0.01469	0.02036	0.01167	0.01572	0.01732	0.0358	0.05691
	0.0358	-0.00618	0.06563	0.00736	-0.03551	0.03739	0.00541	0.02561	0.01167	0.00768	0.01443	0.02456			-0.03497	-0.00657	0.01826	0.00389	0.01212	0.01231	0.00998	-0.00509	-0.01096
	0.05389	0.01688	0.05508	0.00321	0.0432	0.02405	0.01021	0.02491	0.002	0.0101	0.00257	-0.01597			-0.00543	-0.00576	0.00816	0.00615	0.00211	-0.00803	-0.01458	0.00356	-0.00467
	0.05038	0.03466	0.02219	0.027	0.04873	-0.000136	0.00575	0.02718	0.04202	-0.0106	-0.02322	0.00477			-0.01313	0.0187	-0.00068656	-0.00401	0.01234	-0.01615	-0.02357	-0.00974	-0.03413
	0.04725	-0.00402	0.05273	-0.00289	0.02962	-0.01299	0.01552	0.0272	0.00313	0.02222	-0.00401	0.00188			0.00345	0.00367	-0.00322	0.01236	0.02099	-0.02049	-0.03433	-0.03256	-0.02002
	0.00877	-0.0125	0.00388	0.0947	0.01425	-0.01535	0.01415	0.02452	0.03449	-0.0068	-0.00383	0.04108			-0.00946	0.0168	-0.00414	0.01142	0.0094	-0.03319	-0.03007	0.00069546	-0.02369
	-0.00733	0.00959	0.02009	0.01367	-0.01579	-0.01384	0.00972	0.0402	0.01378	-0.000564	0.00468	0.0464			0.00134	0.01078	0.01327	0.01897	0.01597	-0.03937	-0.03389	-0.03666	-0.03922
	0.05258	-0.00532	0.04676	0.03522	0.0378	-0.02698	-0.00448	0.05147	0.0128	0.02607	0.00374	0.06057			0.01373	-0.00974	-0.01289	-0.00755	0.00888	-0.00737	-0.02907	-0.0196	-0.02779
	0.0689	-0.01123	0.16229	0.00943	0.00913	-0.02968	0.07365	0.04893	0.04987	0.01526	0.03104	0.00396			-0.00099914	0.02519	0.01724	0.0267	0.0156	-0.02817	-0.00833	-0.0121	-0.01825
	0.17085	0.0275	0.28869	0.06751	-0.00105	0.00201	0.1395	0.04828	0.02236	0.02381	0.01401	0.03843			-0.01012	0.02532	0.03195	0.02146	0.01059	0.00376	-0.0102	-0.00627	-0.0393
	0.19569	-0.01456	0.37971	0.09715	0.05532	0.05249	0.1201	0.04771	0.03213	0.03299	0.0563	0.04748			0.01787	0.0141	-0.0077	-0.00228	0.00971	0.00439	-0.00469	-0.02414	0.00389
	0.28838	0.01712	0.383	0.14951	0.21139	0.093	0.12111	0.04329	0.02372	0.00677	0.07908	0.04335			-0.01542	-0.01311	0.0073	-0.02741	0.00229	0.00257	-0.00105	0.00318	0.02813
	0.3062	0.07924	0.40714	0.11744	0.22828	0.10496	0.12022	0.04206	0.05589	0.02587	0.06559	0.07021			-0.01201	-0.0018	-0.00498	0.01129	0.00356	0.00635	0.0029	-0.00028168	-0.01262
	0.39787	0.10378	0.35859	0.13358	0.22767	0.09204	0.13452	0.05259	0.07894	0.04285	0.08138	0.08013			0.00295	0.02581	0.00574	-0.01723	0.01219	-0.01301	-0.00585	0.01931	-0.00839
	0.42803	0.13169	0.40172	0.12273	0.23376	0.07584	0.1294	0.04724	0.05333	0.04954	0.09319	0.0999			-0.00558	0.00097625	0.00136	0.01278	0.0108	0.00255	0.01234	0.00581	0.01551
	0.48482	0.15419	0.37574	0.10992	0.25118	0.07777	0.12697	0.05287	0.05586	0.04567	0.10233	0.05417			0.01416	-0.00909	-0.01122	0.02122	0.01319	-0.00136	-0.01345	-0.000551	-0.01667
	0.56159	0.17522	0.34982	0.11999	0.28953	0.08157	0.11758	0.05657	0.07985	0.06356	0.14911	0.13918			-0.01969	-0.01437	-0.00111	0.00697	0.00937	-0.00471	-0.01183	-0.00662	0.00102
	0.59774	0.16291	0.35906	0.09191	0.20021	0.08538	0.11268	0.05076	0.04425	0.09402	0.13552	0.12116			0.00743	0.01026	-0.00523	0.00318	0.00402	-0.00099611	-0.00959	-0.01057	0.005
	0.57935	0.23761	0.36067	0.10051	0.21291	0.088	0.1046	0.05806	0.06215	0.05152	0.14642	0.1176			-0.005	0.00739	0.00342	0.00596	0.00306	0.00764	-0.00744	-0.00573	0.02344
	0.60437	0.22273	0.35664	0.13728	0.22121	0.0898	0.09842	0.04939	0.07919	0.05228	0.16039	0.17413			0.00646	0.01499	-0.00179	0.00284	0.00383	-0.00949	0.00117	0.00091792	0.01586
	0.5458	0.29031	0.34027	0.09907	0.17654	0.08747	0.09698	0.04519	0.08039	0.04649	0.18745	0.15132			-0.01688	-0.00174	0.00241	0.01473	-0.00753	0.00774	-0.00135	0.00625	0.04412
	0.56256	0.26873	0.33487	0.12908	0.20394	0.08682	0.08046	0.0414	0.08514	0.07702	0.20019	0.13849			-0.01138	0.01157	-0.005	0.01159	-0.00037503	0.00868	0.01923	0.01104	0.00239
	0.5561	0.25332	0.31877	0.07691	0.18773	0.09606	0.07864	0.04508	0.11229	0.0813	0.22336	0.16122			-0.01583	-0.0064	-0.0136	-0.00893	-0.00179	0.01448	0.01496	0.01411	0.02078
	0.53259	0.27077	0.29944	0.08761	0.19831	0.1033	0.07612	0.04144	0.0952	0.06763	0.21334	0.12573			-0.00967	-0.00022014	-0.01165	-0.01346	-0.004	0.00075271	-0.01342	-0.00044169	-0.00348
	0.50241	0.25524	0.24415	0.0654	0.1697	0.1065	0.05328	0.04945	0.09084	0.07792	0.23751	0.14738			-0.00079629	-0.00826	-0.01429	-0.01384	0.0019	-0.00412	0.00786	-0.00031091	-0.01185
	0.51614	0.20275	0.29074	0.05868	0.17769	0.10454	0.0704	0.04473	0.11196	0.04543	0.24117	0.18547			-0.01218	-0.02591	-0.02807	-0.01417	-0.00711	0.00808	0.00276	0.01829	0.00278
	0.42877	0.25522	0.27389	0.1303	0.14094	0.09364	0.06113	0.04788	0.11731	0.09558	0.27635	0.17841			0.00885	-0.02717	-0.00995	-0.00637	-0.00826	0.01814	0.00892	-0.01245	0.00878
	0.44967	0.12197	0.25325	0.05118	0.13402	0.09169	0.05169	0.0414	0.09478	0.06772	0.26333	0.1724			0.02275	0.0061	0.00389	0.01116	0.00375	0.00266	0.01112	0.01933	-0.01845
	0.43365	0.18851	0.21656	0.11004	0.13075	0.09542	0.03817	0.03555	0.10336	0.06791	0.24627	0.16389			0.05611	-0.00547	0.00415	0.0069	0.00371	0.01633	-0.00030985	-0.00906	0.03841
	0.34039	0.19957	0.2058	0.11093	0.15837	0.06809	0.04471	0.0262	0.13105	0.07362	0.25948	0.16431			0.04907	-0.01206	-0.01043	0.01456	-0.00636	0.02244	0.01171	-0.02538	0.0074
	0.29893	0.15478	0.20075	0.04149	0.25332	0.04375	0.04723	0.01638	0.09194	0.08908	0.27935	0.14361			0.04213	0.00992	0.00577	0.02643	0.01839	0.01971	0.02507	0.00687	0.02371
	0.27191	0.12358	0.19798	0.02997	0.15464	0.04423	0.02493	0.00311	0.12506	0.05575	0.27045	0.16521			0.06487	0.02109	0.01755	-0.00030903	-0.00057296	0.01749	0.00401	0.00684	0.01112
	0.36486	0.10742	0.18684	0.0534	0.08236	0.05744	0.0398	0.01489	0.10132	0.03715	0.25504	0.15807			0.0654	0.0102	0.0361	0.00878	0.00802	0.02796	0.01374	-0.00868	0.01141
	0.20575	0.1223	0.17123	0.02762	0.11592	0.0337	0.04271	0.0042	0.1015	0.05065	0.26774	0.1236			0.04337	0.03515	0.0206	0.00524	0.00785	0.00143	-0.00144	-0.00028267	0.02201
	0.24309	0.1034	0.17335	0.04769	0.17519	-0.00866	0.02884	-0.000916	0.07296	0.05671	0.25581	0.15094			0.07886	-0.00098471	0.02949	0.00468	0.01887	0.01678	0.00459	0.01089	0.03145
	0.32246	0.18296	0.14669	0.02789	0.13403	-0.01573	0.02422	-0.00982	0.08206	0.0561	0.25151	0.14538			0.07632	0.01454	0.01408	-0.00553	-0.00114	-0.00545	0.00397	-0.06408	0.00308
	0.22414	0.11819	0.15292	0.0309	0.09318	0.00895	0.02977	-0.01122	0.08776	0.06989	0.24818	0.13383			0.04936	-0.00221	0.00439	0.00692	0.00501	-0.0124	0.01284	0.01832	-0.02629
	0.27761	0.1529	0.11376	0.04434	0.09531	0.01246	0.03878	-0.00883	0.07878	0.06351	0.22767	0.11493			0.02037	-0.00929	-0.01191	-0.0079	0.00017796	-0.00171	0.00468	-0.00179	-0.01744
	0.264	0.16579	0.12068	0.07743	0.11586	-0.0059	0.03097	0.00294	0.08796	0.06621	0.26067	0.11571			0.03598	-0.03261	-0.0154	-0.01278	0.00062905	0.00336	0.00599	7.03e-05	-0.03077
	0.25862	0.16573	0.13916	0.02257	0.103	-0.000836	0.02033	0.0061	0.09837	0.04563	0.22874	0.11263			0.02094	-0.00528	-0.01965	0.01059	-0.0058	-0.0033	0.00307	-0.01774	0.00019525
	0.25356	0.0951	0.11481	-0.00455	0.04837	0.01793	0.00896	-0.01261	0.09722	0.03867	0.23725	0.09668			-0.00068669	-0.01908	-0.0255	-0.01814	-0.00454	-0.0165	-0.00045322	0.00905	0.00405
	0.13975	0.09165	0.0742	0.05959	0.05226	0.0134	0.01226	-0.00569	0.05131	0.05121	0.21445	0.10224			0.01752	-0.0127	0.01172	-0.01873	-0.00996	0.00725	-0.00081052	-0.02165	0.00509
	0.12592	0.1982	0.05852	0.07458	0.07874	0.000836	0.02192	0.00731	0.07551	0.03702	0.18577	0.13783			0.00509	0.00236	-0.0462	-0.00031497	-0.00111	-0.01141	-0.0026	-0.00612	-0.0107
	0.21607	0.10913	0.10108	0.00715	0.03355	0.00335	0.0078	0.00135	0.06362	0.04739	0.21827	0.11359			0.02194	0.00081031	-0.01859	0.00586	0.00838	0.00169	-0.00056177	0.03116	-0.01141
	0.15356	0.0974	0.07885	0.03169	0.04694	-0.000196	0.00734	-0.00119	0.05341	0.05464	0.17156	0.10164			0.04005	0.01363	0.03197	-0.01337	0.01451	0.02005	-0.00883	-0.00298	0.00231
	0.13034	0.0632	0.03273	-0.03274	0.07928	-0.00177	0.00633	0.02201	0.08437	0.02414	0.19064	0.08894			0.00973	0.02455	0.0286	0.01191	-0.00236	-0.00546	-0.00719	-0.01624	-0.02984
	0.11294	0.11015	0.07452	0.08181	0.0175	0.01037	-0.000437	0.02608	0.09136	0.04475	0.18917	0.06908			0.02523	0.01512	-0.00088383	0.00789	0.01261	-0.00156	0.012	0.01891	0.00692
	0.11556	0.09958	0.0642	0.06889	0.0726	0.02833	0.0089	0.01911	0.07185	0.05558	0.19272	0.07256			0.03835	0.0017	-0.02037	-0.01382	-0.00159	0.00836	0.0042	0.00359	0.00363
	0.05235	0.03777	0.06372	0.04306	0.07861	0.03223	0.00501	0.03215	0.05928	0.05161	0.1932	0.07143			-0.00293	-0.00347	-0.00796	-0.0114	0.00648	-0.00795	-0.01708	-0.00056881	0.0134
	0.05372	0.03137	0.03309	-0.00513	0.01052	0.00835	0.01059	0.03222	0.0437	0.06731	0.17995	0.0722			0.00323	-0.02045	-0.004	0.01709	-0.00239	-0.0067	0.00591	0.0283	-0.0049
	0.0761	0.05067	0.06255	0.01233	0.0742	-0.02253	0.01785	0.03551	0.06258	0.0579	0.16839	0.06906			0.000886	0.00167	0.02279	-0.00841	0.0015	-0.00604	-0.01248	0.02433	-0.02578
	0.07799	0.06862	0.03244	0.05011	0.00657	-0.03504	0.00804	0.03784	0.05728	0.05202	0.18854	0.06745			-0.00489	0.01115	-0.00977	-0.00957	0.00034088	0.00309	-0.00311	-0.00321	0.02366
	0.04147	0.08688	0.05021	0.00553	0.02415	-0.0255	0.00299	0.0358	0.05834	0.03614	0.17696	0.05681			-0.02253	0.01372	-0.01295	-0.0213	-0.01121	-0.0081	0.01619	0.01416	0.01433
	0.07478	0.08245	0.03338	0.01119	0.03839	-0.00498	0.0225	0.0319	0.05139	0.04166	0.17454	0.05079			-0.00149	-0.01333	-0.03161	-0.0162	-0.00901	0.00379	-0.00514	-0.00838	0.01057
	0.07477	0.0267	-0.01493	-0.00439	0.04083	0.02661	0.01147	0.03507	0.03159	0.05463	0.16934	0.08956			-0.01159	-0.01323	0.00276	0.01893	-0.00976	0.02022	0.00145	-0.02005	-0.00367
	0.01469	0.08613	0.03222	-0.02751	-0.01273	0.03616			0.05378	0.03338	0.13662	0.03761			0.00865	0.02326	-0.02273	-0.01526	0.0067	-0.01595	-0.00325	-0.00455	0.02942
			0.01102	0.01818	-0.01789	0.01999			0.04712	0.04589	0.13484	0.03609			-0.02259	0.00221	-0.00199	-0.01076	-0.01158	-0.00957	-0.00178	0.00668	-0.04117
									0.04848	0.05194	0.14996	0.03498			-0.0182	0.01354	0.02007	0.01852	-0.00448	-0.01015	0.01418	0.0237	-0.00605
									0.03059	0.02933	0.1345	0.05384			0.00175	0.00481	0.00555	0.00585	0.00030387	-0.01549	-0.00959	-0.00798	0.01779
									0.03604	0.02035	0.13239	0.05029			-0.02012	0.01119	-0.02484	-0.00693	-0.01568	-0.00488	-0.01865	0.01907	0.00147
									0.0173	0.01643	0.13901	0.00828			0.0029	0.00011817	0.00632	-0.00925	-0.0003815	0.00275	-0.01019	-0.02344	-0.00481
									0.04914	0.01937	0.11513	0.04897			-0.00813	-0.00311	-0.01828	0.01357	0.00294	-0.00202	-0.00281	0.0212	0.01878
									0.05067	0.04038	0.12615	0.04434			-0.00976	-0.00783	-0.01555	-0.01171	-0.00609	0.0019	-0.01944	-0.00897	-0.00789
									0.04549	-0.00453	0.09961	0.00179			0.00336	-0.0045	0.01581	-0.01329	-0.00576	6.9e-05	0.0038	0.02348	0.00367
									0.04326	0.01656	0.10919	0.04201			-0.01566	0.01709	-0.00073688	-0.00129	0.0073	0.0181	0.01108	0.01998	-0.00366
									0.01039	0.02573	0.11371	0.02553			-0.02084	0.00195	0.00382	-0.00429	0.01512	0.02592	0.026	0.03387	-0.00346
									0.03491	0.02084	0.10684	0.04142			0.00349	0.00613	0.01777	-0.00552	0.00356	0.011	0.02633	0.02864	0.03559
									0.00152	0.03064	0.09544	0.02601			-0.02833	-0.01235	0.01603	0.01346	0.00191	0.00464	0.01624	-0.01342	0.0342
									0.02964	0.01092	0.10395	0.03375			0.00169	-0.02846	-0.00129	0.00922	0.01122	-0.00712	0.00654	0.0295	0.01403
									0.02635	0.04037	0.09392	0.04888			0.01049	0.03112	-0.01366	-0.01059	-0.00496	0.0062	-0.01131	0.01591	0.0068
									0.02525	0.03247	0.0816	0.02325			-0.02508	0.00507	-0.01397	-0.02463	0.00545	-0.02401	-0.00116	0.00316	0.0026
									0.05893	-0.000406	0.07812	0.03035			0.01489	-0.00692	0.02154	0.02946	0.00948	0.00852	-0.00582	-0.02146	-0.02912
									0.05416	0.03546	0.09258	0.01553			0.02129	-2.17e-05	-0.00556	0.00358	-0.0019	0.0095	0.00641	0.02153	-0.00119
									0.00307	0.02368	0.0949	0.04085			0.01008	0.01197	-0.00597	0.00329	0.00087299	0.00334	0.01484	-0.01765	0.00843
									0.06855	0.01534	0.06345	0.03905			-0.00237	-0.0053	-0.01557	-0.02382	-0.0008438	-0.00354	0.0014	-0.03489	0.00434
									0.02024	0.02217	0.06213	0.03402			-0.03748	-0.02737	-0.00846	-0.0047	-0.00642	-0.01638	-0.00416	-0.0398	0.00211
									0.00828	0.03866	0.07274	0.00963			0.01029	0.00081678	0.01239	0.01155	-0.00428	-0.00519	-0.01987	-0.01061	-0.0013
									0.02583	0.02421	0.04069	0.02244			0.01583	0.01512	0.21156	0.05915	0.00586	0.00947	-0.01803	-0.02946	-0.01358
									0.03847	0.04703	0.04719	0.03694			0.03117	-0.0132	0.19178	0.05023	0.00552	0.00532	-0.00842	0.03261	-0.01273
									0.01342	0.02035	0.03306	0.05947			0.05409	0.01799	0.1544	0.06085	0.00401	0.01632	0.00678	-0.00421	0.0242
									0.01143	0.02746	0.04258	0.0344			0.04706	0.01778	0.14133	0.04431	0.01371	0.01288	0.00527	0.02227	0.03443
									0.02403	0.04629	0.06099	0.05926			0.04343	0.00644	0.1063	0.03343	0.0169	0.0055	-0.00512	0.02248	0.00706
									0.031	0.02433	0.04544	-0.00206			0.06685	0.00626	0.07333	0.01604	0.0156	0.00476	-0.00703	0.00505	0.00475
									0.00512	0.03442	0.05664	0.00826			0.05041	0.02169	0.09573	0.03461	0.0064	0.00267	-0.00962	-0.01136	-0.01978
									0.02085	0.000521	0.02913	-0.00522			0.05558	0.00927	0.06851	-0.00241	-0.00746	-0.00345	0.00073393	0.01441	-0.03627
									0.01434	0.01556	0.01039	0.02025			0.0335	0.0102	0.04873	0.02454	0.00058873	0.0063	-0.00957	-0.01001	0.01368
									0.02756	0.00204	0.05112	0.00511			0.05444	-0.00672	0.04823	0.00165	0.01649	0.00254	0.0039	-0.01778	-0.02815
									0.05473	0.02479	0.03097	0.03647			0.01888	-0.00286	0.03093	-0.01041	-0.00255	-0.01019	0.00042859	-0.05813	-0.01267
									-0.01869	0.0117	0.04066	0.01502			0.02568	-0.01932	0.03865	-0.01175	0.00314	-0.0102	-0.00274	0.02086	-0.01284
									0.01558	0.01848	0.03608	0.0036			0.01219	0.00352	0.01194	0.01706	0.00685	-0.00628	-0.00357	-0.04222	-0.00648
									0.02385	0.00803	0.02571	-0.00404			0.02333	-0.01774	0.01455	-0.00787	0.00655	-0.01171	-0.00628	0.04128	-0.00672
									0.01784	0.01681	0.00728	-0.01107			0.02067	-0.01181	0.00876	0.00408	0.00516	-0.0046	-0.00456	0.00753	0.01407
									0.01327	0.03394	0.01397	0.00264			0.00456	0.01127	0.01711	-0.00254	0.00625	-0.00949	-0.00447	0.01214	-0.0074
									-0.000667	0.01852	0.03116	-0.01108			0.02569	0.00866	0.00687	-0.00243	-0.00403	-0.00597	-0.00736	0.01077	0.03455
									0.01428	0.01102	0.00323	-0.02237			0.03124	-0.01622	-0.00671	0.01022	0.01148	0.01473	-0.00607	0.02034	0.01744
									0.01078	0.02536	0.02859	0.0103			0.00273	0.00014885	-0.01519	0.00526	-0.01004	-0.00882	0.00296	8.23e-05	0.03057
									0.01241	0.01412	0.0157	0.02438			-0.01256	0.0073	0.01998	0.00138	0.00767	0.00448	0.00262	-0.0322	0.01923
									0.03346	0.01451	0.01063	0.00468			-0.01899	0.00865	-0.01624	-0.00756	-0.0176	-0.00242	-0.00558	-0.01505	-0.01352
									0.02481	0.03348	0.01873	0.03689			0.01126	-0.00116	-0.01131	0.01064	-0.00971	0.00725	-0.01449	0.00745	-0.00284
									0.0067	0.00853	0.0235	0.03359			-0.01721	-0.02554	-0.01	-0.02022	-0.01602	-0.00265	0.00121	-0.01437	0.00645
									0.0097	0.03801	0.00179	0.00134			0.00929	-0.01556	-0.0236	0.0056	-0.02048	-0.00929	-0.00562	-0.0399	-0.03556
									0.00426	0.01059	0.00948	0.00175			-0.00603	-0.03583	0.00429	-0.02452	-0.00945	-0.01262	-0.0015	-0.00686	-0.02298
									0.00456	0.0104	0.01115	0.02582			-0.00979	0.0173	0.01384	-0.01197	0.00337	0.00949	-0.00405	-0.00444	-0.00596
									-0.01363	-0.01052	0.01945	0.01116			0.00778	-0.00778	0.01519	-0.00222	0.00438	-0.00975	-0.00143	-0.00847	-0.02183
									0.00244	-0.01634	-0.01682	0.00298			-0.00109	0.03127	-0.00257	0.01398	0.01286	-0.00591	-0.01022	0.01556	0.01195
									-0.00528	0.03666	-0.00712	-0.02931			0.00188	0.01232	0.00181	0.00787	0.00496	-0.00324	0.00049909	-0.00929	-0.00263
									0.01231	0.00697	0.00695	-0.01862			0.00786	0.00396	-0.00557	0.00691	-0.00294	0.00049833	0.01172	-0.01346	-0.00217
									0.04024	0.00765	0.02426	-0.01339			0.02568	-0.00994	0.00608	-0.00498	0.01553	0.01179	0.00739	0.01208	0.02905
									-0.01872	0.01248	0.02626	0.02342			-0.00967	0.02348	0.01144	0.00869	0.02149	0.00743	0.01058	0.02615	-0.01055
									0.02702	0.02178	0.05789	0.03431			-0.00596	0.00681	0.00874	0.01129	0.01708	0.01507	0.00323	-0.00175	-0.02187
									0.01834	0.01603	0.0674	0.05076			0.01004	-0.00462	0.02187	-0.00864	0.00519	0.00306	0.00822	-0.01448	0.01485
									0.06324	0.0395	0.06925	0.07292			0.0073	0.02497	0.00054998	0.01647	0.00445	-0.00415	-0.0128	0.00641	-0.02528
									0.04728	0.02078	0.11335	0.06298			-0.00706	-0.00553	0.00537	0.02601	0.00881	0.00276	0.00627	0.00252	0.00118
									0.05624	0.03521	0.09966	0.06218			0.01066	-0.0093	-0.0126	-0.00676	0.00513	0.00325	-0.00086556	0.03692	0.00997
									0.04266	0.02431	0.12075	0.05826			0.01024	0.02862	0.01456	0.01419	0.01002	-0.00663	-0.00481	-0.01555	0.02792
									0.07617	0.01439	0.10702	0.04989			0.00428	0.01213	-0.01614	0.01095	0.00367	0.01312	-0.00498	-0.00463	-0.00032711
									0.09412	0.03729	0.16117	0.11365			-0.01194	0.00028239	0.00189	-0.00491	-0.00597	0.00364	0.00424	0.01207	-0.0255
									0.06729	0.06018	0.17233	0.10316			-0.00739	0.01878	-0.00303	-0.01173	-0.00731	0.00020366	0.00616	0.00236	-0.01419
									0.09263	0.03115	0.18849	0.11156			-0.011	-0.0067	0.00081965	-0.0109	0.00258	-0.01346	-0.00405	0.00358	0.00349
									0.11328	0.03777	0.19366	0.10918			-0.01516	0.0003622	0.00576	0.00476	0.00691	-0.0067	-0.0032	0.02174	0.006
									0.11493	0.04487	0.19749	0.1037			-0.01068	0.01318	-0.01528	0.00728	0.00302	-0.0106	-0.01817	0.00295	-0.00094662
									0.12645	0.04646	0.21825	0.12759			-0.00185	-0.0045	0.00392	0.00833	-0.00639	-0.00901	-0.0075	0.02799	-0.00971
									0.11137	0.06806	0.2196	0.1286			0.00302	-0.0038	-0.02115	-0.00293	0.0069	-0.00602	0.0042	0.00146	-0.00271
									0.14728	0.0827	0.2254	0.13273			-0.0172	-0.01335	-0.01143	-0.02809	-0.0046	0.00136	-0.00321	-0.00835	-0.01092
									0.11269	0.08021	0.24362	0.15261			-0.00548	-0.01551	-0.01382	-0.00431	-0.0066	0.01108	0.0052	-0.01179	0.03847
									0.13976	0.08368	0.26049	0.18943			-0.00222	-0.00787	0.00921	0.00251	-0.00056197	0.00867	0.00677	0.00834	-0.01147
									0.11171	0.09327	0.27545	0.15737			0.09428	-0.00427	0.00648	0.01198	0.01702	0.00923	-0.01567	-0.01756	-0.01747
									0.10953	0.06528	0.25338	0.19158			0.12208	0.00645	0.17732	0.0596	0.01356	0.01677	-0.01629	-0.00994	0.01108
									0.11274	0.06673	0.2718	0.15477			0.09927	-0.01878	0.24002	0.08611	0.00841	-0.0038	0.00313	0.03849	0.04596
									0.08469	0.08154	0.2675	0.16505			0.08712	0.02976	0.162	0.03871	0.00466	-0.00534	-0.00822	0.01266	-0.0234
									0.11639	0.07611	0.25194	0.1557			0.08548	-0.00729	0.13899	0.02965	0.00943	-0.00583	-0.0102	0.017	0.01158
									0.1055	0.05658	0.26283	0.15069			0.0717	-0.01812	0.09229	0.03229	0.00118	0.0069	0.00517	-0.00718	0.01339
									0.096	0.08016	0.25951	0.15426			0.06175	0.01874	0.0768	0.00705	0.00281	0.00601	0.00641	-0.01155	-0.00131
									0.09172	0.09182	0.24646	0.13418			0.0631	-0.00471	0.07588	0.01389	-0.00539	0.01156	0.00645	-0.02477	-0.00198
									0.09949	0.07001	0.22445	0.13759			0.07395	0.03069	0.06332	0.02166	0.00692	0.00939	-0.00744	0.02942	0.02821
									0.11786	0.06855	0.23021	0.12871			0.07588	0.00439	0.06594	0.03139	0.00050694	0.01571	0.00834	-0.01772	-0.00192
									0.12073	0.07428	0.21789	0.13764			0.03149	-0.0028	0.03627	0.01737	-0.00078638	0.00234	-0.01346	0.03637	0.00599
									0.09536	0.06555	0.23734	0.1455			0.03994	-0.01825	0.02878	-0.00076266	-3.97e-05	0.00451	-0.00462	0.02369	-0.00541
									0.103	0.07524	0.24515	0.09511			0.03443	-0.00284	0.02416	0.02372	-0.00038305	0.01735	0.02723	0.01624	0.01913
									0.0972	0.06362	0.20617	0.09799			0.03966	0.01097	0.01261	-0.00437	-0.00259	0.00401	0.01135	0.02948	0.01994
									0.07447	0.05639	0.19896	0.09697			0.01998	-0.03284	0.01331	-0.00372	0.00995	0.0228	0.01321	0.04245	-0.00351
									0.11403	0.10341	0.19786	0.14127			0.04715	0.02881	0.03949	-0.00214	0.00658	0.02368	0.00334	0.02842	-0.00526
									0.09582	0.08803	0.20121	0.11512			0.01907	0.01253	0.00517	-0.0054	0.00482	0.00988	0.00254	0.03439	-0.02602
									0.08418	0.0571	0.18093	0.07747			0.03302	0.01733	0.02145	0.00216	0.00834	0.00781	0.00727	-0.00071467	-0.01692
									0.10464	0.04806	0.18963	0.0689			0.0381	0.03536	0.01023	0.0159	0.00301	0.00643	0.00047728	0.01335	-0.0371
									0.08171	0.05339	0.17065	0.09087			-0.00121	0.01484	0.00054361	0.029	0.01021	0.00441	-0.0034	-0.00867	-0.01785
									0.09876	0.05914	0.18927	0.08276			0.02631	0.05342	-0.0206	0.0021	0.00455	0.00541	0.00282	0.01391	-0.00623
									0.05718	0.04287	0.17849	0.08435			0.00471	0.0185	-0.00741	-0.00764	0.00586	-0.00066696	-0.00043734	0.01448	0.00581
									0.05928	0.05022	0.16217	0.07569			0.01832	-0.0037	0.02149	-0.01361	-0.00332	-0.00088455	1.7e-05	0.03068	0.01931
									0.05056	0.06655	0.1747	0.10658			0.00117	-0.01127	0.04728	0.01142	0.00098599	0.00103	-0.00963	0.00031196	-0.02022
									0.07714	0.05139	0.13274	0.07103			0.01512	0.01407	-0.00057981	0.0031	0.00037503	0.01759	0.00254	0.03011	-0.02498
									0.06005	0.04918	0.14611	0.07625			0.00617	0.00101	-0.00108	0.01066	0.00144	0.00203	-0.01396	-0.0185	-0.02064
									0.05479	0.06453	0.15307	0.05372			-0.00817	-0.00535	0.0143	0.00123	-0.0156	0.00482	0.00025104	-0.0068	0.01301
									0.08584	0.04342	0.14129	0.08474			0.01381	-0.00212	0.00336	-0.00367	0.00256	0.00191	0.00095373	0.00353	-0.00481
									0.04988	0.05552	0.14479	0.05504			0.01471	-0.01481	0.0104	-0.00154	0.00307	0.00141	-0.00859	0.00874	-0.01889
									0.06077	0.03406	0.12477	0.07169			0.02424	-5.83e-05	-0.01915	0.00833	0.00045937	-0.01032	-0.00173	0.01932	0.004
									0.05247	0.04646	0.11396	0.04548			0.04158	0.00839	-0.00134	0.00964	0.01948	0.00134	-0.01436	-0.0015	0.03064
									0.03876	0.05324	0.12267	0.0793			0.01252	-0.01427	0.0097	0.02917	0.01739	0.00822	-0.00010586	-0.00018582	0.01006
									0.04795	0.04143	0.119	0.05533			0.01514	0.00985	-0.02012	-0.004	0.01504	-0.00225	0.00716	0.01132	0.00689
									0.0569	0.03718	0.11575	0.04695			0.01497	0.01646	-0.00038361	0.02375	0.00983	0.01216	-0.00143	-0.0165	-0.00496
									0.03214	0.05469	0.10741	0.06913			0.0284	-0.00522	5.42e-05	-0.01422	0.01366	-0.00526	-0.00134	0.00211	-0.00137
									0.05812	0.0246	0.1041	0.04795			-0.00128	-0.00352	0.00725	0.01857	-0.00162	-0.00102	-0.01089	-0.02177	-0.00793
									0.06065	0.05113	0.09652	0.06449			-0.0129	-0.00696	0.0209	0.03377	0.00141	-0.028	-0.00165	-0.00988	0.0064
									0.05263	0.02881	0.09961	0.02472			0.01287	0.00282	-0.01329	0.00144	-0.00485	-0.01473	-0.02554	-0.02861	-0.00755
									0.04985	0.02156	0.10302	0.02326			-0.01213	0.02462	-0.01446	0.00064018	-0.00155	-0.01167	-0.02069	-0.00932	-0.01378
									0.06124	0.04745	0.08435	0.00661			-0.01992	-0.00765	0.01168	-0.00641	-0.00578	-0.02497	-0.00032454	-0.02204	-0.01028
									0.06417	0.0361	0.08695	0.01608			0.01134	0.0017	-0.01743	-0.00771	0.01168	-0.0101	-0.0144	-0.00388	-0.01444
									0.04784	0.0204	0.1059	0.02006			-0.000432	0.00902	-0.00312	-0.00318	0.00839	-0.00861	-0.0073	-0.01221	-0.01554
									0.03976	0.04694	0.08266	-0.00869			-0.01109	0.01151	-0.01818	0.01234	-0.00325	0.00096767	-0.00183	-0.00164	0.02467
									0.0491	0.0105	0.09879	0.01395			-0.0211	0.01182	-0.0103	0.00832	-0.00171	-0.00491	-0.00721	-0.0036	-0.01081
									0.01341	0.02831	0.08365	0.01889			-0.00092454	0.01075	-0.01924	-0.02719	0.0044	-0.01049	-0.00341	0.00682	-0.00273
									0.02459	0.02848	0.09066	0.0031			-0.01939	-0.01567	-0.00239	0.00483	-0.00393	-0.00682	-0.01135	0.02828	-0.0162
									0.03313	0.04424	0.10213	0.04011			-0.01531	0.0168	-0.01071	-0.02521	-0.00641	-0.00761	-0.00774	-0.00033103	0.01903
									0.0279	0.06871	0.0823	0.01264			-0.0052	-0.01319	-0.01751	0.01509	0.00167	0.01415	0.0186	0.021	-0.0136
									0.02086	0.0126	0.0801	0.02206			-0.01788	-0.0091	0.02719	-0.03099	-0.00796	0.0003941	-0.00137	0.02376	-0.02152
									0.05261	0.02206	0.08284	0.01387			-0.00384	0.00145	0.01862	0.01301	-0.00155	0.02647	0.00592	-0.00777	0.01583
									0.04837	0.0378	0.06734	0.02574			0.02973	-0.00176	0.02075	0.02031	0.0097	0.01811	0.01119	0.05269	0.01082
									0.02631	0.0441	0.05674	0.02502			0.08085	7.53e-05	0.04384	-0.00161	-0.00039284	0.01279	0.00851	0.03024	0.01793
									0.02442	0.05049	0.06836	0.01839			0.09438	-0.00275	0.23791	0.06645	0.01647	0.01707	0.00606	0.0378	0.02512
									0.02319	0.02625	0.07022	0.02474			0.09531	-0.03798	0.17746	0.05319	0.0157	0.02812	0.00934	0.01903	0.00061657
									0.01795	0.02341	0.08549	0.03268			0.07077	-0.0076	0.15939	0.0418	0.01292	0.0251	0.00287	0.04058	0.00497
									0.04774	0.04303	0.0645	0.02609			0.06347	0.0049	0.10001	0.02673	0.00858	0.0412	0.02207	0.06185	0.03157
									0.04985	0.01446	0.06828	0.01054			0.05326	0.01043	0.12107	0.0404	0.00604	0.04133	0.02732	0.04559	0.03858
									0.02176	0.00661	0.05305	-0.01284			0.06464	-0.01268	0.07597	0.03338	0.01205	0.04028	0.02466	0.029	0.01103
									0.01284	0.05874	0.06434	0.02263			0.06743	-0.02301	0.06373	0.02977	-0.00668	0.03965	0.01658	0.04077	0.03288
									0.02003	0.04644	0.07567	0.03141			0.08392	0.00835	0.02371	0.01341	0.00802	0.01863	0.02505	0.03628	0.04066
									0.02413	0.01768	0.07111	0.01426			0.04944	-0.00396	0.04559	0.0188	0.01749	0.00026527	0.01123	0.00571	0.00945
									0.02625	0.01826	0.05607	0.00267			0.04565	0.0302	0.02062	0.00749	0.01384	0.01216	0.01063	-0.01987	0.01847
									0.01663	0.00697	0.06539	-0.00749			0.04823	0.00857	0.01245	0.00918	0.00765	0.01542	-0.00317	-0.02543	-0.01822
									0.03108	0.03413	0.04583	0.00296			0.02542	0.02422	0.01592	0.00983	0.00273	0.01417	-0.00352	0.00652	0.02082
									0.01477	-0.01069	0.05401	-0.02102			0.02864	0.01882	0.01193	-0.02365	0.00059536	0.00515	0.0035	0.02116	-0.01116
									-0.00066	0.00377	0.05115	-0.02684			0.02496	-0.01408	0.01401	0.00606	0.00199	0.01297	0.01685	0.0213	0.00313
									0.00787	0.013	0.03414	-0.00931			0.01311	0.00815	0.00675	0.0027	0.0048	0.01635	0.01427	-0.01176	-0.0012
									0.01498	0.0279	0.01401	0.00652			-0.01359	0.01405	0.01329	-5.23e-05	0.00529	0.00749	-0.00889	-0.00204	0.00193
									0.01119	0.01722	0.02512	0.02205			0.00616	-0.00818	0.02455	0.03495	0.00041926	0.00744	0.00654	0.02904	0.03289
									0.02448	0.00193	0.0282	-0.01367			0.01775	-0.01925	0.00128	0.01845	-0.00071826	0.011	0.00025884	-0.00361	-0.01696
									-0.00479	0.01142	0.03247	-0.01544			0.01799	-0.00802	-0.01911	-0.0021	-0.00453	0.01549	0.01476	0.01334	0.02361
									0.00629	0.01906	0.00842	-0.00504			0.00302	-0.00517	-0.00831	-0.00182	0.00582	0.00377	0.01039	0.03002	0.01083
									0.00881	0.02491	0.00979	0.02363			-0.00263	0.00519	-0.00539	-0.01449	-0.00804	0.01835	-0.00436	0.00108	-0.00092133
									0.00596	0.0048	-0.01961	0.04836			0.00363	-0.0389	-0.02203	-0.0315	-0.01272	0.00049006	-0.00020382	-0.01607	0.01121
									0.01665	-0.02453	-0.00561	0.00913			-0.00966	-0.01843	-0.0219	-0.00605	-0.00728	0.00631	0.01171	-0.00098967	0.00383
									0.00101	0.02255	0.00787	0.01623			0.01947	0.01211	-0.0434	-0.00224	0.00806	0.02224	0.01985	-0.01266	0.01291
									0.00216	0.02301	0.01147	-0.01555			-0.02167	0.0065	-0.01837	-0.02173	0.01407	0.00669	0.01007	0.01212	0.0295
									0.02246	0.01908	-0.00522	-0.00739			-0.00908	-0.00917	-0.01426	0.01879	0.00715	0.0178	0.0177	0.01219	0.03195
									0.03988	0.02363	0.00789	-0.000991			-0.01656	-0.00728	-0.01302	-0.000806	-0.0119	0.00389	0.01432	0.03371	0.02758
									0.02862	0.0222	-0.01324	-0.01534			-0.00019082	0.00609	-0.00835	0.0022	-0.00373	0.0119	0.00743	0.0195	0.00188
									-0.00205	0.02357	-0.00839	0.00164			-0.02341	-0.00363	-0.02879	0.00174	-0.00645	-0.00246	0.00827	-0.00971	-0.02133
									-0.00843	0.00626	0.03183	0.02389			-0.00816	0.04152	-0.01187	-0.00343	0.0106	-0.00115	-0.00427	-0.00246	0.01545
									-0.01398	0.02295	0.05124	0.00196			0.00526	0.02631	0.00105	0.00607	0.01133	-0.00632	0.00223	-0.00787	0.00477
									0.01714	0.02019	0.03566	0.04829			-0.00044727	-0.00156	-0.01447	-0.00031839	0.00214	-0.01187	0.00598	-0.00881	-0.02805
									0.02194	0.03745	0.04791	0.03498			0.00845	-0.00078584	-0.01928	0.00119	0.00516	0.00985	0.00061645	-0.02919	0.00646
									0.05184	0.02632	0.06066	0.04582			0.0027	-0.01022	0.00257	-0.01846	0.00387	-0.0237	-0.0154	-6.79e-05	0.00612
									0.04504	0.04242	0.0779	0.02423			-0.00628	-0.02357	0.02683	0.02002	-0.01026	-0.01986	-0.01295	0.00172	-0.02802
									0.04184	0.04133	0.08245	0.07015			0.00194	0.03777	0.00637	0.01366	0.00355	-0.00251	-0.01339	-0.01619	0.01295
									0.04704	0.05037	0.08956	0.09623			-0.0137	-0.02776	0.0085	0.00814	-0.00338	-0.00968	-0.00977	0.00245	-0.02402
									0.05701	0.05961	0.09004	0.08899			-0.01558	0.00371	-0.00504	0.03212	0.00124	-0.00156	-0.00683	-0.01017	-0.01194
									0.03458	0.05795	0.13531	0.09647			0.00387	0.00604	-0.03478	-0.00055832	0.01558	-0.0025	0.00661	0.01785	0.00643
									0.05199	0.06296	0.13519	0.10707			-0.0063	-0.02277	0.02757	-0.00576	0.00518	0.00274	0.0009683	-0.00555	-0.01129
									0.06958	0.06122	0.11934	0.11547			-0.01495	-0.00416	-0.00185	-0.00342	0.00032162	-0.00010184	-0.0075	0.00309	0.00097355
									0.09427	0.073	0.14231	0.11721			-0.02327	-0.00619	0.00256	-0.00258	0.02462	0.0044	-0.00562	0.00464	-0.00080115
									0.08817	0.08633	0.15779	0.14412			0.00102	0.03545	0.01516	0.01173	0.01744	0.00382	0.00335	-0.0274	-0.0038
									0.09721	0.06303	0.16917	0.13936			0.01885	0.01819	-0.0002629	-0.00295	0.02995	0.00535	-0.00070904	0.00591	0.00171
									0.11762	0.08554	0.17827	0.15951			0.01335	0.00602	0.03008	0.01773	0.02324	-0.00377	0.00887	-0.01916	0.02456
									0.13555	0.07995	0.21907	0.18361			-0.006	0.03605	0.00243	0.0198	0.02899	-0.00433	-0.00159	0.00735	-0.02242
									0.10274	0.07114	0.21351	0.16039			0.01811	0.0147	0.01138	0.00186	0.01283	0.00715	-0.00351	0.00879	0.00751
									0.13365	0.09714	0.25008	0.19399			0.00742	0.04031	0.00688	0.00168	0.00589	0.00657	-0.01334	-0.01053	0.00514
									0.10718	0.09741	0.23882	0.17397			0.07979	0.01454	0.04065	0.01059	0.01063	0.00558	-0.01323	0.03268	-0.03556
									0.1225	0.0925	0.23816	0.18771			0.08284	0.00935	0.02283	0.00635	0.00216	0.00224	-0.00010855	0.00837	0.01108
									0.12384	0.09889	0.21496	0.18865			0.08979	0.02691	0.02824	0.01133	0.0177	0.00856	0.0075	0.01147	0.00162
									0.12995	0.10035	0.22898	0.18519			0.07731	-0.00204	0.03845	-0.02664	0.01429	0.01984	-0.00385	-0.00442	-0.01863
									0.12404	0.10263	0.22384	0.17812			0.07132	-0.01791	0.02839	0.0079	0.00775	0.01336	-0.00108	-0.00148	0.00475
									0.12393	0.10755	0.23965	0.18027			0.05973	-0.00284	0.01012	-0.01063	-0.0122	0.01959	-0.00105	0.01076	0.03157
									0.11154	0.06799	0.22059	0.15454			0.06077	0.01085	0.00924	-0.0109	-0.00184	0.00281	0.00224	0.0167	-0.00516
									0.11578	0.08224	0.23767	0.11567			0.05982	0.00029461	0.03196	-0.0028	-0.01113	0.04028	-0.00676	-0.00346	0.00352
									0.0852	0.0582	0.21257	0.1702			0.06973	-0.01583	0.03051	-0.01073	-0.00225	-0.00099062	-0.00357	0.00755	-0.00751
									0.07585	0.07868	0.23194	0.16412			0.05265	0.01537	0.00252	-0.01533	-0.0002774	-0.00124	-0.0093	0.02678	-0.04128
									0.08424	0.07404	0.20146	0.15844			0.03722	0.00229	0.00167	-0.01904	-0.01774	0.00668	0.0124	-0.0015	0.02069
									0.11312	0.05973	0.1898	0.17314			0.01848	-0.01318	-0.00497	-0.02094	-0.01303	0.00539	-0.00096979	-0.02623	0.00416
									0.112	0.06923	0.20126	0.15421			0.03022	-0.02117	0.00453	0.00744	-0.00354	0.00718	-0.01412	0.00649	-0.03795
									0.09153	0.062	0.18021	0.16445			0.0357	-0.009	0.01338	0.01045	0.00033672	0.00101	-0.00344	-0.01085	0.00181
									0.08532	0.07101	0.19508	0.10871			0.0182	0.01298	-0.00074916	-0.0016	0.00883	0.00010072	-0.01162	-0.00877	0.01078
									0.12852	0.04068	0.17269	0.12049			0.01284	-0.01777	-0.02617	-0.0155	0.00302	-0.00546	-0.00772	-0.01867	-0.04957
									0.08133	0.04657	0.1602	0.11457			0.03064	-0.0016	-0.00411	-0.02147	0.00198	-0.00319	-0.00119	0.00876	0.02126
									0.08513	0.06109	0.16474	0.116			-0.00378	-0.00782	-0.03145	-0.00081141	-0.01091	-0.00239	-0.00842	0.04076	-0.01066
									0.07433	0.06198	0.17342	0.08465			0.00016068	-0.02026	-0.00158	0.01258	-0.00709	0.01415	-0.00163	-0.02428	0.00462
									0.08691	0.05756	0.17763	0.10684			0.01385	-0.00846	0.0079	0.00139	-0.00402	-0.00356	0.00205	-0.02289	0.0093
									0.10658	0.05397	0.13653	0.11338			-0.00765	-0.03506	0.00559	-0.01007	-0.01918	-0.00127	-0.0036	-0.00192	-0.00347
									0.06744	0.04758	0.14732	0.07684			-0.00838	-0.03578	-0.021	-0.01804	-0.01128	-0.00734	0.00078827	0.02871	0.02255
									0.10039	0.02952	0.16336	0.09521			-0.00489	0.0075	-0.0122	-0.01159	-0.00544	-9.3e-05	-0.0118	0.03968	0.00709
									0.08098	0.04961	0.15934	0.07111			0.00631	0.01757	-0.01649	-0.00876	-0.01508	-0.01555	-0.0044	-0.02146	0.01278
									0.07759	0.04507	0.15059	0.09068			-0.01104	-0.01226	-0.00696	0.00603	-0.00762	-0.00731	0.00689	0.00076816	0.00979
									0.0626	0.05271	0.17495	0.08646			0.00848	-0.00583	0.00256	0.01374	-0.0013	-0.00632	-0.00425	-0.00663	-0.00473
									0.07792	0.0622	0.17314	0.07259			-0.0094	-0.00554	-0.01461	0.00666	-0.00745	-0.017	-0.00441	-0.00273	-0.01521
									0.05888	0.04412	0.14763	0.06761			-0.01534	-0.03911	-0.0054	-0.02561	-0.00932	-0.00842	-0.00171	-0.03156	-0.01015
									0.06369	0.05501	0.13922	0.04487			-0.00904	0.01457	-0.00666	-0.02967	-0.01247	0.00561	0.00829	-0.00215	-0.00411
									0.06289	0.05829	0.17531	0.0623			-0.01545	-0.00176	0.0012	-0.00666	0.00056301	-0.00312	0.00312	-0.01863	0.01136
									0.03721	0.06885	0.16764	0.0472			-0.0111	0.0201	-0.00848	0.00020494	0.00534	-0.00137	-0.00445	0.03862	0.00414
									0.06026	0.07199	0.1616	0.0761			0.00622	-0.00095655	-0.00567	-0.01206	0.01287	-0.00256	0.00011394	0.00305	0.01264
									0.06398	0.05385	0.12781	0.0542			-0.01201	0.02536	-0.00493	-0.00252	0.00052266	-0.00686	-0.00112	-0.01295	0.02025
									0.09528	0.05268	0.12985	0.03504			-0.013	-0.00851	-0.0058	0.00323	0.01248	-0.0059	-0.00503	0.01583	0.01203
									0.07295	0.04783	0.12844	0.02794			0.00245	-0.00916	0.02888	-0.00501	0.0106	0.00078537	-0.00245	0.00349	-0.01158
									0.05555	0.0296	0.1462	0.05052			-0.00704	0.02169	-0.01041	-0.01466	-0.00226	-0.0038	-0.01122	-0.00131	-0.01205
									0.08084	0.03553	0.1254	0.05885			-0.00695	0.03046	-0.00203	0.01636	-0.00217	-0.00435	-0.01067	-0.0163	-0.00148
									0.06027	0.00609	0.11463	0.04761			-0.00182	-0.01531	-0.0043	0.02331	-0.00311	0.01109	-0.00405	0.00060405	-0.01607
									0.0467	0.02958	0.10438	0.02225			-0.00547	0.0037	-0.00529	-0.01814	0.00437	0.01218	0.00186	0.04694	0.0044
									0.05822	0.02958	0.09569	0.02517			0.0023	-0.0158	-0.00484	-0.00324	-0.00453	0.01347	0.00253	0.00059773	0.01678
									0.059	0.01655	0.09402	0.0408			-0.00148	-0.00502	0.02569	0.03361	-0.00565	0.0148	-0.00332	-0.00758	0.03098
									0.03198	0.03674	0.10181	-0.00779			-0.00508	0.01645	-0.00626	-0.01556	0.00075348	0.00477	-0.00416	-0.00099231	-0.00987
									0.05382	0.04143	0.12069	0.02519			-0.01814	-0.02022	-0.01919	-0.02382	0.00068495	-0.01414	-0.0026	-0.01614	-0.03748
									0.02902	0.02205	0.11764	0.03291			-0.00617	0.01108	0.02557	0.00436	-0.00786	0.00173	-0.00696	-0.003	-0.00283
									0.0178	0.02011	0.10533	0.01443			-0.00348	-0.02423	0.00712	-0.00946	-0.00828	0.00381	-0.01353	-0.03968	-0.04348
									0.03857	0.03582	0.08963	0.05048			-0.00469	0.02601	-0.02639	0.00337	-8.17e-05	-0.01024	-0.01634	-0.0183	0.03425
									0.07014	0.04339	0.07228	0.01627			-0.02138	-0.00179	0.01545	-0.00237	0.0023	-0.01262	-0.00622	0.00648	0.00989
									0.06446	0.04856	0.08683	0.02156			0.02143	-0.013	-0.01385	0.00673	0.00767	-0.00904	-0.01985	0.00089892	0.00593
									0.03525	0.03159	0.06201	-0.01891			5.72e-05	-0.00666	0.02527	0.01338	0.01661	-0.01036	-0.00554	0.00636	-0.00216
									0.00519	0.01171	0.04037	-0.00223			0.04727	-0.02782	0.01043	0.01284	0.00508	0.00367	0.00019592	-0.00758	-0.01255
									0.01883	0.02499	0.07947	0.02661			0.089	-0.00343	0.03225	0.01288	0.00863	0.01454	0.00383	0.01807	0.01097
									0.01563	0.01342	0.06218	-0.00972			0.05313	0.00542	0.02137	0.02763	0.0007805	0.0123	0.01445	-0.00261	-0.00070363
									0.02563	0.04761	0.03838	-0.01197			0.07283	0.01592	-0.00539	0.00197	-0.00609	0.01828	0.0049	0.00415	0.01687
									0.03158	0.02669	0.05144	0.007			0.04796	0.01422	0.02399	0.01491	0.0002733	0.01811	0.00795	0.0288	-0.00395
									0.05147	0.03672	0.04999	0.02006			0.0894	-0.00487	0.01467	0.02339	-0.00146	0.01068	0.00755	-0.00773	0.00941
									0.02839	0.04386	0.04363	0.05012			0.07444	-0.01654	0.00922	0.00924	0.02339	0.00613	-0.00961	0.0233	0.01676
									0.04571	0.01226	0.05093	0.01665			0.05985	0.01733	0.04364	0.02203	0.01026	0.00252	-0.00151	0.00471	0.0261
									0.01209	0.0299	0.06243	0.03741			0.08594	-0.00479	0.0174	0.03411	0.00756	0.01208	-0.00252	-0.00724	0.01689
									0.02577	0.00199	0.0408	0.01651			0.06554	0.00986	0.03941	0.01568	0.0087	0.00124	-0.0171	0.04257	0.00468
									0.05151	0.0187	0.05162	0.00979			0.04138	0.00535	0.00295	-0.01096	-0.00889	0.00817	-0.00053043	0.00086067	0.00559
									-0.000339	0.03542	0.05646	0.06773			0.0263	-0.00039751	0.00459	0.02401	-0.00197	-0.00527	0.00238	0.00509	0.00827
									-0.02458	0.05691	0.06027	0.05072			0.00172	-0.00507	0.01413	0.00822	0.01229	-0.00258	0.01509	0.02009	0.01192
									0.02611	0.01971	0.04278	0.02096			0.01174	-0.0134	-0.00189	0.00246	-0.01393	-0.00212	0.00863	0.01784	0.01229
									0.03322	0.0123	0.02231	0.04224			0.01179	-0.0198	-0.01423	-0.00118	-0.02005	0.0137	0.01223	0.04693	0.00658
									-0.02157	0.02803	0.03826	0.00562			0.00055235	-0.02245	-0.00543	-0.01777	-0.00973	0.01947	0.01777	0.05953	0.01629
									0.01044	-0.00547	0.03246	0.03565			-0.00978	-0.012	-0.0012	0.01097	-0.0125	0.01185	0.02043	0.02534	0.0115
									0.00485	0.01648	0.03645	0.0005837			-0.00224	0.00987	0.00818	-0.0242	0.00619	0.01405	0.0198	0.03833	0.01269
									-0.00101	0.00943	0.01533	-0.00157			-0.01175	-0.00493	0.01588	-0.00213	0.0092	0.02773	0.02255	0.02859	0.02066
									0.02408	0.00574	0.00624	0.00416			0.00439	0.03412	-0.00783	0.0179	0.00087822	0.01838	0.01684	0.0213	0.01145
									0.01576	-0.0025	0.01467	0.00956			-0.01752	0.00563	1.92e-05	-0.01136	-0.007	-0.00389	0.00176	0.01941	-0.01648
									0.02161	0.02019	0.02327	-0.00217			-0.01141	-0.0073	-0.02111	0.00379	0.0007337	-0.02735	-0.0253	-0.01978	-0.02203
									0.0096	0.03844	-0.0077	-0.00997			-0.02191	0.00397	-0.02831	0.00496	-0.00945	-0.01972	-0.01239	0.00629	-0.02633
									0.01841	0.03053	0.00867	-0.00244			-0.01327	0.01039	0.01203	0.01167	0.00871	-0.00907	-0.01375	0.00065332	-0.00377
									0.02382	0.02271	0.01076	0.01506			0.01138	-0.01793	0.00051185	0.00046488	0.01104	-0.00825	0.00149	0.01295	0.00844
									0.00964	0.01512	0.00825	-0.01097			0.00358	0.00434	-0.00585	0.00371	0.01657	-0.00545	-0.00974	0.00371	-0.02396
									-0.00358	0.01346	-0.02259	0.01154			0.01063	-0.00385	-0.00273	0.01668	0.02232	-0.00198	-0.00637	0.02071	0.01195
									0.01697	0.01286	0.0049	-0.00334			0.00558	-0.00017871	0.02262	0.0136	0.01104	0.00045338	-0.00918	-0.0094	-0.01338
									0.00582	0.00743	0.01906	-0.01041			0.00022482	-0.02618	-0.00406	-0.00704	0.00522	0.00759	-0.01298	0.00333	-0.01119
									-0.01247	-0.01793	0.00415	-0.01917			-0.00624	-0.00527	-0.0167	-0.01116	0.00077492	-0.00271	-0.0113	-0.03195	-0.00126
															-0.00524	-0.01027	-0.00577	-0.01594	-0.00771	-0.00833	-0.00361	-0.01061	-0.02023
															0.02497	-0.01778	-0.00256	-0.0035	0.00038712	-0.01496	-0.00178	0.01092	-0.03245
															-0.02247	0.03856	-0.01285	0.00649	-0.00861	-0.00233	-0.00443	-0.00157	-0.02849
															-0.01456	0.00423	0.01223	-0.00635	-0.00305	-0.00798	0.00408	0.00513	0.00737
															-0.02449	-0.01886	0.00035705	0.00042151	-0.02266	-0.00070551	-0.00594	-0.01386	0.0168

## Sheet: Fig. 5
Fig. 5	1	2	3	4	5	6	7	8	9	10	11	12	13	14	15	16	17	18		1	2	3	4	5	6	7	8	9	10	11	12	13	14	15	16	17	18
	0	0	0.01296	0.00696	0.00265	0	0.00682	0	0.0017	0.00678	0.00472	0.0125	0	0.02121	0.0059	0	0	0		0.00989	0.00854	0.0207	0.01482	0.02021	0.00821	0.00799	0.0119	0	0.00689	0.00593	0.00575	0.00695	0.00802	0.00803	0.0083	0.01061	0.01469
	0.01357	0.01086	0.01698	0.01235	0	0.00783	0.00121	0.00946	0	0.00654	0	0.00889	0.01356	0.01216	0.01854	0.01407	0.0091	0.01036		0.00877	0.01348	0.01739	0	0	0	0.00536	0	0.00206	8.4669e-05	0	0.00776	0.00921	0	0	0.00524	0.0016	0.00926
	0.01251	0.01971	0.03323	0.01222	0.01807	0.01506	0.02403	0.01966	0.00337	0.01287	0.0078	0.02069	0.01023	0.02469	0.03386	0.01786	0.02109	0.03373		0.00898	0.02601	0.02088	0.01798	0.01201	0.01974	0.01245	0.02224	0.00305	0.00871	0.00586	0.01505	0.00427	0.00642	0.00494	0.00799	0.00441	0.00314
	0.00937	0.00691	0.01957	0.00502	0.01081	0.00804	0.00903	0.00326	0.01229	0.01178	0.00956	0.02221	0.00143	0.01399	0.02371	0.02191	0.00218	0.02363		0.01237	0.01238	0.02124	0.01357	0.00886	0.00745	0.0162	0.01078	0.00897	0.00673	0.00729	0.01253	0.00435	0.01015	0.012	0.01163	0.01214	0.02217
	0.01756	0.02314	0.01572	0.00555	0.00796	0.00492	0.01239	0.00887	0.0052	0.01216	0.00505	0.01458	0.01434	0.01484	0.0218	0.01725	0.01549	0.02257		0	0.01485	0.00617	0.01244	0.00908	0.00399	0	0.00545	0.00602	0	0.00131	0	0.00172	0.00361	0.00193	0	0.01083	0.00529
	0.01339	0.01679	0.02311	0.01009	0.00818	0.01042	0.01305	0.01717	0.00815	0.01377	0.00457	0.02601	0.01208	0.01148	0.00849	0.02028	0.01107	0.02259		0.01401	0.01102	0	0.01694	0.01259	0.00061286	0.01669	0.0154	0.00042728	0.00325	0.00243	0.00192	0.00579	0.00888	0.00402	0.01476	0	0.01016
	0.01314	0.01465	0.01921	0.00175	0.01051	0.00832	0.01226	0.00839	0.00582	0.01054	0.0022	0.01494	0.00376	0.00727	0.01615	0.00606	0.00413	0.0245		0.01159	0.01412	0.01857	0.00735	0.01416	0.00928	0.00877	0.02548	0.0082	0.00802	0.00506	0.01297	0	0.01564	0.00307	0.0142	0.01064	0.01056
	0.02806	0.01585	0.02476	0.00727	0.0176	0.01636	0.0155	0.01537	0.01888	0.01763	0.01202	0.00846	0.014	0.01325	0.02314	0.02324	0.01866	0.03122		0.00416	0.00338	0.01623	0.00809	0.011	0.00419	0.01266	0.02626	0.01894	0.0127	0.00047408	0.0208	0.00518	0.01102	0.00818	0.01959	0.01584	0.00699
	0.01013	0.01162	0.02634	0	0.00554	0.00468	0.02127	0.00905	0.01932	0.00811	0.0044	0	0.00691	0.01142	0.01341	0.00297	0.01673	0.03497		0.00362	0.00077388	0.0101	0.01541	0.01468	0.011	0.00988	0.02081	0.01185	0.00231	0.00616	0.01878	0.01066	0.01616	0.01208	0.01774	0.01411	0.00249
	0.00624	0.00832	0	0.00242	0.00586	0.00897	0	0.00109	0.0058	0	0.00769	0.0154	0.00038382	0	0	0.00149	0.00166	0.0219		0.00122	0	0.01475	0.01193	0.01282	0.00607	0.01048	0.02046	0.00614	0.00142	0.00024178	0.00709	0.00564	0.01112	0.0007606	0.02198	0.00853	0
	0.02668	0.0116	0.02393	0.02019	0.02572	0.01873	0.03101	0.04062	0.02329	0.01999	0.07945	0.02225	0.0233	0.01331	0.02134	0.01954	0.01955	0.02635		0.01469	0.00605	0.02421	0.01316	0.02111	0.01627	0.03473	0.04424	0.01696	0.02068	0.01763	0.01067	0.0275	0.02104	0.02756	0.01894	0.01694	0.01905
	0.05489	0.0288	0.03366	0.0366	0.03598	0.09787	0.05084	0.053	0.03855	0.04798	0.11295	0.04075	0.03705	0.0282	0.02795	0.03915	0.03397	0.03315		0.01748	0.01124	0.0229	0.00118	0.01402	0.03456	0.02443	0.03837	0.01908	0.01957	0.02856	0.03339	0.01645	0.0113	0.01779	0.00829	0.01632	0.01752
	0.03727	0.01972	0.02864	0.01348	0.02041	0.07131	0.03557	0.03731	0.02754	0.03787	0.10885	0.02881	0.03913	0.01695	0.01143	0.01855	0.03366	0.02781		0.02501	0.00704	0.01128	0.00198	0.02694	0.04337	0.0361	0.05456	0.03133	0.02991	0.04999	0.03362	0.01261	0.01762	0.03752	0.02232	0.01598	0.02205
	0.04064	0.01649	0.0344	0.0223	0.0173	0.11005	0.04542	0.05241	0.03878	0.03974	0.16424	0.02783	0.03651	0.02164	0.03955	0.02668	0.0319	0.02357		0.02906	0.01276	0.03106	0.02914	0.03289	0.05117	0.04157	0.06285	0.02809	0.02916	0.05486	0.03116	0.02251	0.02615	0.02574	0.03749	0.01811	0.0311
	0.02184	0.01629	0.01836	0.01546	0.01904	0.06821	0.0261	0.02932	0.02177	0.03629	0.14648	0.02289	0.02029	0.01899	0.01113	0.01203	0.02192	0.01132		0.01391	0.0086	0.01461	0.00775	0.02898	0.03159	0.03386	0.04363	0.01313	0.02273	0.04232	0.04084	0.01928	0.00884	0.01404	0.01973	0.00552	0.02058
	0.02167	0.02237	0.01693	0.00355	0.01373	0.05202	0.0167	0.01826	0.0294	0.03263	0.12597	0.0212	0.01295	0.00922	0.01023	0.02364	0.01839	0.00522		0.01733	0.01929	0.02255	0.01787	0.03467	0.04364	0.04305	0.04383	0.02898	0.03048	0.04363	0.02678	0.03065	0.01688	0.02481	0.02272	0.02072	0.02195
	0.0274	0.01898	0.02061	0.01712	0.01938	0.05427	0.03682	0.0432	0.02084	0.03916	0.11255	0.01984	0.03287	0.02668	0.01719	0.02127	0.02056	0.01044		0.02428	0.01598	0.03053	0.01849	0.04434	0.03781	0.04697	0.03517	0.02496	0.03356	0.04405	0.02812	0.03381	0.02119	0.02276	0.01542	0.02198	0.02932
	0.01133	0.01445	0.00448	0.01476	0.00964	0.0314	0.01562	0.0225	0.01928	0.02239	0.07344	0.02453	0.00842	0.0101	0.00828	0.01562	0.01274	0.00211		0.01485	0.00847	0.01259	0.01157	0.04201	0.04352	0.02506	0.0373	0.01269	0.01941	0.03087	0.0252	0.01287	0.01362	0.01386	0.01401	0.017	0.01803
	0.01367	0.00794	0.00888	-0.00216	0.00625	0.02148	0.01095	0.02688	0.0072	0.01805	0.05739	0.00442	0.01345	0.01102	0.01055	0.023	0.00715	0.01121		0.00618	0.01646	0.01372	-0.00232	0.01669	0.01524	0.01823	0.03049	0.01236	0.01288	0.01887	0.01874	0.00869	0.00359	0.00701	0.00796	0.0125	0.00701
	0.01494	0.00732	-4.0333e-05	0.00040536	0.00415	0.01428	0.00826	0.00966	0.01002	0.01338	0.02989	0.00604	0.01314	0.00256	0.01092	0.00513	0.00595	0.00446		0.00194	0.00128	-0.00198	0.00412	0.02135	0.0128	0.00591	0.01599	0.01525	0.0083	0.01426	0.00834	0.00591	0.00707	0.0095	0.00026881	0.01037	0.00523
	-0.01216	-0.00288	-0.01229	-0.00732	-0.01863	-0.00948	-0.02956	-0.0204	-0.00693	-0.0125	-0.02124	-0.01361	-0.01535	-0.01916	-0.01996	0.00174	-0.01449	-0.01732		0.00843	-0.00588	-0.00332	0.00218	0.004	0.00399	-0.00799	-0.01899	0.00366	-0.00668	-0.00188	-0.01728	-0.01685	-0.00759	-0.00883	-0.0189	-0.00603	-0.00573
	-0.01738	-2.2901e-05	-0.0124	-0.01279	-0.01735	-0.01757	-0.01889	-0.01739	-0.00976	-0.02003	-0.03395	-0.02814	-0.00903	-0.02014	-0.0162	-0.00882	-0.01415	-0.01794		-0.00388	-0.00695	-0.00422	-0.00050276	0.00048003	-0.0072	-0.00807	-0.01218	-0.00395	-0.00877	-0.01018	-0.0121	-0.00935	-0.00898	0.00087839	-0.00676	-0.00287	-0.00626
	-0.00644	-0.00145	-0.00167	-0.0033	-0.00345	-0.01602	-0.0115	-0.00991	-0.006	-0.00949	-0.02674	-0.00615	-0.0033	-0.00783	-0.00719	-0.00798	-0.01024	-0.01042		-0.008	0.00104	0.00299	-0.00063414	0.00132	0.01217	-0.00624	-0.00651	0.00718	-0.00957	-0.00842	0.01194	0.00121	-0.00548	-0.00129	-0.00016769	-0.00167	-0.0092
	-0.00253	-0.00686	-0.00486	0.00225	0.00454	-0.01155	-0.00687	-0.00572	-0.00111	-0.00224	-0.01329	0.00075934	-0.0074	-0.00267	-0.00752	-0.0008124	-0.0029	-0.00468		-0.00165	-0.00148	-0.01349	7.3686e-05	-0.0064	0.00064978	-0.01174	-0.00538	-0.00011927	-0.00694	-0.01133	-0.00887	-0.00368	-0.00956	-0.01108	-0.01141	-0.00063	-0.00541
	-0.00324	0.00279	-0.00657	-0.00653	0.00719	-0.00099446	0.00138	0.00929	0.00398	-0.00264	-0.01169	-4.6004e-05	-0.0028	0.00056946	0.00946	-0.00050163	-0.00167	0.00211		0.00017594	-0.00848	-0.0106	-0.00557	-0.00294	-0.00652	-0.0008867	-0.0018	0.00878	-0.00437	-0.00575	-0.00698	-0.00127	-0.01097	-0.00091239	-0.00638	-0.00935	-0.0036
	0.00522	-0.00185	0.00946	0.00388	-0.00266	0.00066397	-0.00018452	0.00466	-0.00364	-0.00148	-0.00837	0.00644	0.00723	0.00249	0.0091	0.00902	0.00541	-0.00082153		-0.01174	-0.00265	-0.00451	-0.00195	-0.0009664	-0.01178	-0.00222	0.00196	0.00188	-0.01017	-0.00181	-0.00235	0.00295	-0.00672	0.00091845	0.00012761	-0.00316	0.00019766
	0.00335	0.01032	0.00548	-0.00108	-0.00287	-0.00618	-0.00179	-0.00175	-7.2623e-05	-0.00035224	-0.01051	-0.00419	0.00329	0.00396	-0.00252	0.00272	-0.00276	-0.00778		0.00282	0.00558	0.01216	0.00865	0.00421	0.0003311	0.00758	0.0051	0.01029	0.00702	8.4039e-05	0.01074	0.01298	0.00782	0.00765	0.00339	0.00135	7.1146e-05
	-0.00357	0.00191	0.00523	0.00247	0.00417	0.00171	0.00498	0.00584	-0.00548	-0.00698	-0.00994	0.0078	0.00721	0.00198	0.00619	0.00857	0.00109	-0.00103		0.0034	0.00339	0.00919	0.00122	0.00572	-0.00155	0.00196	-0.00306	0.02095	0.00403	0.00124	0.01633	0.01615	0.00126	-0.00059914	0.00775	0.00555	0.0003447
	-0.00039153	0.00847	0.0092	0.0044	0.00394	-0.00472	0.01494	-0.00135	-0.00521	0.00097279	-0.01035	0.00595	0.00018851	0.00438	0.01038	0.00877	0.00576	-0.00565		0.00114	0.01107	0.00608	0.00125	-0.00365	-0.00496	0.00557	-0.00947	0.01342	0.00334	-0.00096049	0.00138	0.00156	0.00087568	0.00619	0.00604	9.0534e-05	-0.00020018
	0.00428	0.0196	0.0023	0.00065158	0.00701	0.00028025	-0.00138	0.00346	0.00338	-0.00252	-0.00736	0.0074	0.00411	0.00122	0.00388	0.00866	0.00202	0.00168		0.00119	-0.00304	0.00153	-0.01308	-0.00229	-0.00581	-0.00241	-0.00378	0.02306	0.00073334	-0.00629	-0.00142	0.00635	0.00227	-0.0151	-0.00081653	-0.00064594	-0.0028
	-0.00741	0.03804	0.00139	-0.00115	0.0052	0.00030706	0.01197	0.00039478	0.00206	-0.00011675	-0.00672	0.0134	0.00676	-0.00090964	0.00205	0.00106	0.00085342	-0.00576		0.00412	0.01049	0.01332	0.00168	-0.00179	-0.00266	0.00482	0.00838	0.02476	0.00273	0.00168	0.00863	0.00479	0.00955	0.00805	-0.00061038	0.00089136	0.00085265
	0.00205	0.05514	0.01131	0.00955	0.00038235	-0.00457	0.00645	-0.00057544	0.00616	0.00257	-0.01017	0.0102	0.00448	0.00126	0.00747	0.00821	0.00391	0.00238		0.01109	0.00682	0.00869	0.01088	-0.00162	-0.0013	0.00226	0.00443	0.02095	0.0048	0.0006845	0.01127	-8.2097e-05	0.00203	0.01157	0.01104	0.00364	0.0075
	0.0019	0.06133	-0.00056853	0.00548	-0.0015	0.00055831	0.00622	-0.00432	-0.00298	0.00263	-0.00394	0.01095	0.00448	0.00141	0.01026	0.01723	0.00611	-0.00229		0.00593	0.01576	0.01837	0.00554	0.00057149	0.00023446	0.00365	0.00034833	0.02	0.00885	0.00295	0.00115	-0.00335	0.00424	0.00292	-0.00089648	0.00194	-0.00153
	0.00698	0.07614	0.00828	0.01064	0.00751	0.01058	0.00428	0.01719	0.00462	0.01067	0.00024299	0.00778	0.01303	0.00582	0.00914	0.01107	0.00045772	0.00818		0.00394	0.00249	0.01262	-0.00284	0.0018	-0.00178	-0.00501	0.00295	0.00727	0.00095611	-0.00493	-0.00224	-0.001	0.00149	0.00563	-0.00347	0.00479	-0.0018
	-0.00114	0.08656	-0.01035	0.00134	0.00777	-0.0013	5.0136e-05	0.00825	0.00442	-0.003	-0.00142	0.01242	0.00153	-0.00163	-0.00437	0.00468	0.005	0.00127		0.00172	0.00313	0.00511	0.00325	0.00010604	-0.00949	-0.00384	-0.00233	0.01869	0.00194	0.00016074	0.00011999	0.00059752	0.00294	-0.00134	0.00357	-0.0052	0.00349
	0.0108	0.10083	0.00043757	0.00488	0.01405	0.00049042	0.01183	0.00892	0.01105	0.01215	-0.00071835	0.01276	0.01057	0.01456	0.0181	0.01819	0.01636	0.01793		-0.01139	-0.00756	0.00484	0.00455	-0.01192	-0.00688	-0.00341	-0.00575	0.00149	-0.0031	-0.01228	-0.00232	0.00301	-0.0039	0.00473	-0.00214	-0.00507	0.0006779
	-0.00249	0.0734	-0.00613	0.00768	8.9184e-05	-0.00369	0.00221	0.00031361	0.00135	-0.00662	-0.00156	-0.00302	-0.0097	-0.00357	-0.00456	0.013	0.00235	0.00236		0.00022403	0.00066336	-0.00162	-0.00526	-0.00715	0.0021	-0.00648	-0.00339	0.00102	-0.00272	0.00033565	0.00074737	0.00113	-0.00925	-0.00508	0.00536	0.00472	-0.00428
	0.01347	0.06759	0.01642	0.01091	0.01373	0.01471	0.00852	0.00449	0.01214	0.00324	0.00545	-0.00061656	0.01249	0.00423	0.01372	0.01669	0.01277	0.00545		-0.00404	-0.0043	0.00946	0.0117	-0.00016413	-0.00104	0.00539	-0.0016	-0.00070787	-0.00178	0.00381	-0.00171	-0.0012	0.00042686	0.00563	0.00055287	-0.001	-0.00165
	0.01321	0.06468	0.00916	0.00528	6.3663e-05	0.00317	0.01182	0.01605	0.00529	0.00761	-0.00476	-0.00353	0.00736	0.0015	0.02267	0.02143	0.00356	0.00743		-0.00103	0.00265	0.00121	0.00319	0.00257	0.00079915	0.00691	0.00461	0.0019	0.00565	-0.00149	0.00226	0.00377	0.00504	0.01092	0.00511	0.00706	0.00598
	-0.00028107	0.04319	-0.00031137	-0.00187	-0.00662	-0.00212	-0.00157	0.00092091	-8.9995e-05	-0.00451	-0.00925	-3.2866e-05	-0.00082722	-0.00115	0.00351	0.01408	0.00119	-0.00289		0.0086	0.01175	0.00517	0.01214	-0.00347	-7.711e-05	-0.00409	-0.00342	-0.00659	0.00043765	0.00391	-0.0005011	-0.00731	-0.00032054	0.00289	0.00107	0.00153	-0.00497
	0.00828	0.02294	0.0064	-0.0042	-0.0003142	0.00104	0.00261	0.00608	0.008	0.00221	-0.00060466	0.01642	0.00245	0.00131	0.01043	0.01579	0.00278	0.00604		0.01725	0.00563	0.00654	0.00077311	0.0037	0.00818	0.00614	0.00337	0.00174	0.00892	0.00404	0.01403	0.00896	0.00689	0.0053	0.00337	0.01716	0.00535
	0.00552	0.01242	0.00976	-0.00498	0.00467	0.00366	-0.00139	0.00891	0.0022	0.01371	0.00070524	-0.00368	0.00933	0.00203	0.00946	0.00322	0.00133	0.00663		0.02521	0.01737	0.01857	0.01857	0.01154	0.01895	0.01368	0.01112	0.01126	0.02447	0.01831	0.0146	0.02527	0.01312	0.01499	0.0147	0.01624	0.02373
	0.00631	0.00507	0.01455	-0.00281	0.01107	0.01274	0.0062	0.0079	0.00451	0.00917	0.00348	0.01107	0.00705	0.00703	0.01305	0.02146	0.00038768	0.01153		0.01073	0.00295	0.01157	0.00685	0.01384	0.01095	0.00547	0.00274	0.00841	0.00986	0.00231	0.01136	0.01324	0.01112	0.00544	0.00456	0.00386	0.01432
	-1.049e-05	0.00329	0.01363	0.00585	0.00628	0.00428	0.00976	0.00457	0.00097163	0.00695	-0.00024865	0.00926	0.00718	0.00904	0.02488	0.0249	0.00876	0.00342		0.00545	0.00239	-1.3449e-05	0.00379	-0.00012311	0.00963	0.00181	0.00020731	0.00048331	0.00749	0.00229	0.00982	0.00415	0.01152	0.00334	0.0013	0.00556	0.01034
	0.01076	-0.00778	0.01713	0.00508	0.00167	0.00641	0.01038	0.00735	0.01326	0.01136	0.00615	0.01944	0.00808	0.00559	0.01329	0.01573	0.00063727	0.01267		0.00309	-0.00645	0.00233	-0.0036	-0.00236	0.00381	-0.00572	-0.00739	-0.00153	0.00313	-0.00197	0.01673	0.00218	0.00365	-0.00058992	0.00719	0.00121	0.00189
[truncated: 407 more rows]
