# Supplementary material for: Robust and adjustable dynamic scattering compensation for high-precision deep tissue optogenetics
Source: Commun Biol. 2023 Jan 31;6:128. doi: 10.1038/s42003-023-04487-w (PMC9889738; doi:10.1038/s42003-023-04487-w)
Supplement: Supplementary file 5 — Supplementary Data 2 [file 42003_2023_4487_MOESM5_ESM.xlsx]

## Sheet: Fig.S2
Fig. S2	First Loop		Second Loop
	Time Domain	Frequency Domain	Time Domain	Frequency Domain
	22.985	0.04855	85.543	0.31499
	0.01732	0.03939	20.894	0.31527
	5.3394	0.18958	46.462	0.71752
	2.793	0.27928	40.888	0.67156
	17.661	0.19514	74.102	1.0011
	2.6179	0.20753	35.255	0.06527
	6.4173	0.45508	45.552	0.94951
	21.773	1.0929	85.547	1.0899
	5.1376	0.0582	40.986	0.23378
	7.9073	0.42555	47.527	0.89825
	5.5842	0.15407	50.431	0.14987
	6.5575	0.27084	49.316	0.34056
	5.6072	0.37237	45.507	0.14656
	5.0466	0.20755	34.8	0.50077
	15.99	0.0967	67.948	0.33073
	1.6988	0.11344	35.274	0.91053
	5.259	0.15776	49.214	0.36511
	16.766	0.51989	68.486	0.13999
	0.43299	0.20452	26.88	0.74456
	11.951	0.19031	59.602	0.06293
	7.1121	0.06552	47.193	0.18689
	7.0202	0.14094	40.812	0.87208
	3.1052	0.33927	44.214	0.55168
	11.109	0.05983	70.686	0.10216
	2.0841	0.04955	28.621	0.84009
	2.501	0.01382	45.601	0.06438
	5.9626	0.3237	47.338	0.62339
	4.6438	0.34206	46.517	0.18845
	5.8983	0.0654	42.698	0.86164
	7.8815	0.18642	56.958	0.37391
	5.8996	0.79595	48.085	1.1657
	4.4393	0.17297	45.386	0.11806
	3.5427	0.23081	52.26	0.20226
	6.1883	0.3249	49.93	0.12338
	1.7731	0.21551	52.187	0.43353
	5.0533	0.11743	52.804	0.06841
	3.946	0.31826	54.048	0.3928
	6.2468	0.21685	51.036	1.6805
	10.1	0.04761	53.986	0.24341
	2.151	0.43358	49.36	0.60408
	8.4385	0.50454	48.801	0.29317
	4.1837	0.16305	52.468	0.32516
	7.5793	0.24517	52.888	0.33618
	2.4755	0.45677	31.51	1.2782
	5.5593	0.30272	55.909	0.88872
	6.3557	0.03322	47.488	0.4106
	3.7677	0.38554	42.213	0.55036
	2.117	0.30376	39.859	0.36964
	3.0791	0.04083	49.646	0.10837
	7.3313	0.12041	55.969	0.07739
	5.0232	0.0928	41.633	0.56844
	3.5749	0.12597	43.149	0.81014
	15.072	0.35616	77.928	1.2723
	0.59922	0.18907	28.411	0.03862
	14.019	0.09125	52.93	0.14119
	16.267	0.15734	70.332	0.31654
	12.815	0.30985	44.522	0.44111
	4.5798	0.16545	53.871	0.93122
	2.2392	0.10271	27.715	0.11302
	24.203	0.10726	88.87	0.41087
	4.3007	0.38216	40.174	0.14378
	0.00806	0.28038	24.846	0.17118
	22.45	0.06508	78.787	0.1395
	13.622	0.22926	68	0.25064
	3.5744	0.06419	29.574	0.13893
	10.523	0.29257	57.523	0.64875
	3.799	0.35389	38.169	1.0449
	13.885	0.43156	67.682	1.3314
	1.5558	0.35051	27.118	0.39168
	11.667	0.20884	59.88	1.0433
	4.7426	0.11054	35.431	0.25811
	4.1239	0.04738	42.872	0.0723
	18.763	0.37041	65.702	0.11506
	4.137	0.02264	39.265	0.27495
	7.92	0.0727	60.48	0.23239
	15.55	0.29062	64.059	0.22214
	0.54531	0.15334	34.217	0.10629
	6.3396	0.13318	53.771	0.08291
	17.875	0.07671	62.662	0.1571
	3.764	0.26625	40.477	0.49302
	2.217	0.15193	35.805	0.24809
	11.459	0.48808	54.303	0.16718
	4.1811	0.06452	37.862	0.16565
	3.9462	0.33346	38.111	0.51093
	4.6992	0.25104	60.041	0.93287
	2.4679	0.39213	28.121	1.0034
	13.427	0.0787	68.328	0.71739
	2.1209	0.21295	41.687	0.2588
	13.357	0.09809	58.546	0.41682
	7.8651	0.15504	58.85	0.08608
	9.6862	0.23049	45.353	0.84544
	2.4098	0.1244	48.528	0.05453
	7.4039	0.08127	61.372	0.25215
	14.63	0.39072	45.452	0.83402
	2.8135	0.55231	59.152	1.5701
	7.9072	0.10436	44.045	0.09844
	7.2377	0.24903	46.549	0.90963
	5.5684	0.35743	46.882	0.84143
	1.2552	0.05174	53.882	0.14123
	8.1019	0.17271	43.852	0.44282
	8.1766	0.53825	53.68	0.9457
	3.4645	0.04848	70.654	0.15389
	13.004	0.14996	39.56	0.38782
	3.4048	0.05388	59.116	0.14269
	4.8351	0.20889	51.43	0.24537
	12.595	0.07766	35.891	0.92535
	5.2968	0.06531	38.796	0.58785
	8.161	0.05905	67.518	0.05335
	8.3388	0.28975	48.414	1.0602
	1.6907	0.11549	23.467	0.36595
	11.623	0.22913	88.927	0.59444
	7.4709	0.32006	56.564	0.39397
	3.2271	0.39521	28.608	0.71889
	9.3367	0.17508	66.883	0.14495
	4.7385	0.13699	28.131	0.58053
	11.035	0.04979	75.439	0.31554
	1.2421	0.0799	31.381	0.378
	6.16	0.22282	48.283	0.43376
	12.095	0.18768	67.355	0.61239
	7.5972	0.09978	39.184	0.11287
	4.1534	0.48297	41.653	0.80217
	9.7857	0.42443	52.65	0.30532
	5.0312	0.04198	58.771	0.19019
	4.3038	0.30015	39.83	0.48152
	7.0488	0.08148	51.596	0.43324
	6.224	0.05291	51.124	0.28042
	11.79	0.11616	63.226	0.7672
	4.7853	0.2439	40.456	0.10787
	10.044	0.12619	57.505	0.5193
	12.91	0.22328	68.433	0.88733
	1.9562	0.8447	34.142	2.6434
	10.836	0.44106	54.769	0.84499
	8.0777	0.64775	49.225	0.65463
	4.2002	0.20914	39.783	0.72822
	7.5461	0.16397	47.39	0.26213
	2.3734	0.43582	29.279	0.17194
	7.0013	0.36104	49.914	0.10036
	2.5175	0.93261	36.602	2.575
	19.884	1.1685	68.28	4.2983
	1.1363	0.12558	34.531	0.52131
	4.6683	0.09211	43.111	0.72116
	20.689	0.15291	62.14	0.30618
	0.11182	0.04901	33.965	0.16022
	5.8862	0.17566	43.379	0.45921
	18.046	0.47844	59.143	0.17102
	5.3925	0.11225	49.559	0.31952
	8.3546	0.06077	36.128	1.6052
	2.5815	1.2565	57.347	2.869
	15.135	0.49488	50.588	1.2387
	3.3333	1.0639	46.742	0.89498
	0.96511	0.45312	34.219	0.57384
	4.3449	0.62342	42.065	0.24324
	4.7222	0.30438	49.847	1.8858
	9.8651	0.42304	55.419	1.3942
	3.475	0.63774	52.977	0.10523
	11.908	1.3533	60.87	3.8213
	6.717	0.84662	43.762	0.54326
	5.109	0.0918	46.63	3.4957
	5.3525	0.37971	47.453	0.90256
	6.0534	0.01916	45.352	0.28901
	6.4452	0.54906	46.296	1.2306
	5.0803	0.33893	48.255	0.09166
	6.2164	0.21531	35	1.276
	2.25	0.69425	43.736	0.61992
	9.3225	0.09522	36.674	0.23801
	0.29528	0.231	52.953	2.0269
	5.8082	0.13108	36.269	0.43707
	5.2565	1.1883	33.788	0.77277
	3.7571	0.91209	63.781	3.0547
	22.02	0.04674	38.176	0.95505
	1.4669	0.63711	61.339	0.4361
	18.841	0.18607	46.753	0.05569
	4.0054	0.25672	35.541	1.806
	1.5931	0.48731	46.034	2.302
	10.714	0.25245	43.005	0.46233
	4.3742	0.23942	59.858	1.868
	5.8336	0.30761	40.948	1.3295
	4.7552	0.4735	49.319	2.6316
	6.2817	0.14894	67.655	0.4919
	4.6821	0.26868	28.244	1.0457
	9.5134	0.04285	74.228	0.70649
	5.976	0.4897	52.202	0.10231
	3.6931	0.13485	28.05	1.7834
	5.632	0.60195	44.451	1.7355
	4.1647	0.70523	57.259	1.2816
	10.293	0.06414	59.774	0.03247
	2.2633	0.38671	36.148	0.20236
	7.991	0.62683	50.703	0.88264
	9.8897	0.17012	59.916	0.32149
	0.36544	0.00666	21.041	1.0228
	24.61	1.1249	88.134	0.75509
	7.7488	0.27404	50.668	0.51568
	10.039	0.8224	61.571	2.7318
	3.7755	0.58838	40.653	2.8129
	6.2511	0.66481	45.124	0.2857
	11.51	0.40537	66.954	0.50854
	5.4632	0.5382	52.396	0.12944
	7.9265	0.64108	53.009	1.0718
	5.1194	0.44156	52.904	2.7
	9.433	0.56749	61.162	0.6815
	6.6384	0.8101	37.51	1.1515
	11.237	1.2868	55.475	1.5503
	14.119	0.02156	47.571	2.428
	8.1969	0.03803	43.348	0.27424
	3.3977	0.09688	53.139	1.372
	10.73	0.00979	41.289	1.6553
	11.848	0.78571	38.889	3.5941
	9.4793	0.12612	66.002	2.0174
	11.882	0.33052	74.948	0.50285
	6.1994	0.37021	24.167	0.27979
	3.5428	0.29986	57.709	1.271
	6.7404	0.38939	50.831	2.2844
	3.2646	0.25172	33.549	2.3407
	5.3214	0.50349	57.798	2.8469
	6.3362	1.4496	56.213	0.96372
	10.938	0.57069	47.026	0.69005
	2.7778	0.43046	53.89	0.71786
	5.8874	1.1282	41.156	1.7179
	8.7072	0.57105	53.293	2.879
	11.267	0.52689	41.963	1.2612
	0.23266	1.4515	46.938	0.80205
	8.3878	0.24567	46.136	1.7757
	11.555	0.36569	49.864	1.8956
	2.8364	0.02885	48.316	0.28319
	4.5903	0.07548	51.423	1.0021
	13.151	0.11002	44.268	1.9552
	4.9268	1.0804	52.869	1.7812
	2.6579	0.0869	64.359	0.41878
	6.6924	0.11939	38.571	0.80122
	5.115	0.3051	44.777	0.88949
	8.6044	0.4086	44.201	0.30856
	3.8082	0.08156	46.737	0.07095
	12.508	0.05328	43.802	0.21996
	3.8611	0.24417	46.71	0.33357
	4.4928	0.10909	41.692	0.67127
	4.7113	0.177	51.395	0.61553
	10.871	0.59069	46.773	1.5971
	6.3989	0.12253	61.816	0.59126
	3.3536	0.06626	39.678	0.15982
	10.532	0.10481	45.309	0.43635
	3.1995	0.07875	52.271	0.1417
	2.0188	0.22126	32.666	0.50037
	6.1571	0.6785	41.873	0.73016
	7.1508	0.16494	55.592	3.2896
	9.7834	1.3236	48.771	3.1033
	4.9847	0.18854	46.208	0.10713
	14.327	0.1529	62.436	0.41193
	3.8552	0.17587	48.218	0.07913
	2.7787	0.10969	40.494	0.1189
	9.195	0.0691	58.749	0.43785
	6.9188	0.07091	49.023	1.6017
	4.1569	0.14182	46.604	0.46828
	11.69	0.02485	61.234	1.1185
	7.3468	0.02147	42.983	0.16415
	5.7568	0.07356	43.939	0.32055
	17.882	0.04607	76.912	0.00123
	3.6502		31.793
	17.882		76.912
	5.268		43.263
	7.3468		42.983
	11.628		62.433
	4.1569		46.604
	7.3413		49.863
	9.195		58.749
	2.3877		35.236
	3.8552		48.218
	13.683		61.484
	4.9847		46.208
	9.8716		48.035
	7.1508		55.592
	6.4088		42.704
	2.0188		32.666
	4.2877		53.22
	10.532		45.309
	2.976		39.005
	6.3989		61.816
	10.775		47.424
	4.7113		51.395
	4.9327		42.484
	3.8611		46.71
	12.898		49.67
	3.8082		46.737
	8.3838		43.425
	5.115		44.777
	6.7607		37.781
	2.6579		64.359
	5.017		53.687
	13.151		44.268
	3.3936		53.491
	2.8364		48.316
	10.998		49.085
	8.3878		46.136
	0.22623		47.404
	11.267		41.963
	9.1111		54.127
	5.8874		41.156
	2.631		47.774
	10.938		47.026
	5.9502		55.388
	5.3214		57.798
	3.3004		33.047
	6.7404		50.831
	3.9098		58.605
	6.1994		24.167
	9.8702		73.287
	9.4793		66.002
	11.129		38.215
	10.73		41.289
	3.3597		54.149
	8.1969		43.348
	14.391		48.487
	11.237		55.475
	7.6839		42.775
	9.433		61.162
	4.6769		52.101
	7.9265		53.009
	5.5244		51.615
	11.51		66.954
	6.7905		45.84
	3.7755		40.653
	8.8811		60.842
	7.7488		50.668
	23.878		87.02
	0.36544		21.041
	9.8272		60.993
	7.991		50.703
	2.5785		36.816
	10.293		59.774
	3.9188		50.993
	5.632		44.451
	3.4012		27.446
	5.976		52.202
	9.5917		73.582
	4.6821		28.244
	6.6718		68.487
	4.7552		49.319
	7.3284		42.011
	4.3742		59.858
	10.225		42.178
	1.5931		46.034
	3.9493		36.23
	18.841		46.753
	1.7299		62.259
	22.02		38.176
	3.5689		70.768
	5.2565		33.788
	5.3175		35.596
	0.29528		52.953
	9.4015		36.237
	2.25		43.736
	6.5181		35.707
	5.0803		48.255
	7.7841		44.622
	6.0534		45.352
	4.9511		46.637
	5.109		46.63
	6.6496		44.364
	11.908		60.87
	3.8117		53.954
	9.8651		55.419
	4.0347		43.974
	4.3449		42.065
	0.76776		33.477
	3.3333		46.742
	15.245		49.597
	2.5815		57.347
	8.8612		36.797
	5.3925		49.559
	15.435		57.89
	5.8862		43.379
	0.15175		33.291
	20.689		62.14
	4.6318		43.921
	1.1363		34.531
	20.612		69.267
	2.5175		36.602
	7.4793		56.164
	2.3734		29.279
	7.0957		46.582
	4.2002		39.783
	8.1622		48.771
	10.836		54.769
	2.2441		34.816
	12.91		68.433
	1.8678		30.943
	4.7853		40.456
	11.499		62.218
	6.224		51.124
	6.9723		52.268
	4.3038		39.83
	5.3201		59.704
	9.7857		52.65
	3.6484		36.308
	7.5972		39.184
	11.991		66.256
	6.16		48.283
	1.2497		30.661
	11.035		75.439
	5.0951		28.815
	9.3367		66.883
	4.7622		29.395
	7.4709		56.564
	10.956		87.855
	1.6907		23.467
	8.2543		48.796
	8.161		67.518
	5.2407		39.539
	12.595		35.891
	5.1485		57.757
	3.4048		59.116
	12.584		38.78
	3.4645		70.654
	8.2591		52.951
	8.1019		43.852
	1.4414		54.773
	5.5684		46.882
	5.7905		48.332
	7.9072		44.045
	2.5322		58.275
	14.63		45.452
	7.3446		62.331
	2.4098		48.528
	10.327		46.128
	7.8651		58.85
	12.436		52.205
	2.1209		41.687
	13.064		67.426
	2.4679		28.121
	4.7637		59.678
	3.9462		38.111
	4.4176		38.614
	11.459		54.303
	1.2536		34.958
	3.764		40.477
	17.405		61.667
	6.3396		53.771
	0.52391		34.746
	15.55		64.059
	8.5294		61.251
	4.137		39.265
	19.75		72.824
	4.1239		42.872
	4.4528		34.734
	11.667		59.88
	1.5754		26.469
	13.885		67.682
	4.1243		38.89
	10.523		57.523
	1.8623		28.563
	13.622		68
	21.733		77.768
	0.00806		24.846
	4.2403		40.698
	24.203		88.87
	2.0381		28.426
	4.5798		53.871
	12.45		39.047
	16.267		70.332
	13.235		52.289
	0.59922		28.411
	15.171		76.886
	3.5749		43.149
	5.4798		42.271
	7.3313		55.969
	4.4035		50.707
	2.117		39.859
	3.5214		41.479
	6.3557		47.488
	5.507		56.694
	2.4755		31.51
	8.0616		53.764
	4.1837		52.468
	9.3656		54.956
	2.151		49.36
	9.5627		53.114
	6.2468		51.036
	3.9971		53.241
	5.0533		52.804
	2.0297		53.024
	6.1883		49.93
	4.8932		50.393
	4.4393		45.386
	5.5098		47.266
	7.8815		56.958
	5.8394		43.6
	4.6438		46.517
	6.457		48.111
	2.501		45.601
	1.6781		24.219
	11.109		70.686
	2.8909		43.433
	7.0202		40.812
	7.1602		46.177
	11.951		59.602
	0.47753		27.548
	16.766		68.486
	4.0281		48.092
	1.6988		35.274
	15.498		66.989
	5.0466		34.8
	5.5395		46.058
	6.5575		49.316
	5.8442		51.332
	7.9073		47.527
	6.0637		46.379
	21.773		85.547
	5.9196		44.842
	2.6179		35.255
	17.756		72.912
	2.793		40.888
	5.4594		47.367
	0.01732		20.894

## Sheet: Fig. S4
1	1	2	2	3	3	4	4	5	5	6	6	7	7
0.12738	-0.02498	0.02406	-0.01	0.0405	0.00165	-1.9e-05	0.01177	0.02021	0.00868	0.02085	0.00799	0.01917	-0.01453
0.02626	-0.02044	-0.00736	-0.04371	0.04627	-0.00296	-0.01575	-0.00962	0.01731	0.000131	0.03602	0.00994	0.00863	-0.02597
0.05468	-0.02697	0.00943	-0.00432	0.01218	0.02515	-0.000716	0.00223	0.00333	0.05446	0.02553	0.00149	0.01831	0.01081
0.05358	-0.03786	0.0133	0.02716	0.08748	0.0604	0.00359	0.05072	0.00941	0.07774	0.00626	-0.00239	0.03499	-0.01089
0.17476	0.01497	0.05679	0.01631	0.0644	0.0663	0.08229	0.06233	0.08506	0.07776	0.04419	0.01746	0.04526	0.0184
0.16697	0.00121	0.21532	0.0682	0.06904	0.06891	0.11661	0.075	0.15384	0.07076	0.03458	0.04818	0.03932	0.00984
0.3314	-0.00768	0.26093	0.13039	0.15862	0.07069	0.10236	0.08888	0.11351	0.05614	0.06039	0.04023	0.05475	0.04657
0.40961	-0.0313	0.33946	0.12852	0.24322	0.07555	0.11649	0.09755	0.11202	0.05563	0.02333	0.05621	0.08393	0.04946
0.51152	0.1294	0.32546	0.1252	0.22493	0.0827	0.14762	0.09357	0.10958	0.04542	0.05825	0.06095	0.10566	0.05166
0.57906	0.10251	0.43535	0.15627	0.22543	0.07934	0.1451	0.0771	0.10402	0.04626	0.06161	0.03048	0.12563	0.06398
0.67905	0.17205	0.35872	0.1479	0.25064	0.06077	0.09606	0.07792	0.10191	0.05618	0.09973	0.03261	0.13063	0.04076
0.67447	0.16999	0.37354	0.15309	0.23028	0.03921	0.10646	0.08766	0.09365	0.0424	0.09595	0.02938	0.17394	0.04947
0.77635	0.14613	0.38332	0.16681	0.19743	0.03715	0.08787	0.07734	0.09315	0.03856	0.09357	0.04369	0.18241	0.08654
0.86059	0.10783	0.31364	0.16562	0.26501	0.05703	0.09866	0.08036	0.10362	0.03012	0.11635	0.05983	0.19815	0.07688
0.77054	0.22094	0.35024	0.16172	0.22447	0.07233	0.08833	0.0915	0.09642	0.01455	0.12621	0.07014	0.22127	0.08744
0.75198	0.16147	0.34117	0.12261	0.20881	0.07712	0.08602	0.0774	0.088	0.01127	0.09182	0.06615	0.23531	0.04579
0.80779	0.24389	0.34854	0.09275	0.2096	0.09331	0.10368	0.06728	0.0866	0.00565	0.15346	0.10034	0.22225	0.07923
0.76122	0.1894	0.29876	0.13678	0.19365	0.11108	0.05087	0.05423	0.08275	-7.4e-05	0.14476	0.08433	0.26918	0.08351
0.75132	0.20555	0.2759	0.10964	0.16501	0.0967	0.08968	0.05541	0.08441	-0.00788	0.13214	0.08328	0.27726	0.07298
0.74489	0.14754	0.22867	0.11996	0.18051	0.07032	0.06724	0.06258	0.06804	0.00469	0.16987	0.09404	0.29287	0.10482
0.66172	0.1256	0.24481	0.06339	0.14162	0.04685	0.0874	0.02974	0.06719	0.01003	0.15723	0.07817	0.3192	0.08585
0.68787	0.1249	0.20716	0.0991	0.21551	0.03149	0.08466	0.05201	0.07118	-0.000474	0.13775	0.07916	0.32974	0.11412
0.62632	0.18595	0.2607	0.12707	0.17651	0.03484	0.09766	0.0357	0.05585	-0.00117	0.14691	0.07581	0.34289	0.11157
0.5555	0.14498	0.20297	0.07768	0.2133	0.04897	0.03382	0.03278	0.04407	0.0023	0.14977	0.09556	0.3454	0.1247
0.55164	0.16791	0.23469	0.07688	0.12786	0.06677	0.0839	0.01989	0.03049	-0.00989	0.15661	0.07187	0.33155	0.13007
0.60311	0.13937	0.14203	0.09393	0.15353	0.08262	0.06215	0.04017	0.04288	-0.01265	0.15237	0.09229	0.34072	0.12763
0.51653	0.1637	0.1962	0.08057	0.14217	0.08662	0.04716	0.05273	0.04612	0.02088	0.12557	0.05522	0.34792	0.1443
0.51931	0.13885	0.18934	0.08406	0.09585	0.07978	0.03038	0.0267	0.03878	0.024	0.13785	0.07209	0.35919	0.12442
0.55084	0.12302	0.16769	0.06465	0.12755	0.05735	0.05072	0.03896	0.01725	0.0239	0.13569	0.05031	0.33103	0.13637
0.3685	0.07906	0.16426	0.0845	0.13029	0.04205	0.0799	0.00821	0.02351	0.01944	0.17003	0.09156	0.32931	0.09653
0.42331	0.07541	0.14431	0.05687	0.07252	0.04739	0.05632	0.03213	0.0334	0.02015	0.11468	0.04552	0.32285	0.1343
0.37283	0.09648	0.13739	0.0594	0.06971	0.05807	0.0476	0.01519	0.03644	0.01283	0.11684	0.05937	0.32907	0.11344
0.34718	0.09937	0.09537	0.08509	0.11542	0.05514	0.03509	0.02245	0.02684	0.02448	0.13347	0.06469	0.31484	0.10853
0.32293	0.10967	0.09601	0.05696	0.09308	0.05058	0.02082	0.02306	0.03242	0.04233	0.08168	0.08278	0.32666	0.10051
0.35977	0.10481	0.11	0.08959	0.14755	0.03343	0.08461	0.01998	0.02642	0.04881	0.1416	0.06836	0.30172	0.10696
0.29146	0.11607	0.08823	0.04168	0.04276	0.01982	0.03466	0.02275	0.03148	0.0249	0.1237	0.07046	0.28683	0.08986
0.30579	0.00335	0.09331	-0.0038	0.04302	0.02207	0.01138	0.00857	0.01826	0.0261	0.11654	0.05745	0.30757	0.07495
0.16565	0.0235	0.07971	0.03344	0.04721	0.02398	-0.00238	0.03923	0.02793	0.01976	0.09771	0.06355	0.27558	0.08244
0.21876	0.01708	0.04913	0.03155	0.1242	0.02403	0.00423	0.00467	0.02673	0.02248	0.10684	0.09279	0.27234	0.07041
0.21851	0.000748	0.09258	0.0478	0.0328	0.01854	0.00607	0.000825	0.02695	0.02271	0.0839	0.0908	0.24497	0.06159
0.22414	-0.00503	0.07514	0.06028	0.12947	0.00248	0.01304	0.01142	0.02007	0.03835	0.12323	0.07244	0.23839	0.03636
0.16408	0.00811	0.07392	-0.02511	0.12866	0.00249	0.0097	0.0212	0.01546	0.05221	0.0785	0.07791	0.2126	0.06455
0.16985	0.04162	0.07552	0.03994	0.04263	0.01373	0.00214	0.00772	0.01932	0.04101	0.09981	0.09783	0.1909	0.0284
0.12096	0.02986	0.05185	0.05842	0.04258	0.01326	-0.0265	-0.00893	0.02044	0.0324	0.09366	0.08842	0.20688	0.06331
0.05401	-0.01153	0.02832	-0.02211	0.06283	0.02508	0.00964	0.01666	0.00899	0.02872	0.1113	0.05524	0.17865	0.0425
0.1611	-0.04295	0.01632	0.06346	0.05562	0.0516	0.00968	0.01141	0.02084	0.01626	0.07168	0.02199	0.15715	0.06001
0.03764	0.09965	0.05325	-0.04772	0.05168	0.05873	0.01643	0.000362	0.01684	0.01853	0.0816	0.04662	0.16321	0.07356
0.13042	0.02688	0.04745	-0.01537	-0.02088	0.02892	0.00311	0.000383	0.000562	0.0226	0.10035	0.06854	0.15705	0.07138
0.04662	0.01938	0.04476	-0.0277	0.05272	0.0005336	-0.00486	0.00139	0.0012	0.05404	0.09918	0.04742	0.18037	0.07907
0.00841	0.07068	0.02656	0.03047	0.09552	0.01144	0.00664	0.02358	0.00332	0.03479	0.09048	0.03532	0.18059	0.12168
0.02157	0.02566	-0.00146	-0.0276	0.08796	0.02194	0.04096	0.0088	0.00471	0.02612	0.06459	0.07568	0.18329	0.07528
0.01725	0.05502	0.04312	0.0599	-0.00646	0.01899	0.04391	-0.000134	0.00222	0.02576	0.08403	0.06906	0.19312	0.07412
0.00604	-0.04981	-0.02236	-0.02818	-0.05446	0.00172	0.01699	0.01361	0.00605	0.06874	0.04846	0.0272	0.16812	0.08187
0.04929	0.0719	0.02217	0.0492	0.00757	-0.02327	0.04964	0.04091	0.01015	0.08729	0.0768	0.02757	0.18044	0.03214
0.10989	0.03455	0.03177	-0.02001	0.00538	-0.02962	0.06998	0.08861	0.1045	0.07879	0.06049	0.01494	0.17611	0.04036
0.30413	0.01129	0.20338	0.0604	0.15914	0.00323	0.08947	0.1095	0.142	0.07975	0.04579	0.03874	0.17455	0.05611
0.34311	0.03415	0.33286	0.0934	0.2112	0.05645	0.1084	0.09919	0.10355	0.07969	0.02859	0.03828	0.18669	0.04143
0.45743	0.1191	0.38044	0.08421	0.24118	0.09243	0.11001	0.09863	0.10896	0.07233	0.05681	0.05498	0.15972	0.05408
0.48566	0.02988	0.42425	0.04874	0.19741	0.10047	0.14215	0.09636	0.10201	0.06171	0.01609	0.0235	0.16641	0.03502
0.55909	0.08278	0.45433	0.05679	0.23754	0.10904	0.1244	0.10496	0.09865	0.06179	0.04884	0.03676	0.16105	0.00417
0.69734	0.12999	0.42277	0.06003	0.29658	0.11487	0.10075	0.09386	0.0986	0.04554	0.04119	0.0366	0.14595	0.01435
0.74053	0.22449	0.40198	0.11155	0.24991	0.11888	0.10756	0.08523	0.09278	0.0433	0.03724	0.03939	0.13228	0.0267
0.83639	0.2056	0.42587	0.08094	0.26764	0.11327	0.09597	0.0851	0.07926	0.02804	0.05482	0.04758	0.12753	0.04813
0.81342	0.19997	0.39142	0.07053	0.25025	0.10863	0.10027	0.06235	0.06831	0.03033	0.05836	0.01795	0.13011	0.02756
0.73488	0.20445	0.38535	0.07893	0.22893	0.11697	0.08898	0.06554	0.07091	0.04325	0.06201	0.03274	0.13589	0.01232
0.823	0.22745	0.39858	0.13556	0.24903	0.12314	0.05507	0.05772	0.0735	0.05249	0.03576	0.02569	0.12202	0.04206
0.78406	0.19962	0.33348	0.07846	0.25423	0.13227	0.07612	0.06335	0.06443	0.03683	0.06547	0.03938	0.12178	0.01555
0.70414	0.22183	0.37481	0.09887	0.23349	0.12489	0.06945	0.08317	0.07224	0.04743	0.04813	0.02665	0.11721	0.03572
0.74894	0.22732	0.31696	0.0678	0.19641	0.10978	0.07266	0.07024	0.0693	0.03347	0.01704	0.03917	0.11449	0.01106
0.67329	0.2248	0.31003	0.05872	0.252	0.10352	0.0239	0.05327	0.06829	0.027	0.02991	0.0027	0.09445	0.02753
0.70335	0.22819	0.29067	0.07429	0.21423	0.07346	0.08627	0.08029	0.0685	0.02274	0.05594	0.03151	0.07988	0.01025
0.59996	0.17744	0.26232	0.09994	0.15637	0.04761	0.06913	0.06086	0.0621	0.01326	0.03894	0.0284	0.08481	0.01702
0.55618	0.21437	0.28036	0.10305	0.19269	0.0561	0.06143	0.05207	0.07072	0.02835	0.01102	0.02534	0.08224	0.01656
0.58167	0.19938	0.28312	0.05368	0.13192	0.07014	0.06179	0.02139	0.07379	0.01077	0.0598	0.01141	0.07895	0.03635
0.55488	0.20451	0.25889	0.04545	0.21788	0.07326	0.07987	0.03386	0.05914	0.01439	0.04817	0.03019	0.09008	0.01023
0.55457	0.21974	0.29266	0.01648	0.12031	0.07053	0.04864	0.00718	0.04786	0.01222	0.03412	0.00179	0.0446	0.03362
0.4709	0.11851	0.20693	0.05602	0.16848	0.05646	0.05377	0.02574	0.04693	0.01503	0.03446	0.02403	0.04172	0.07163
0.42788	0.16807	0.24674	0.04017	0.14229	0.03911	0.01324	0.05354	0.03988	-0.00189	0.03631	-0.00992	0.06785	0.06611
0.49328	0.14256	0.22596	0.03792	0.10928	0.0329	0.06026	0.04557	0.03057	-0.00363	0.01863	0.02597	0.05522	0.03083
0.44906	0.14214	0.19572	0.05372	0.18046	0.04324	0.03369	0.02521	0.03207	-0.00845	0.00197	0.02591	0.06034	0.01423
0.40093	0.11224	0.17391	0.02091	0.09874	0.0596	0.06264	0.01035	0.0296	-0.01233	0.0437	0.03196	0.05852	0.01065
0.44287	0.1406	0.13465	0.00943	0.13681	0.06996	0.01605	0.00879	0.03022	0.01177	0.04528	0.05086	0.05299	0.03678
0.32043	0.08906	0.1592	0.00351	0.1185	0.06726	0.0216	0.01174	0.03275	0.02724	0.01779	0.02131	0.06514	0.04763
0.3282	0.12948	0.12583	0.02011	0.13978	0.06331	0.02133	0.03091	0.03047	0.01407	0.03855	-0.00968	0.05667	0.02824
0.28476	0.11335	0.13756	-0.00469	0.06892	0.06204	0.02418	0.04836	0.05068	0.01884	0.02347	0.02304	0.06031	-0.04404
0.25523	0.10401	0.11424	-0.01488	0.07964	0.0616	-0.00046	0.03559	0.03032	0.02609	-7.4e-05	0.01022	0.04093	0.00631
0.22923	0.08955	0.11255	0.04536	0.04256	0.05751	0.00702	0.02896	0.02517	0.0127	0.04394	-0.00723	0.04307	-0.01926
0.19176	0.09788	0.10167	0.04729	0.07708	0.05732	0.02359	0.01985	0.02452	0.0257	0.00853	0.00586	0.0385	0.0001542
0.23736	0.13015	0.1154	0.000506	0.07339	0.06347	0.03165	0.01	0.01977	0.02667	0.02534	0.03303	0.05819	-0.01722
0.22105	0.05434	0.10361	0.07874	0.08086	0.07402	0.04991	0.00786	0.0252	0.02614	-0.01035	0.00738	0.04587	-0.01689
0.17083	0.14372	0.065	0.01534	0.05013	0.05824	0.05605	0.0155	0.02267	0.02963	-0.00816	0.0269	0.04307	-0.01466
0.13789	0.0987	0.10197	0.01477	0.09073	0.02346	0.03364	0.02491	0.01551	0.02665	0.01893	0.01606	0.04146	-0.00723
0.20442	0.04561	0.07326	-0.04584	0.08307	0.01249	0.00179	0.01637	0.01777	0.02034	0.01016	0.00862	0.01891	-0.01362
0.12438	0.04732	0.07501	0.05089	0.1211	0.03071	-0.02845	0.01084	0.01116	0.01633	0.00555	0.0069	0.01469	0.00475
0.07138	0.0659	0.04175	0.03844	0.0633	0.04335	0.04497	0.03062	0.01292	0.01501	-0.01393	0.03339	0.03079	0.00282
0.11146	0.08262	0.08035	0.01434	0.01215	0.02576	0.01786	0.02644	0.01057	0.000715	0.00556	0.03228	0.01772	0.01758
0.06907	0.02817	0.06738	0.04605	0.02927	0.02093	0.01503	0.0109	0.01644	0.00936	0.01559	0.03395	0.0026	0.01636
0.06084	0.03747	0.0011	-0.00798	0.0805	0.02088	-0.00315	-0.00494	0.01002	0.01606	0.02178	0.02441	0.0091	0.01035
0.0692	0.03213	0.03529	0.00356	0.02523	0.0006828	0.00727	0.00478	0.00534	0.01146	0.01845	0.02142	-0.01174	0.03136
0.0427	0.02542	0.05015	-0.00655	0.00163	0.00434	-0.00603	0.01534	0.01519	0.01364	0.01186	-0.00473	-0.01375	-0.00172
0.01105	0.02889	0.00334	0.00366	0.00154	0.02761	0.01736	0.00964	-0.00696	0.03069	0.02694	0.000976	0.000674	-0.01225
-0.0693	0.04187	-0.0043	-0.00205	0.03691	0.0279	0.05939	0.00445	0.00361	0.03186	-0.01108	0.00689	-0.01301	0.00602
-0.08094	0.00395	0.00937	-0.00222	0.00342	0.03213	-0.0073	0.01451	0.01037	0.04906	0.00277	-0.00658	0.00881	-0.000222
0.04147	0.05935	0.01325	0.00841	0.06602	0.03707	0.0593	0.05846	0.06116	0.05354	0.04976	0.04273	0.00817	0.03332
0.13652	0.02872	0.10181	0.03189	0.0228	0.02736	0.06652	0.05109	0.15219	0.04619	0.04718	0.04058	0.0486	0.016
0.26124	0.01165	0.22798	0.03302	0.01937	0.01957	0.10128	0.05925	0.17378	0.03649	0.06955	0.02093	0.04322	0.04605
0.31942	-0.02034	0.33634	0.09874	0.23746	0.0103	0.13256	0.09941	0.15035	0.02184	0.06372	0.03904	0.08568	0.03765
0.37546	0.03897	0.39687	0.02333	0.36992	0.00496	0.12162	0.07846	0.15067	0.03242	0.04137	0.04091	0.06029	0.04419
0.40216	0.05711	0.36575	0.06528	0.30858	0.01536	0.14632	0.09965	0.13833	0.02369	0.06653	0.03866	0.06661	0.08538
0.46658	-0.02701	0.36385	0.07412	0.30494	0.0192	0.0966	0.0701	0.12319	0.03554	0.04524	0.04623	0.09256	0.08283
0.58075	0.11936	0.37339	0.09448	0.27629	0.02083	0.1014	0.0851	0.11741	0.03861	0.08937	0.05444	0.07569	0.07915
0.57448	0.13201	0.34321	0.08122	0.40882	0.04673	0.07344	0.06579	0.11421	0.02509	0.07543	0.06318	0.09029	0.08852
0.61602	0.15113	0.3869	0.08721	0.43626	0.06063	0.05316	0.0625	0.12013	0.03136	0.09469	0.03577	0.09696	0.10261
0.52658	0.08764	0.35528	0.07826	0.4509	0.03325	0.09158	0.06462	0.10401	0.02602	0.112	0.0531	0.1426	0.10289
0.55432	0.18447	0.355	0.09207	0.43429	0.01338	0.11586	0.04539	0.09355	0.02218	0.08629	0.05858	0.13505	0.11871
0.53581	0.2196	0.33519	0.05637	0.44143	0.0175	0.11732	0.03943	0.09868	0.03407	0.07602	0.05724	0.15287	0.14126
0.53753	0.17464	0.3293	0.0242	0.36962	0.03065	0.10437	0.05964	0.08131	0.01802	0.06529	0.07347	0.19092	0.11256
0.54054	0.17536	0.288	0.10656	0.42431	0.02381	0.08074	0.05205	0.08503	0.01679	0.12904	0.08765	0.19578	0.1216
0.45478	0.20206	0.30901	0.09334	0.43447	-0.00404	0.05201	0.04813	0.08009	0.02625	0.08124	0.08195	0.21442	0.15804
0.46812	0.23666	0.26517	0.077	0.39594	-0.02968	0.07371	0.04067	0.06717	0.0328	0.09743	0.07553	0.21675	0.15656
0.45236	0.23912	0.27811	0.06799	0.34844	-0.02532	0.06519	0.0633	0.06952	0.0306	0.09745	0.08466	0.21177	0.19439
0.43595	0.19345	0.25592	0.06567	0.32112	-0.00302	0.09026	0.01579	0.07085	0.02604	0.09887	0.07326	0.23975	0.19605
0.38239	0.14702	0.2193	0.08616	0.36467	0.00429	0.09039	0.05437	0.05648	0.03604	0.08927	0.06924	0.24819	0.17581
0.41545	0.1242	0.23563	0.06013	0.29803	0.00538	0.03997	0.04376	0.05966	0.0327	0.13875	0.08566	0.24255	0.15171
0.34361	0.21067	0.18698	0.05323	0.31248	0.00547	0.05881	0.01476	0.05122	0.04108	0.08626	0.05397	0.26354	0.13598
0.34201	0.18179	0.21954	0.05154	0.27459	0.00548	0.06672	0.04451	0.04398	0.03874	0.11375	0.06619	0.26679	0.15486
0.34096	0.14574	0.21067	0.04016	0.26501	0.00591	0.06028	0.03169	0.06113	0.04376	0.0814	0.06447	0.25646	0.14242
0.26854	0.12256	0.18168	0.06148	0.34624	0.01236	0.07372	0.03344	0.04887	0.0394	0.06484	0.08364	0.23855	0.16409
0.31586	0.08969	0.16963	0.04456	0.25198	0.01505	0.06684	0.02597	0.04462	0.0209	0.12131	0.09651	0.25889	0.13091
0.30082	0.11355	0.19159	0.07147	0.18957	-0.00491	0.05607	0.03595	0.04911	0.02538	0.06908	0.07597	0.23548	0.11494
0.23904	0.04232	0.15915	0.00181	0.19495	-0.02413	0.02087	-0.00408	0.05317	0.03007	0.09038	0.07681	0.21277	0.14408
0.28249	0.08609	0.16936	-0.00396	0.20879	-0.02684	-0.00573	0.02122	0.04646	0.00837	0.11014	0.07421	0.24083	0.1442
0.20805	0.12471	0.11209	0.0169	0.1388	-0.0302	0.03793	0.05774	0.04066	0.03017	0.09758	0.0707	0.23467	0.13117
0.2065	0.11708	0.1265	0.07333	0.12514	-0.01354	0.05357	0.02807	0.03003	0.02027	0.09808	0.05026	0.23926	0.12063
0.19048	0.09472	0.11635	0.05015	0.19872	0.01151	0.0655	0.03255	0.03487	0.02587	0.06489	0.07638	0.20092	0.11055
0.23265	0.08343	0.0993	0.02498	0.14744	0.01513	0.00261	0.03753	0.02864	0.01687	0.07472	0.1056	0.17955	0.12931
0.13004	0.06368	0.09064	-0.00213	0.1883	-0.00917	0.05131	0.000733	0.01886	0.02717	0.07701	0.04013	0.20949	0.13493
0.18147	0.09569	0.10489	0.05365	0.0913	-0.01656	-0.00116	0.00204	0.02257	0.03667	0.06891	0.0835	0.16651	0.08532
0.14059	0.09213	0.05369	0.01364	0.09483	0.01132	0.04133	0.01645	0.02554	0.04588	0.06762	0.05223	0.18484	0.09353
0.0894	0.01391	0.07616	0.01051	0.11141	0.0326	0.04646	0.02223	0.00989	0.04026	0.08042	0.08514	0.17488	0.07647
0.06992	0.09403	0.06424	0.03038	0.10256	0.02322	0.0211	0.000531	0.01883	0.02976	0.05593	0.05714	0.175	0.09415
0.09642	0.05796	0.08941	-0.00305	0.07909	0.01051	-0.000245	0.01334	0.02009	0.02433	0.0348	0.06871	0.16049	0.07746
0.10235	0.01913	0.08482	-0.00875	0.05319	-0.00295	-0.00824	0.02046	0.01745	0.01379	0.06288	0.07595	0.16652	0.10909
0.0686	0.00358	0.07462	-0.01805	0.07554	0.00154	0.00822	0.03218	0.01267	0.01535	0.05365	0.06369	0.16188	0.0895
0.045	0.01707	0.02853	0.01667	0.0697	0.01318	-0.01118	0.00995	0.01263	0.00543	0.08073	0.06519	0.15057	0.06578
0.08862	-0.00983	0.04705	-0.01148	0.07296	0.01354	0.00192	-0.02321	0.01104	0.00181	0.05818	0.06073	0.15355	0.07346
0.07159	0.04079	0.03654	0.00521	-0.02302	0.02292	-0.0018	0.02286	-0.000707	0.00226	0.06892	0.06415	0.16581	0.07298
-0.0065	0.04321	0.05726	0.03518	0.05623	0.03037	0.03972	-0.02262	0.00332	0.00458	0.0533	0.05355	0.15937	0.0822
-0.00771	0.03488	0.04908	0.0263	0.02691	0.01882	0.01245	-0.013	0.00244	0.01332	0.06719	0.05635	0.14884	0.08445
0.00626	0.02568	-0.00465	0.01296	0.01557	0.01136	0.02008	0.01882	-0.00407	0.0087	0.06082	0.04464	0.1426	0.07328
-0.0056	0.01402	-0.00648	-0.00887	0.02587	0.02498	-0.01062	0.00165	0.01476	0.01748	0.06603	0.07696	0.12072	0.08999
0.00917	0.03365	0.01201	0.03655	0.06147	-0.00493	0.01791	0.03479	0.01315	0.04191	0.05713	0.04744	0.14137	0.07231
0.00016	-0.00565	-0.01408	0.01821	0.01183	-0.00576	0.00774	0.03569	0.00447	0.05787	0.04321	0.05527	0.14048	0.0081
0.09719	0.07483	0.10919	0.05641	-0.00538	-0.00026	0.00545	0.06247	0.05911	0.05204	0.06209	0.03556	0.12666	0.03689
0.19127	0.02147	0.31479	0.06783	0.0479	0.01925	0.08429	0.0739	0.12814	0.05955	0.0247	0.05856	0.13373	0.10473
0.29151	-0.07451	0.34485	0.13547	0.10029	0.0481	0.08917	0.07239	0.13776	0.04936	0.04697	0.05509	0.12851	0.05351
0.31319	-0.035	0.3831	0.16363	0.19822	0.06934	0.14721	0.10599	0.11363	0.04623	0.03251	0.03379	0.09776	0.06234
0.35242	0.02891	0.39683	0.16158	0.19747	0.08744	0.12641	0.10787	0.11302	0.04212	0.06689	0.04069	0.11399	0.04764
0.48208	0.12437	0.37867	0.20335	0.25258	0.097	0.11264	0.06407	0.10586	0.03127	0.05325	0.05262	0.0852	0.02399
0.4746	0.10583	0.38046	0.13516	0.2584	0.0894	0.125	0.10279	0.10771	0.03133	0.03057	0.05528	0.09584	0.05532
0.56233	0.12368	0.38276	0.11781	0.23099	0.08324	0.09841	0.09748	0.09564	0.02102	0.03536	0.02589	0.07746	0.04452
0.67855	0.09314	0.36838	0.15245	0.26431	0.09659	0.10514	0.08514	0.09298	-0.0023	0.01901	0.02538	0.09628	-0.000868
0.65744	0.09649	0.33454	0.15664	0.23678	0.11179	0.13285	0.10141	0.08233	0.00728	0.02502	0.00441	0.10029	0.03206
0.70498	0.17564	0.35628	0.12537	0.20798	0.11021	0.09532	0.08953	0.09059	0.00595	0.01574	0.03645	0.07741	-0.01693
0.77063	0.10183	0.31352	0.12901	0.20772	0.08748	0.08962	0.07137	0.08077	-0.00371	0.04747	0.04824	0.089	0.04936
0.69344	0.14946	0.32497	0.10004	0.23722	0.06552	0.11137	0.0933	0.08338	0.00358	0.01536	0.03934	0.06575	0.01436
0.62945	0.10767	0.29571	0.1074	0.18282	0.05545	0.10182	0.09054	0.07923	0.01947	0.00317	0.03771	0.06489	0.03663
0.6531	0.15883	0.28322	0.08305	0.17827	0.05332	0.09909	0.08037	0.0778	0.01196	0.00302	0.03869	0.05634	0.04633
0.61735	0.17221	0.25182	0.06658	0.16857	0.04237	0.05028	0.06616	0.07217	0.01328	0.03829	0.03846	0.05062	0.0037
0.66508	0.14059	0.28657	0.09381	0.17972	0.03417	0.06287	0.08087	0.07526	0.02372	0.03013	0.00981	0.05703	0.00748
0.62972	0.11054	0.25358	0.09487	0.1546	0.04918	0.05117	0.06389	0.05023	0.017	0.03048	0.02418	0.04535	0.00627
0.61858	0.0725	0.26957	0.08232	0.15635	0.07419	0.07	0.04757	0.06325	0.02335	0.02632	0.01641	0.06349	0.00462
0.55262	0.07664	0.22395	0.09996	0.16276	0.07223	0.06412	0.06203	0.05002	0.01662	0.03327	0.0419	0.04771	-0.02922
0.55408	0.1557	0.25418	0.10184	0.17108	0.0462	0.04296	0.03864	0.06283	0.01086	0.03231	0.02963	0.01985	-0.01226
0.5295	0.18031	0.21007	0.05041	0.0923	0.02223	0.02616	0.03996	0.04126	0.00993	0.04386	0.03895	0.04237	-0.02487
0.50451	0.10591	0.2014	0.10308	0.11024	0.00694	0.0546	0.02514	0.04856	0.02917	0.0193	0.03433	0.04603	-0.02308
0.42435	0.13715	0.19284	0.05573	0.1021	0.01436	0.0285	0.03556	0.03961	0.03552	0.03108	0.02443	0.05964	-0.01059
0.42425	0.09751	0.2044	0.08677	0.07944	0.03082	0.03772	0.0228	0.02074	0.02679	-0.00273	0.01614	0.07784	-0.00646
0.3981	0.05533	0.18949	0.05795	0.14025	0.03113	0.07938	0.03712	0.03301	0.03922	0.05183	0.03503	0.03632	-0.00167
0.40048	0.10192	0.18669	0.0392	0.08779	0.02947	0.02549	0.03652	0.02966	0.02968	0.01523	0.03896	0.04894	0.03333
0.37613	0.11368	0.17162	0.0679	0.05551	0.03864	0.04549	0.01057	0.03552	0.04138	0.01743	0.03252	0.05235	0.02965
0.3196	0.0371	0.18836	0.0672	0.11835	0.04856	0.05283	-0.01201	0.02604	0.04054	0.02373	0.019	0.02991	0.01814
0.29872	0.06342	0.11376	0.02807	0.04014	0.05583	0.05947	0.02257	0.02279	0.03942	0.00542	0.01908	0.04788	-0.00244
0.36775	-0.00394	0.14464	0.08168	0.04936	0.05292	0.03797	0.0177	0.02693	0.03078	0.03276	0.01011	0.01725	0.01672
0.3416	0.08034	0.13751	-0.04374	0.05031	0.04846	0.00829	-0.000246	0.02663	0.0194	0.00738	0.04593	0.000863	0.00932
0.30297	0.06201	0.05003	0.01673	0.10095	0.05066	0.02256	0.03916	0.02028	0.02543	-0.01381	0.03843	0.03204	-0.01347
0.25058	0.07353	0.09107	0.02674	0.15533	0.03844	0.022	0.0462	0.01567	0.00966	0.0063	0.00947	0.02251	0.01293
0.24427	0.01466	0.1069	-0.01074	0.10305	0.0193	0.00776	0.02206	0.01818	0.00693	0.000306	0.01915	0.04071	-0.008
0.19151	0.03367	0.08737	0.02327	0.01891	0.0257	0.01893	0.03228	0.01552	0.01591	0.01211	0.02697	0.03972	-0.02449
0.24596	0.0161	0.11433	-0.00515	0.08634	0.05781	0.05333	-0.00346	0.0214	0.00844	0.02865	0.03307	0.0224	0.00873
0.23239	0.03964	0.09178	-0.01011	0.03669	0.07429	0.01884	0.00329	0.02723	0.00621	0.00647	0.02134	0.01312	0.00578
0.10954	0.02885	0.0548	0.04975	0.0636	0.06875	-0.01951	0.051	0.01001	0.01166	-0.00455	0.00792	0.02142	0.02214
0.16343	-0.00359	0.04907	-0.0055	0.02082	0.0453	0.0095	0.00711	0.02021	0.02634	0.00859	0.00686	0.01258	-0.01438
0.10964	0.0818	0.03814	-0.0033	0.03778	0.02228	-0.00564	0.000734	0.01028	0.01633	0.01714	0.01894	0.00489	0.01731
0.15269	0.02181	0.08119	0.0105	-0.02042	0.01319	0.01058	-0.00928	-0.00193	0.01878	0.01367	-0.00767	0.01343	0.01912
0.11608	0.01892	0.01793	-0.01883	0.06382	0.02447	0.03106	0.00151	-0.00511	0.02864	0.00376	0.00941	0.01793	-0.02378
0.0358	-0.00618	0.06563	0.00736	-0.03551	0.03739	0.01027	-0.00258	0.00541	0.02561	0.01167	0.00768	0.01443	0.02456
0.05389	0.01688	0.05508	0.00321	0.0432	0.02405	0.02309	0.000923	0.01021	0.02491	0.002	0.0101	0.00257	-0.01597
0.05038	0.03466	0.02219	0.027	0.04873	-0.000136	0.04234	0.01189	0.00575	0.02718	0.04202	-0.0106	-0.02322	0.00477
0.04725	-0.00402	0.05273	-0.00289	0.02962	-0.01299	0.0111	-0.02451	0.01552	0.0272	0.00313	0.02222	-0.00401	0.00188
0.00877	-0.0125	0.00388	0.0947	0.01425	-0.01535	0.01324	0.00562	0.01415	0.02452	0.03449	-0.0068	-0.00383	0.04108
-0.00733	0.00959	0.02009	0.01367	-0.01579	-0.01384	0.0382	0.02199	0.00972	0.0402	0.01378	-0.000564	0.00468	0.0464
0.05258	-0.00532	0.04676	0.03522	0.0378	-0.02698	0.02617	0.00247	-0.00448	0.05147	0.0128	0.02607	0.00374	0.06057
0.0689	-0.01123	0.16229	0.00943	0.00913	-0.02968	0.01357	0.05673	0.07365	0.04893	0.04987	0.01526	0.03104	0.00396
0.17085	0.0275	0.28869	0.06751	-0.00105	0.00201	0.07578	0.09986	0.1395	0.04828	0.02236	0.02381	0.01401	0.03843
0.19569	-0.01456	0.37971	0.09715	0.05532	0.05249	0.11033	0.10144	0.1201	0.04771	0.03213	0.03299	0.0563	0.04748
0.28838	0.01712	0.383	0.14951	0.21139	0.093	0.12568	0.09187	0.12111	0.04329	0.02372	0.00677	0.07908	0.04335
0.3062	0.07924	0.40714	0.11744	0.22828	0.10496	0.11154	0.07674	0.12022	0.04206	0.05589	0.02587	0.06559	0.07021
0.39787	0.10378	0.35859	0.13358	0.22767	0.09204	0.0917	0.08114	0.13452	0.05259	0.07894	0.04285	0.08138	0.08013
0.42803	0.13169	0.40172	0.12273	0.23376	0.07584	0.14229	0.07759	0.1294	0.04724	0.05333	0.04954	0.09319	0.0999
0.48482	0.15419	0.37574	0.10992	0.25118	0.07777	0.11209	0.07341	0.12697	0.05287	0.05586	0.04567	0.10233	0.05417
0.56159	0.17522	0.34982	0.11999	0.28953	0.08157	0.11918	0.04638	0.11758	0.05657	0.07985	0.06356	0.14911	0.13918
0.59774	0.16291	0.35906	0.09191	0.20021	0.08538	0.06395	0.06532	0.11268	0.05076	0.04425	0.09402	0.13552	0.12116
0.57935	0.23761	0.36067	0.10051	0.21291	0.088	0.08179	0.03457	0.1046	0.05806	0.06215	0.05152	0.14642	0.1176
0.60437	0.22273	0.35664	0.13728	0.22121	0.0898	0.09426	0.07717	0.09842	0.04939	0.07919	0.05228	0.16039	0.17413
0.5458	0.29031	0.34027	0.09907	0.17654	0.08747	0.08547	0.06392	0.09698	0.04519	0.08039	0.04649	0.18745	0.15132
0.56256	0.26873	0.33487	0.12908	0.20394	0.08682	0.07985	0.06116	0.08046	0.0414	0.08514	0.07702	0.20019	0.13849
0.5561	0.25332	0.31877	0.07691	0.18773	0.09606	0.0418	0.04804	0.07864	0.04508	0.11229	0.0813	0.22336	0.16122
0.53259	0.27077	0.29944	0.08761	0.19831	0.1033	0.08363	0.02366	0.07612	0.04144	0.0952	0.06763	0.21334	0.12573
0.50241	0.25524	0.24415	0.0654	0.1697	0.1065	0.06314	0.03655	0.05328	0.04945	0.09084	0.07792	0.23751	0.14738
0.51614	0.20275	0.29074	0.05868	0.17769	0.10454	0.05632	0.043	0.0704	0.04473	0.11196	0.04543	0.24117	0.18547
0.42877	0.25522	0.27389	0.1303	0.14094	0.09364	0.08889	0.07022	0.06113	0.04788	0.11731	0.09558	0.27635	0.17841
0.44967	0.12197	0.25325	0.05118	0.13402	0.09169	0.06019	0.02198	0.05169	0.0414	0.09478	0.06772	0.26333	0.1724
0.43365	0.18851	0.21656	0.11004	0.13075	0.09542	0.08506	0.04452	0.03817	0.03555	0.10336	0.06791	0.24627	0.16389
0.34039	0.19957	0.2058	0.11093	0.15837	0.06809	0.08226	0.01744	0.04471	0.0262	0.13105	0.07362	0.25948	0.16431
0.29893	0.15478	0.20075	0.04149	0.25332	0.04375	0.0734	0.03443	0.04723	0.01638	0.09194	0.08908	0.27935	0.14361
0.27191	0.12358	0.19798	0.02997	0.15464	0.04423	0.06264	0.03448	0.02493	0.00311	0.12506	0.05575	0.27045	0.16521
0.36486	0.10742	0.18684	0.0534	0.08236	0.05744	0.05496	0.02623	0.0398	0.01489	0.10132	0.03715	0.25504	0.15807
0.20575	0.1223	0.17123	0.02762	0.11592	0.0337	0.0467	0.0456	0.04271	0.0042	0.1015	0.05065	0.26774	0.1236
0.24309	0.1034	0.17335	0.04769	0.17519	-0.00866	0.04172	0.04181	0.02884	-0.000916	0.07296	0.05671	0.25581	0.15094
0.32246	0.18296	0.14669	0.02789	0.13403	-0.01573	0.05532	0.02683	0.02422	-0.00982	0.08206	0.0561	0.25151	0.14538
0.22414	0.11819	0.15292	0.0309	0.09318	0.00895	0.04428	0.01187	0.02977	-0.01122	0.08776	0.06989	0.24818	0.13383
0.27761	0.1529	0.11376	0.04434	0.09531	0.01246	0.01625	0.0431	0.03878	-0.00883	0.07878	0.06351	0.22767	0.11493
0.264	0.16579	0.12068	0.07743	0.11586	-0.0059	0.04157	-0.00415	0.03097	0.00294	0.08796	0.06621	0.26067	0.11571
0.25862	0.16573	0.13916	0.02257	0.103	-0.000836	0.02684	0.01177	0.02033	0.0061	0.09837	0.04563	0.22874	0.11263
0.25356	0.0951	0.11481	-0.00455	0.04837	0.01793	0.04152	0.01321	0.00896	-0.01261	0.09722	0.03867	0.23725	0.09668
0.13975	0.09165	0.0742	0.05959	0.05226	0.0134	0.02431	0.01228	0.01226	-0.00569	0.05131	0.05121	0.21445	0.10224
0.12592	0.1982	0.05852	0.07458	0.07874	0.000836	0.01393	0.02455	0.02192	0.00731	0.07551	0.03702	0.18577	0.13783
0.21607	0.10913	0.10108	0.00715	0.03355	0.00335	0.06393	-0.000709	0.0078	0.00135	0.06362	0.04739	0.21827	0.11359
0.15356	0.0974	0.07885	0.03169	0.04694	-0.000196	-0.00347	-0.00654	0.00734	-0.00119	0.05341	0.05464	0.17156	0.10164
0.13034	0.0632	0.03273	-0.03274	0.07928	-0.00177	0.01184	0.02705	0.00633	0.02201	0.08437	0.02414	0.19064	0.08894
0.11294	0.11015	0.07452	0.08181	0.0175	0.01037	0.00514	0.02904	-0.000437	0.02608	0.09136	0.04475	0.18917	0.06908
0.11556	0.09958	0.0642	0.06889	0.0726	0.02833	0.06396	-0.00289	0.0089	0.01911	0.07185	0.05558	0.19272	0.07256
0.05235	0.03777	0.06372	0.04306	0.07861	0.03223	0.05085	0.02823	0.00501	0.03215	0.05928	0.05161	0.1932	0.07143
0.05372	0.03137	0.03309	-0.00513	0.01052	0.00835	0.01872	-0.00616	0.01059	0.03222	0.0437	0.06731	0.17995	0.0722
0.0761	0.05067	0.06255	0.01233	0.0742	-0.02253	-0.00489	0.00436	0.01785	0.03551	0.06258	0.0579	0.16839	0.06906
0.07799	0.06862	0.03244	0.05011	0.00657	-0.03504	0.02597	0.00197	0.00804	0.03784	0.05728	0.05202	0.18854	0.06745
0.04147	0.08688	0.05021	0.00553	0.02415	-0.0255	-0.00301	-0.000464	0.00299	0.0358	0.05834	0.03614	0.17696	0.05681
0.07478	0.08245	0.03338	0.01119	0.03839	-0.00498	0.00877	0.03682	0.0225	0.0319	0.05139	0.04166	0.17454	0.05079
0.07477	0.0267	-0.01493	-0.00439	0.04083	0.02661	-0.00844	-0.00193	0.01147	0.03507	0.03159	0.05463	0.16934	0.08956
0.01469	0.08613	0.03222	-0.02751	-0.01273	0.03616	0.04159	0.00698			0.05378	0.03338	0.13662	0.03761
		0.01102	0.01818	-0.01789	0.01999					0.04712	0.04589	0.13484	0.03609
										0.04848	0.05194	0.14996	0.03498
										0.03059	0.02933	0.1345	0.05384
										0.03604	0.02035	0.13239	0.05029
										0.0173	0.01643	0.13901	0.00828
										0.04914	0.01937	0.11513	0.04897
										0.05067	0.04038	0.12615	0.04434
										0.04549	-0.00453	0.09961	0.00179
										0.04326	0.01656	0.10919	0.04201
										0.01039	0.02573	0.11371	0.02553
										0.03491	0.02084	0.10684	0.04142
										0.00152	0.03064	0.09544	0.02601
										0.02964	0.01092	0.10395	0.03375
										0.02635	0.04037	0.09392	0.04888
										0.02525	0.03247	0.0816	0.02325
										0.05893	-0.000406	0.07812	0.03035
										0.05416	0.03546	0.09258	0.01553
										0.00307	0.02368	0.0949	0.04085
										0.06855	0.01534	0.06345	0.03905
										0.02024	0.02217	0.06213	0.03402
										0.00828	0.03866	0.07274	0.00963
										0.02583	0.02421	0.04069	0.02244
										0.03847	0.04703	0.04719	0.03694
										0.01342	0.02035	0.03306	0.05947
										0.01143	0.02746	0.04258	0.0344
										0.02403	0.04629	0.06099	0.05926
										0.031	0.02433	0.04544	-0.00206
										0.00512	0.03442	0.05664	0.00826
										0.02085	0.000521	0.02913	-0.00522
										0.01434	0.01556	0.01039	0.02025
										0.02756	0.00204	0.05112	0.00511
										0.05473	0.02479	0.03097	0.03647
										-0.01869	0.0117	0.04066	0.01502
										0.01558	0.01848	0.03608	0.0036
										0.02385	0.00803	0.02571	-0.00404
										0.01784	0.01681	0.00728	-0.01107
										0.01327	0.03394	0.01397	0.00264
										-0.000667	0.01852	0.03116	-0.01108
										0.01428	0.01102	0.00323	-0.02237
										0.01078	0.02536	0.02859	0.0103
										0.01241	0.01412	0.0157	0.02438
										0.03346	0.01451	0.01063	0.00468
										0.02481	0.03348	0.01873	0.03689
										0.0067	0.00853	0.0235	0.03359
										0.0097	0.03801	0.00179	0.00134
										0.00426	0.01059	0.00948	0.00175
										0.00456	0.0104	0.01115	0.02582
										-0.01363	-0.01052	0.01945	0.01116
										0.00244	-0.01634	-0.01682	0.00298
										-0.00528	0.03666	-0.00712	-0.02931
										0.01231	0.00697	0.00695	-0.01862
										0.04024	0.00765	0.02426	-0.01339
										-0.01872	0.01248	0.02626	0.02342
										0.02702	0.02178	0.05789	0.03431
										0.01834	0.01603	0.0674	0.05076
										0.06324	0.0395	0.06925	0.07292
										0.04728	0.02078	0.11335	0.06298
										0.05624	0.03521	0.09966	0.06218
										0.04266	0.02431	0.12075	0.05826
										0.07617	0.01439	0.10702	0.04989
										0.09412	0.03729	0.16117	0.11365
										0.06729	0.06018	0.17233	0.10316
										0.09263	0.03115	0.18849	0.11156
										0.11328	0.03777	0.19366	0.10918
										0.11493	0.04487	0.19749	0.1037
										0.12645	0.04646	0.21825	0.12759
										0.11137	0.06806	0.2196	0.1286
										0.14728	0.0827	0.2254	0.13273
										0.11269	0.08021	0.24362	0.15261
										0.13976	0.08368	0.26049	0.18943
										0.11171	0.09327	0.27545	0.15737
										0.10953	0.06528	0.25338	0.19158
										0.11274	0.06673	0.2718	0.15477
										0.08469	0.08154	0.2675	0.16505
										0.11639	0.07611	0.25194	0.1557
										0.1055	0.05658	0.26283	0.15069
										0.096	0.08016	0.25951	0.15426
										0.09172	0.09182	0.24646	0.13418
										0.09949	0.07001	0.22445	0.13759
										0.11786	0.06855	0.23021	0.12871
										0.12073	0.07428	0.21789	0.13764
										0.09536	0.06555	0.23734	0.1455
										0.103	0.07524	0.24515	0.09511
										0.0972	0.06362	0.20617	0.09799
										0.07447	0.05639	0.19896	0.09697
										0.11403	0.10341	0.19786	0.14127
										0.09582	0.08803	0.20121	0.11512
										0.08418	0.0571	0.18093	0.07747
										0.10464	0.04806	0.18963	0.0689
										0.08171	0.05339	0.17065	0.09087
										0.09876	0.05914	0.18927	0.08276
										0.05718	0.04287	0.17849	0.08435
										0.05928	0.05022	0.16217	0.07569
										0.05056	0.06655	0.1747	0.10658
										0.07714	0.05139	0.13274	0.07103
										0.06005	0.04918	0.14611	0.07625
										0.05479	0.06453	0.15307	0.05372
										0.08584	0.04342	0.14129	0.08474
										0.04988	0.05552	0.14479	0.05504
										0.06077	0.03406	0.12477	0.07169
										0.05247	0.04646	0.11396	0.04548
										0.03876	0.05324	0.12267	0.0793
										0.04795	0.04143	0.119	0.05533
										0.0569	0.03718	0.11575	0.04695
										0.03214	0.05469	0.10741	0.06913
										0.05812	0.0246	0.1041	0.04795
										0.06065	0.05113	0.09652	0.06449
										0.05263	0.02881	0.09961	0.02472
										0.04985	0.02156	0.10302	0.02326
										0.06124	0.04745	0.08435	0.00661
										0.06417	0.0361	0.08695	0.01608
										0.04784	0.0204	0.1059	0.02006
										0.03976	0.04694	0.08266	-0.00869
										0.0491	0.0105	0.09879	0.01395
										0.01341	0.02831	0.08365	0.01889
										0.02459	0.02848	0.09066	0.0031
										0.03313	0.04424	0.10213	0.04011
										0.0279	0.06871	0.0823	0.01264
										0.02086	0.0126	0.0801	0.02206
										0.05261	0.02206	0.08284	0.01387
										0.04837	0.0378	0.06734	0.02574
										0.02631	0.0441	0.05674	0.02502
										0.02442	0.05049	0.06836	0.01839
										0.02319	0.02625	0.07022	0.02474
										0.01795	0.02341	0.08549	0.03268
										0.04774	0.04303	0.0645	0.02609
										0.04985	0.01446	0.06828	0.01054
										0.02176	0.00661	0.05305	-0.01284
										0.01284	0.05874	0.06434	0.02263
										0.02003	0.04644	0.07567	0.03141
										0.02413	0.01768	0.07111	0.01426
										0.02625	0.01826	0.05607	0.00267
										0.01663	0.00697	0.06539	-0.00749
										0.03108	0.03413	0.04583	0.00296
										0.01477	-0.01069	0.05401	-0.02102
										-0.00066	0.00377	0.05115	-0.02684
										0.00787	0.013	0.03414	-0.00931
										0.01498	0.0279	0.01401	0.00652
										0.01119	0.01722	0.02512	0.02205
										0.02448	0.00193	0.0282	-0.01367
										-0.00479	0.01142	0.03247	-0.01544
										0.00629	0.01906	0.00842	-0.00504
										0.00881	0.02491	0.00979	0.02363
										0.00596	0.0048	-0.01961	0.04836
										0.01665	-0.02453	-0.00561	0.00913
										0.00101	0.02255	0.00787	0.01623
										0.00216	0.02301	0.01147	-0.01555
										0.02246	0.01908	-0.00522	-0.00739
										0.03988	0.02363	0.00789	-0.000991
										0.02862	0.0222	-0.01324	-0.01534
										-0.00205	0.02357	-0.00839	0.00164
										-0.00843	0.00626	0.03183	0.02389
										-0.01398	0.02295	0.05124	0.00196
										0.01714	0.02019	0.03566	0.04829
										0.02194	0.03745	0.04791	0.03498
										0.05184	0.02632	0.06066	0.04582
										0.04504	0.04242	0.0779	0.02423
										0.04184	0.04133	0.08245	0.07015
										0.04704	0.05037	0.08956	0.09623
										0.05701	0.05961	0.09004	0.08899
										0.03458	0.05795	0.13531	0.09647
										0.05199	0.06296	0.13519	0.10707
										0.06958	0.06122	0.11934	0.11547
										0.09427	0.073	0.14231	0.11721
										0.08817	0.08633	0.15779	0.14412
										0.09721	0.06303	0.16917	0.13936
										0.11762	0.08554	0.17827	0.15951
										0.13555	0.07995	0.21907	0.18361
										0.10274	0.07114	0.21351	0.16039
										0.13365	0.09714	0.25008	0.19399
										0.10718	0.09741	0.23882	0.17397
										0.1225	0.0925	0.23816	0.18771
										0.12384	0.09889	0.21496	0.18865
										0.12995	0.10035	0.22898	0.18519
										0.12404	0.10263	0.22384	0.17812
										0.12393	0.10755	0.23965	0.18027
										0.11154	0.06799	0.22059	0.15454
										0.11578	0.08224	0.23767	0.11567
										0.0852	0.0582	0.21257	0.1702
										0.07585	0.07868	0.23194	0.16412
										0.08424	0.07404	0.20146	0.15844
										0.11312	0.05973	0.1898	0.17314
										0.112	0.06923	0.20126	0.15421
										0.09153	0.062	0.18021	0.16445
										0.08532	0.07101	0.19508	0.10871
										0.12852	0.04068	0.17269	0.12049
										0.08133	0.04657	0.1602	0.11457
										0.08513	0.06109	0.16474	0.116
										0.07433	0.06198	0.17342	0.08465
										0.08691	0.05756	0.17763	0.10684
										0.10658	0.05397	0.13653	0.11338
										0.06744	0.04758	0.14732	0.07684
										0.10039	0.02952	0.16336	0.09521
										0.08098	0.04961	0.15934	0.07111
										0.07759	0.04507	0.15059	0.09068
										0.0626	0.05271	0.17495	0.08646
										0.07792	0.0622	0.17314	0.07259
										0.05888	0.04412	0.14763	0.06761
										0.06369	0.05501	0.13922	0.04487
										0.06289	0.05829	0.17531	0.0623
										0.03721	0.06885	0.16764	0.0472
										0.06026	0.07199	0.1616	0.0761
										0.06398	0.05385	0.12781	0.0542
										0.09528	0.05268	0.12985	0.03504
										0.07295	0.04783	0.12844	0.02794
										0.05555	0.0296	0.1462	0.05052
										0.08084	0.03553	0.1254	0.05885
										0.06027	0.00609	0.11463	0.04761
										0.0467	0.02958	0.10438	0.02225
										0.05822	0.02958	0.09569	0.02517
										0.059	0.01655	0.09402	0.0408
										0.03198	0.03674	0.10181	-0.00779
										0.05382	0.04143	0.12069	0.02519
										0.02902	0.02205	0.11764	0.03291
										0.0178	0.02011	0.10533	0.01443
										0.03857	0.03582	0.08963	0.05048
										0.07014	0.04339	0.07228	0.01627
										0.06446	0.04856	0.08683	0.02156
										0.03525	0.03159	0.06201	-0.01891
										0.00519	0.01171	0.04037	-0.00223
										0.01883	0.02499	0.07947	0.02661
										0.01563	0.01342	0.06218	-0.00972
										0.02563	0.04761	0.03838	-0.01197
										0.03158	0.02669	0.05144	0.007
										0.05147	0.03672	0.04999	0.02006
										0.02839	0.04386	0.04363	0.05012
										0.04571	0.01226	0.05093	0.01665
										0.01209	0.0299	0.06243	0.03741
										0.02577	0.00199	0.0408	0.01651
										0.05151	0.0187	0.05162	0.00979
										-0.000339	0.03542	0.05646	0.06773
										-0.02458	0.05691	0.06027	0.05072
										0.02611	0.01971	0.04278	0.02096
										0.03322	0.0123	0.02231	0.04224
										-0.02157	0.02803	0.03826	0.00562
										0.01044	-0.00547	0.03246	0.03565
										0.00485	0.01648	0.03645	0.0005837
										-0.00101	0.00943	0.01533	-0.00157
										0.02408	0.00574	0.00624	0.00416
										0.01576	-0.0025	0.01467	0.00956
										0.02161	0.02019	0.02327	-0.00217
										0.0096	0.03844	-0.0077	-0.00997
										0.01841	0.03053	0.00867	-0.00244
										0.02382	0.02271	0.01076	0.01506
										0.00964	0.01512	0.00825	-0.01097
										-0.00358	0.01346	-0.02259	0.01154
										0.01697	0.01286	0.0049	-0.00334
										0.00582	0.00743	0.01906	-0.01041
										-0.01247	-0.01793	0.00415	-0.01917

## Sheet: Fig. S5
Time	1	2	……
0.1	-0.00212	0.0035	0.00192	-0.00876	0.01418	0.00158	0.00139	0.01829	0.02373	0.03531	0.00879	0.03287	0.0199	-0.00418	-0.0083	0.00191	-0.00418	0.02859	-0.01358	0.02347	-0.01032	-0.00544	0.07812	-0.03055	-0.03125	0.00231	0.00897	0.02186	0.01393	-0.00581	-0.00383	0.00157	-0.0135	-0.00157
0.2	0.04673	0.00579	0.02415	-0.00728	-0.00104	0.00756	0.01092	0.01681	-0.0015	0.04597	-0.00719	0.02558	0.00145	-0.00444	0.02143	0.00512	0.02277	0.00867	0.00133	0.02241	-0.00327	-0.00772	0.0154	0.00585	-0.0195	-0.01479	-0.01989	-0.00827	0.01366	0.01178	0.00289	-0.01182	0.00685	0.0082
0.3	0.0677	0.00861	-0.00717	0.00349	-0.00968	-0.00351	-0.00497	0.01637	-6.8357e-05	0.03565	0.0007823	0.01245	0.06036	0.01146	0.05029	-0.01723	0.01147	0.01783	-0.01381	0.03267	-0.00342	0.02826	0.04513	-0.03313	0.03058	0.00364	-0.01076	0.00555	0.00378	-0.01307	-0.01425	-0.00943	-0.00411	0.00484
0.4	0.00166	0.00825	0.01082	-0.00464	-0.00381	0.01366	-0.00673	-0.01925	0.01134	0.01548	0.01747	0.01502	0.05318	0.01404	0.01838	0.01446	0.01731	0.03249	0.00787	0.0056	-0.02107	0.04638	-0.02875	0.00611	-0.00434	0.00025268	0.06215	-0.00762	0.03579	0.00568	0.00445	0.04072	0.01078	-0.00372
0.5	-0.01914	0.00796	0.03385	0.00306	0.00437	0.01111	0.008	-0.0068	0.00942	0.02472	-0.00991	0.01778	0.03953	0.01337	0.01273	-0.0151	0.01845	0.03488	0.00084544	-0.00555	-0.00229	0.04164	0.02551	0.01069	0.03994	0.0045	-0.02589	-0.01306	-0.00224	0.01574	-0.00013943	0.01312	-0.01337	0.01032
0.6	0.00162	0.00881	-0.00321	-0.00391	0.00351	0.00188	0.02542	0.01431	-0.01047	0.02644	0.00509	0.00577	0.0478	0.00023298	0.0022	-0.01333	0.01456	0.02242	0.01452	0.01161	-0.00695	0.02782	0.00747	0.00909	0.02375	0.00371	-0.02364	0.02003	0.01138	-0.00058544	-0.0132	-0.03649	0.01616	0.01395
0.7	-0.03549	0.00632	-0.0459	0.00881	0.00457	0.00642	-0.01524	0.01448	-0.01121	-0.00676	0.00033503	0.0146	0.04753	0.00567	-0.00163	-0.00989	0.014	0.02889	0.00388	0.02705	-0.00272	0.03368	0.01286	0.04812	-0.028	-0.00665	0.0622	-0.01665	0.01276	-0.01105	0.00493	-0.02816	-0.00618	0.00078132
0.8	-0.06609	-0.00478	0.01646	-0.0021	-0.02828	0.00122	0.00582	0.08489	0.01284	0.01199	-0.01367	0.01881	0.06697	0.02315	-0.00122	-0.00912	-0.00293	0.03762	0.00538	0.02552	-0.00455	0.05753	0.00754	-0.00988	0.01511	0.01155	-0.00307	0.00916	-0.0002318	0.00126	-0.00607	0.04153	0.00315	0.01799
0.9	0.00961	0.00087419	0.01481	0.00956	0.01661	0.00074256	-0.01633	0.00847	0.00482	0.02502	0.00284	0.01907	0.02157	-0.00274	0.04665	-0.04134	0.00169	0.00816	0.00215	0.01908	-0.02282	-0.00788	0.00888	-0.0114	0.01581	-0.00453	-0.02564	0.0079	0.01617	0.01001	-0.00695	-0.00070346	0.0249	-0.00586
1	0.08137	-0.0054	0.00363	-0.00515	0.04398	-6.3515e-05	0.00349	0.0256	0.01408	0.00645	0.00422	-0.00342	0.0633	0.00985	-0.01198	0.0056	-0.01058	0.01961	-0.01953	0.02869	0.00191	0.01488	-0.00263	0.00786	-0.00664	-0.00379	0.02838	-0.03892	-0.00876	0.00281	0.01939	0.03826	0.05462	0.01238
1.1	0.04905	0.00951	-0.00593	-0.00022906	0.06639	0.00725	-0.00288	0.01488	0.00026255	0.01198	0.00181	-0.00086021	0.05358	0.02807	0.00216	-0.00192	-0.00033922	0.01873	0.00283	0.0268	0.02466	-0.02911	0.00386	0.04469	0.02853	-0.00181	0.01473	0.03915	-0.00624	0.00776	-0.00724	-0.02901	0.00205	-0.00502
1.2	0.02547	0.00114	0.01361	0.01324	0.11548	-0.00341	-0.00651	0.00777	0.00629	0.00083907	0.00218	0.02589	0.06309	0.01706	0.04985	-0.00754	0.00513	0.03044	0.00306	0.01165	0.02973	0.01777	0.00813	0.04231	0.03533	-0.00126	0.09091	-0.03429	0.00251	0.009	-0.00073127	-0.0036	0.00378	0.00422
1.3	0.02389	-0.0047	0.00762	0.00132	0.08514	-0.014	-0.00448	0.0333	-0.00453	0.01161	-0.01662	0.0208	0.06011	0.00845	-0.01465	0.02861	0.00586	0.01726	0.0176	0.00393	0.02954	-0.00268	0.02898	0.00817	-0.03139	0.00239	0.06945	-0.02136	-0.00226	0.0243	0.00595	-0.02799	0.01392	-0.00324
1.4	0.03493	-0.00803	0.01814	-0.01347	0.05771	-0.00212	0.00315	0.03303	0.00029729	-0.00866	0.01478	0.00185	0.01726	0.00994	0.00109	-0.0096	0.01217	0.00307	-0.00316	0.02203	0.02236	-0.03392	0.01974	0.03695	0.01385	-0.00692	0.03009	-0.00124	-0.00239	0.00476	0.00705	-0.00991	0.01	-0.00343
1.5	0.00894	-0.00552	-0.00559	0.02341	0.04562	-0.00216	-0.01001	-0.03457	-0.00982	0.00359	-0.01719	0.00288	0.02078	-0.00026172	0.02262	-0.01599	-0.01297	0.01278	-0.02107	0.00577	0.02053	-0.04003	-0.0075	0.02063	-0.03089	0.01864	0.01551	0.0105	0.0122	-0.01528	0.00641	0.03263	-0.00935	0.0109
1.6	-0.00105	-0.00604	0.01587	0.01158	0.01531	-0.00361	-0.00662	-0.03181	0.00059519	-0.00445	0.00269	-0.00882	0.04382	-0.00481	0.01925	-0.01672	0.00498	0.00017476	0.00995	0.00381	0.03011	-0.01857	0.01686	0.05446	0.02062	0.01337	0.00336	0.02255	0.01362	-0.01677	-0.01755	0.00036167	-0.03231	-0.00729
1.7	-0.01019	-0.01649	-0.01885	-0.00909	0.01335	-0.00582	-0.00262	-0.04027	0.00394	-0.01289	0.01104	-0.0138	0.0242	0.00911	-0.03521	-0.02933	-0.01925	0.00801	-0.01216	-0.00681	0.01774	-0.00731	0.00207	0.02547	0.00577	-0.01136	0.03094	-0.01474	-0.00153	0.02555	-0.00398	-0.01359	0.00861	0.00431
1.8	-0.0278	-0.00588	-0.00676	0.01662	0.02185	-0.00619	-0.04029	-0.02737	-0.01355	-0.00145	0.00981	-0.01368	-0.01161	0.00079645	0.01233	0.00654	-0.00456	0.0395	0.01797	0.00464	0.01915	0.00423	-0.0133	0.02709	-0.02331	-0.0159	0.05985	-0.0299	-0.00731	0.00349	-0.00042486	-0.02785	-0.00231	-0.0142
1.9	-0.01948	0.00619	0.02376	0.00756	0.03235	-0.00393	-0.00737	0.04122	0.01325	-0.00745	0.00695	0.0095	0.01678	0.00916	0.01631	-0.00312	-0.01636	0.0006563	-0.00105	-0.00655	0.02158	0.02134	-0.03605	-0.00115	0.02923	0.00731	0.03725	-0.00957	0.01805	0.00952	-0.01567	0.00486	-0.02245	-0.01143
2	-0.0716	0.00229	0.01222	0.01673	0.01994	0.00757	-0.00063905	0.03003	-0.0055	0.00052934	-0.01677	0.01005	0.05644	0.00484	-0.00354	0.01576	-0.00292	0.02516	0.0183	0.01052	0.01164	0.03124	0.03443	0.03459	-0.00417	-0.00325	0.01386	-0.00119	-0.00723	0.00178	-0.01845	0.01051	-0.00382	0.01036
2.1	0.01537	0.0013	0.02832	-0.02412	0.02283	0.00356	-0.02153	0.04843	-0.01728	-0.00322	0.0109	0.03793	0.04185	0.00144	0.01684	-0.01402	-0.00759	0.0051	-0.01212	0.00181	0.00268	-0.00665	0.02884	0.02881	-0.01876	-0.00866	-0.00981	0.01409	0.0301	0.00308	0.00378	-0.01405	0.00561	-0.01012
2.2	0.02295	0.00017521	0.05682	0.00953	0.0405	-0.00192	-0.00585	-0.00011803	-0.0002284	-0.01809	0.01682	0.00999	0.021	0.00339	0.00638	0.00798	0.0183	0.0054	-0.00761	0.00276	0.00914	-0.02075	0.02873	0.02501	-0.01529	0.00116	0.00018865	-0.01062	0.00538	0.01299	0.02048	-0.02356	-0.01211	0.01112
2.3	0.05773	0.01111	0.00763	-0.02621	0.03124	0.0071	-0.01725	0.01691	0.01519	0.01528	0.00944	0.00766	0.04184	0.00426	-0.01762	-0.00498	-0.01729	0.02825	0.01654	-0.00042909	0.00582	-0.00369	0.00957	0.05915	0.01196	0.01364	0.03554	0.0075	-0.02841	-0.00808	0.01374	0.00951	0.01207	0.01789
2.4	0.01562	0.01385	0.0339	0.01926	0.00286	0.00678	-0.00446	0.00048272	0.0268	0.00657	0.01939	0.00088536	0.07355	0.01609	0.0099	-0.01126	-0.01441	0.01956	-0.00698	0.00391	0.00568	0.01505	0.03118	0.01651	0.01161	0.00174	0.01267	-0.01888	0.01737	0.0218	0.00095229	-0.00945	0.00794	-0.00095877
2.5	0.01364	0.00782	-0.00361	-0.00726	-0.00256	0.00993	0.01201	-0.01096	-0.0095	-0.00471	-0.00194	0.0166	0.07688	-0.00212	-0.00306	-0.01188	0.00090647	0.03326	-0.01039	0.00864	0.01371	0.03843	0.00125	0.01845	-0.00638	0.00594	0.00758	-0.02394	0.04347	0.03711	0.007	0.02035	-0.0169	0.01263
2.6	-0.06186	0.00338	-0.0173	0.02682	0.01853	0.00222	-0.00327	0.02598	-0.00858	-0.02951	0.00345	0.00367	0.02799	0.01563	0.02179	0.01917	-0.00812	0.02713	0.00663	0.02628	0.00305	0.00189	0.01112	-0.03362	0.04757	-0.00885	0.00081509	0.0312	-0.01154	0.0076	0.01401	0.01934	-0.0039	-0.00585
2.7	0.00497	0.00908	0.01924	-0.008	0.00098906	0.00831	0.01013	0.00736	0.00046475	-0.0028	-0.00388	0.00835	0.0239	-0.00019889	0.01371	-0.01878	-0.00198	0.04729	-0.00017146	-0.01297	0.01442	-0.0504	-0.00048357	0.02541	0.03965	-0.00356	0.00596	0.00504	0.00655	-0.00079427	0.00369	0.00547	0.01871	-0.00323
2.8	-0.03634	0.0001698	0.02113	-0.00728	-0.01037	-0.00302	-0.00557	0.01749	0.00202	-0.00975	-0.00601	0.00757	0.03286	0.00294	-0.0088	0.00924	-0.01708	0.01239	-0.01013	-0.00936	-0.00703	0.01555	-0.02722	0.00712	0.00245	0.00652	0.02614	0.02838	0.00562	0.0101	-0.00946	-0.00511	-0.00406	0.00075491
2.9	0.03454	0.01239	-0.01251	0.00107	0.00751	0.00242	-0.00761	0.00948	0.00426	-0.03217	0.00029332	0.00718	0.05726	-0.00055441	-0.02128	-0.00577	-0.01261	0.04161	0.00382	-0.00964	0.00703	-0.01141	-0.01605	0.02175	-0.00719	-0.00211	0.02445	-0.01866	0.02096	0.01266	-0.01214	0.03133	0.01906	-0.00214
3	0.00955	-0.00067339	0.00269	-0.01506	-0.00081102	-0.00144	0.00536	0.00798	-0.00193	0.00155	-0.01341	0.00485	0.0856	0.01464	0.03445	-0.00783	-0.00923	0.02373	0.00965	0.01557	0.00313	-0.02415	-0.01467	0.05533	0.00089796	0.00568	0.00286	-0.00136	0.03055	-0.01597	-0.00833	-0.01191	0.01649	-0.01002
3.1	-0.00095552	0.01281	-0.00859	-0.00868	-0.02094	-0.00324	-0.02195	0.00366	0.00379	0.01645	0.00639	-0.03576	0.01776	0.01353	0.01112	0.00155	0.01322	0.02642	-0.01117	0.00989	-0.00063808	-0.05021	-0.00096712	0.03028	0.01644	-0.00956	0.01846	-0.00711	-0.01879	0.01063	-0.01828	0.05051	0.01938	0.00736
3.2	0.03366	0.0216	0.00711	0.01299	0.01268	-0.00108	0.00466	-0.00619	0.00911	0.0123	0.00271	-0.02051	0.0589	0.0068	0.00371	0.00183	0.01108	0.05705	-0.0198	-0.01721	-0.00834	0.00218	0.00211	0.00574	-0.0075	0.00302	-0.01397	0.02327	-0.00091678	-0.0007488	-0.00123	0.01814	-0.00618	0.0086
3.3	-0.05802	0.00454	0.02852	-0.00163	0.0003294	-0.00119	0.00841	-0.03162	0.00939	-0.01792	0.01846	-0.01977	0.05569	0.00442	0.0104	0.00577	-0.00612	0.02568	-0.00311	-0.00854	0.01754	0.05255	-0.02562	0.03852	0.02547	0.0027	0.02143	-0.02783	0.01401	0.02867	0.01623	0.01746	0.00358	0.00618
3.4	0.02983	0.00483	0.0438	0.01151	0.00737	0.00374	0.00137	-0.01744	0.0129	-0.02278	-0.00127	0.00338	0.04093	-0.00523	0.0164	-0.00744	0.04098	0.03706	0.00047273	0.00921	0.00239	0.01475	0.0014	-0.03013	0.00723	0.01002	-0.01144	0.01797	0.01506	0.02589	-0.005	0.00779	-0.02634	-0.01822
3.5	0.01427	0.01954	0.02159	0.01608	0.01832	0.01123	0.01296	-0.02963	0.00811	0.0197	0.00089783	0.01218	0.06158	0.00891	0.01396	-0.01405	0.03978	0.02434	-0.0138	-0.00897	0.01012	0.03276	-0.00395	0.01459	-0.00142	0.01142	0.07102	0.0273	-0.00669	0.03344	0.0001187	0.0204	0.01477	0.01705
3.6	0.00487	0.009	-0.01089	0.03751	-0.01326	0.00201	0.01732	0.01006	0.00213	0.03058	0.01372	0.02027	0.0361	0.01349	-0.00162	0.00769	0.0327	0.05382	-0.00819	-0.00779	0.00128	0.02891	0.05142	-0.02068	-0.03721	0.0226	0.01843	0.01953	-0.01496	-0.00233	-0.01056	0.0277	0.01434	0.00765
3.7	0.00537	0.01408	0.03308	0.00529	-0.00044231	0.01793	0.03471	-0.02091	0.01471	0.00906	0.0032	0.01231	0.01776	0.01758	-0.03204	0.03565	0.0379	0.04578	0.02208	0.0065	0.00834	0.0395	-0.00582	-0.01913	-0.03709	0.00714	-0.00941	-0.01807	0.01521	0.0323	-0.0073	0.05449	-0.01666	0.03584
3.8	0.08384	0.01739	-0.01744	-0.0011	0.00155	0.00947	0.00533	-0.01689	0.00265	0.00128	0.00988	0.02548	0.05164	0.01585	0.0052	-0.0053	0.03732	0.07188	-0.00149	-0.00478	0.00772	0.029	-0.00183	0.00825	0.02603	0.01924	0.00152	0.01834	0.00225	0.02885	0.01205	0.03183	0.01505	0.00926
3.9	0.00594	0.01166	0.0149	0.02093	0.0073	0.003	-0.00469	0.01352	0.00444	0.01205	0.0077	0.01531	0.04128	0.02345	-0.00796	0.00978	0.04761	0.06	-0.03381	-0.00627	0.00809	0.03798	0.04792	0.02813	-0.00613	0.00976	-0.01508	-0.01018	0.02395	0.02369	-0.00913	0.01729	0.01594	0.01193
4	0.03018	0.01805	0.00372	0.00483	0.01528	0.02272	0.00624	0.03999	0.00874	0.03328	0.00756	0.03184	0.0182	0.0205	0.01738	0.00083448	0.06923	0.06303	-0.00349	-0.00361	0.00484	0.01905	-0.02403	0.00457	0.00499	0.01836	0.01547	0.00572	0.03635	0.0058	0.01654	0.0339	0.02297	0.01844
4.1	0.01697	0.01982	-0.00073225	0.02533	0.01744	0.00737	0.03483	0.04127	0.00835	0.02245	-0.00211	0.01153	0.05111	0.01262	0.04156	0.00903	0.07129	0.06094	-0.00174	0.01059	-0.00068429	0.01895	-0.01499	-0.00761	0.05179	0.01713	0.02966	0.02974	0.00888	0.02109	0.00857	0.02227	0.00859	0.02778
4.2	-0.03054	0.01744	0.0223	0.01139	0.01228	0.00017812	0.01161	-0.06874	0.0071	-0.00346	0.01259	0.02266	0.0391	0.00977	0.00627	-0.01288	0.03925	0.03141	0.00414	0.00864	0.00458	0.00089792	-0.0022	0.02087	-0.00868	0.02484	0.00014789	-0.00508	-0.00773	0.01601	0.02155	0.00724	0.04504	0.03541
4.3	0.03921	0.02122	0.00707	0.03759	0.01504	0.01701	0.02589	-0.01019	0.01591	0.02022	0.02681	0.00756	0.0306	0.00341	0.00834	-0.00449	0.05632	0.06739	-0.00255	-0.0111	0.00608	-0.00327	-0.01194	0.02058	0.00952	0.02189	0.01703	0.04942	0.02471	0.01083	0.02789	-0.00604	0.00843	0.00244
4.4	-0.05442	0.01436	0.00045855	0.00829	-0.01838	0.02554	0.0127	0.00736	0.00929	0.00779	-0.0032	0.00985	0.00881	0.00506	-0.00143	-0.00839	0.07581	0.06872	6.2969e-06	-0.01	0.00779	0.01288	0.00537	0.00598	0.00474	0.02803	0.06553	0.02706	-0.00331	0.01641	0.02385	0.02759	0.00708	0.00638
4.5	0.0304	0.01824	0.01172	0.0183	0.00103	0.01151	-0.00663	-0.01245	0.01441	0.01945	0.01509	-0.00882	0.00839	0.01396	0.01514	0.02276	0.0581	0.05839	-0.00936	-0.03004	0.0007559	-0.00673	-0.01543	-0.05115	-0.02125	0.02739	-0.00019493	0.00955	0.01501	-0.01257	0.00568	0.05928	0.00419	0.02962
4.6	-0.05061	0.03121	0.03487	0.02664	0.00657	0.00472	0.0008233	-0.00896	0.01238	-0.00493	0.00060979	-0.00571	0.02465	0.00499	0.01852	0.01119	0.04869	0.04595	0.00997	0.02729	-0.00936	0.01073	0.055	0.03061	0.00933	0.02636	0.02062	0.02098	0.02277	0.02752	-0.0218	0.05104	0.02559	0.02832
4.7	0.0483	0.01647	0.01958	0.01449	-0.01196	0.01352	-0.00577	-0.01676	0.01618	-0.00312	0.00988	-0.00462	0.03412	0.00157	0.01286	0.00711	0.07031	0.04339	0.01129	-0.00648	0.00343	0.02921	0.00457	-0.00618	-0.00836	0.01819	-0.01728	0.01537	0.02016	0.00625	0.00739	0.02374	0.01105	0.01406
4.8	0.05977	0.01886	0.02223	0.00525	-0.00281	0.00175	0.00888	0.06107	-0.00847	0.00268	0.02095	-0.01314	0.00315	0.00228	0.02329	-0.00834	0.06305	0.04517	-0.00113	0.0111	-0.00944	0.04923	0.0276	-0.04403	-0.0013	0.00668	-0.01945	-0.02465	0.00772	-0.01287	-0.00459	0.0072	0.03085	0.01429
4.9	0.01542	0.03106	0.02911	0.01651	-0.00538	0.01311	0.02936	-0.03341	0.0136	-0.00375	0.01353	-0.00444	0.02762	0.01759	-0.00892	-0.00755	0.07643	0.07048	0.0237	-0.01015	-0.01742	0.00643	0.00248	-0.00213	0.00484	0.01191	0.00899	-0.01801	-0.00097303	0.01451	0.00391	0.01891	0.01086	0.03106
5	0.06404	0.02081	-0.03138	0.01101	-0.0058	0.00289	-0.01294	0.08312	0.00735	-0.00143	0.01303	-0.00315	0.01745	0.01206	0.00627	-0.00888	0.02993	0.03791	-0.00598	-0.01497	-0.01199	-0.01561	-0.01065	0.00354	0.00648	0.00586	0.0657	-0.00896	-0.01006	0.00535	-0.00317	0.00823	0.01671	0.02117
5.1	0.03813	0.02171	0.02267	0.01346	-0.00472	0.01065	0.01387	-0.00753	-0.01123	0.01913	0.01478	0.01006	0.01939	0.00378	-0.0233	-0.00396	0.05738	0.0477	0.02746	0.0356	-0.00060478	-0.00346	0.00845	0.00069281	0.01099	0.00867	0.01859	0.02929	0.0341	-0.00093607	0.00622	0.00214	0.00854	0.02286
5.2	0.00246	0.01529	0.02632	0.01796	0.00638	0.00652	0.01779	0.03801	0.00046652	0.0145	0.00198	0.01953	0.01253	0.01008	-0.05127	-0.00297	0.04354	0.07058	-0.00413	0.01695	-0.0002531	0.02959	-0.00070213	-0.01915	-0.02305	0.01789	0.01417	0.02015	0.00301	-0.00709	-0.00026897	0.02498	-0.00059148	0.00174
5.3	0.06597	0.01374	0.05598	0.03739	0.00895	0.01883	0.00661	-0.02465	-0.00030548	0.01512	0.02133	0.00886	0.06862	0.00622	-0.02301	0.00059684	0.02301	0.05782	0.01778	0.00623	-0.01301	0.06009	-0.00595	0.0272	0.00183	0.02434	0.00768	0.01192	0.03927	0.03281	0.02094	0.01144	0.00949	0.00951
5.4	0.07378	0.01839	0.00512	0.03668	-0.01738	0.01835	0.01096	0.0099	0.02772	0.00694	0.03032	0.02058	0.01288	0.01248	-0.00717	-0.00693	0.028	0.03238	0.00662	0.02867	-0.00132	-0.00858	0.03329	0.00645	-0.00846	0.00725	-0.00291	0.01366	0.02157	0.02495	0.02408	0.01127	0.02517	0.00508
5.5	0.0043	0.02977	0.0058	0.04364	0.01317	0.0054	0.00493	0.01379	0.00799	-0.01334	0.01799	0.01018	0.05714	0.01285	-0.002	0.03098	0.04061	0.03092	-0.00871	0.0333	-0.0084	0.0284	0.03443	0.04153	0.01105	0.01449	0.06279	0.05669	-0.00581	0.03014	0.02634	-0.0005106	0.03854	0.01808
5.6	-0.0415	0.02368	-0.02109	0.04112	0.00432	0.01433	0.0133	0.00246	0.00179	0.02288	0.02453	0.0031	0.04139	0.01085	-0.03256	0.02191	0.03701	0.06628	0.00396	0.0314	-0.01102	0.02148	0.05265	0.02009	0.00459	0.02671	-0.00998	-0.01532	0.00994	0.00145	0.00948	1.8106e-05	0.02668	0.01693
5.7	0.07761	0.02527	-0.01554	-0.00042853	-0.00165	0.01246	-0.00449	0.01497	0.00334	-0.00222	0.03537	0.00217	0.03298	-0.00255	0.00054645	-0.00276	0.03809	0.05463	-0.00378	0.02418	0.01139	0.0056	0.03956	0.05777	0.01106	0.01127	0.02	0.00414	0.00597	-0.00393	0.03793	0.001	0.00529	0.00688
5.8	-0.00827	0.01288	0.00654	0.02949	0.00021435	0.00317	-0.0178	-0.01168	0.0216	0.01954	0.00394	0.01338	0.07009	0.00752	0.00048174	0.03161	0.03003	0.06615	-0.01798	0.04565	0.01502	0.01785	-0.02619	0.03609	0.0084	0.00116	0.01643	0.00778	-0.00664	0.01475	0.02446	0.06133	0.02854	0.02015
5.9	0.00884	0.01063	-0.00638	0.04133	-0.01501	0.01146	0.01283	0.05297	0.01472	-0.01215	0.03204	0.01875	0.00329	0.01892	0.00872	0.01449	0.01406	0.06953	-0.00691	0.04502	-0.0048	0.00395	-0.02194	0.0077	0.00806	0.02019	0.0042	0.0136	0.02098	-0.00464	0.01584	0.0215	-0.01105	-0.00056028
6	0.01637	0.00573	-0.01924	0.01171	-0.02479	0.00276	0.01928	0.00062451	0.01308	-0.0109	0.03784	0.01273	0.0287	0.01066	0.01065	0.01249	0.02488	0.04091	-0.01467	0.02738	0.00954	0.00040733	0.00684	0.02744	0.0273	0.01984	0.00667	-0.00105	-0.01148	0.02331	0.01664	-0.0054	0.00582	0.0132
6.1	0.03773	0.00757	0.04096	0.02291	0.05341	0.01316	-0.01685	0.02116	0.01706	-0.01353	0.01185	0.01917	0.07365	0.01229	0.00103	0.00126	0.01853	0.03863	0.01344	0.06471	0.04392	-0.0041	0.01017	-0.01756	-0.03772	0.01928	0.02558	-0.00295	0.01258	0.03965	0.01144	-0.04873	0.03108	0.00331
6.2	0.01742	0.00319	-0.03146	0.02591	0.05403	0.00272	-0.02303	0.03482	0.00665	-0.02327	0.01362	0.02336	0.05853	8.4546e-05	-0.02714	0.00438	0.03157	0.05678	0.01698	0.09204	0.05898	0.00133	0.0159	-0.00363	-0.05345	0.02333	0.08013	0.00522	0.02509	0.0094	0.00461	-0.0322	0.0297	0.01522
6.3	0.04728	0.00033727	0.06287	4.817e-05	0.0397	0.00716	-0.00534	-0.03331	0.00189	-0.00572	0.01172	-0.01187	0.01591	-0.00416	-0.00709	0.01087	0.01193	0.0319	6.0236e-05	0.06099	0.05788	-0.04632	0.04989	0.01479	-0.02376	0.02124	0.05327	-0.02548	0.01188	0.02761	0.02799	-0.01091	0.00317	-0.00467
6.4	0.03429	0.00471	0.04337	0.0325	0.03385	0.00715	0.01555	-0.01214	-0.00286	-0.01854	0.0057	0.00786	0.02321	-0.00201	0.02499	-0.01807	0.03542	0.03248	0.00561	0.07161	0.04436	0.03233	0.01093	0.02429	0.00628	0.0005108	0.04885	-0.01691	0.00283	0.00966	-0.00054821	-0.04262	-0.01311	0.02071
6.5	0.03262	0.0087	0.01221	0.04219	0.05046	0.00793	0.0011	-0.0277	0.00243	-0.0146	0.01628	0.01353	0.04438	-0.00407	-0.0181	-0.00557	0.0405	0.06236	0.03128	0.0632	0.0408	0.01919	0.02573	0.03937	0.01974	0.01613	0.04757	-0.03214	0.00297	-0.00276	0.01469	0.00513	0.01886	0.01957
6.6	0.00747	0.0017	0.04341	0.04135	0.03804	0.0219	-0.0043	-0.00505	0.00413	0.00275	0.01081	0.02158	0.06109	0.01759	0.00823	-0.01353	0.05009	0.04385	-0.01118	0.0623	0.03501	0.00602	0.01325	0.0289	-0.02141	0.00476	0.01057	-0.01745	0.00708	-0.01561	0.0135	0.00423	0.00978	0.00991
6.7	0.07757	0.00067407	0.04188	0.03264	0.02186	0.01263	0.00534	0.05302	0.00827	-0.01685	0.03011	0.02051	0.06268	0.0063	0.00674	0.02503	0.04825	0.04462	0.01492	0.06453	0.02807	0.0238	0.02211	0.03704	0.00576	0.02319	0.04143	0.02447	0.02189	0.01785	0.02371	-0.01252	0.01577	0.0362
6.8	0.06202	0.0174	0.02535	0.02563	0.04361	0.01181	0.01495	0.01041	-0.01209	-0.01271	0.02292	0.03017	0.03807	0.01615	-0.01861	0.00174	0.05001	0.03456	0.00911	0.03687	0.04496	0.00383	0.04975	0.03327	0.00344	0.00848	0.05352	-0.00372	0.00363	0.0129	0.02368	0.01583	0.03537	0.01925
6.9	0.03067	0.01192	0.02025	0.01938	0.06235	0.00513	-0.00156	0.04074	-0.00842	0.01821	0.01171	0.01236	0.02951	0.00483	-0.0024	0.01762	0.05907	0.07113	-0.00346	0.07108	0.04593	0.02288	-0.00573	0.0543	-0.0178	0.00492	0.04258	0.02679	0.02485	-0.00228	0.01095	-0.027	-0.00302	0.00106
7	0.00947	-0.00101	0.04019	0.02206	0.02955	0.01091	-0.00563	-0.01388	0.01563	0.03103	0.02851	-0.00729	0.03547	0.00693	0.02566	-0.00866	0.01834	0.01418	-0.01513	0.05497	0.01369	0.04539	0.02438	0.07996	0.04656	0.0056	0.05876	0.01372	-0.01111	0.02137	0.01298	0.00862	-0.00335	0.00754
7.1	0.06287	0.01344	0.02247	0.01106	0.03003	0.01129	-0.00146	0.02997	-0.01449	0.00895	0.01026	0.02361	0.05148	0.00447	-0.02521	-0.00166	0.04603	0.02596	0.00080472	0.04581	0.01781	-0.007	0.00981	0.03659	0.00995	0.01218	0.04455	0.0315	0.02352	0.01628	0.01635	0.0235	0.02279	0.02573
7.2	0.04316	0.00937	0.06898	0.03085	0.03724	0.01193	-0.01234	0.02828	0.00368	-0.00979	0.03123	0.00625	0.02496	0.01224	0.01735	0.02387	0.05045	0.03678	0.00581	0.03369	0.0218	0.03009	0.02837	-0.00329	-0.01387	0.01727	0.05355	0.0036	-0.00728	0.00374	0.01895	0.04261	-0.01801	0.0073
7.3	0.0202	0.01114	0.0087	0.03223	0.02899	0.00753	0.00359	0.02899	-0.00767	-0.02226	-0.00188	0.02512	0.00817	-0.0127	0.02457	0.02113	0.0208	0.04435	0.02158	0.05384	0.02941	0.02019	0.0421	-0.00793	0.01682	0.01183	0.03767	0.0399	0.01872	0.02072	0.04108	0.0166	-0.00062587	-0.00374
7.4	0.02713	0.01164	0.03442	0.01639	0.02136	0.0073	0.01621	0.01197	0.02767	0.00334	0.01677	0.02166	0.01128	-0.00164	0.00337	0.00532	0.03778	0.04311	-0.01282	0.05928	0.01178	0.00264	0.02178	0.08085	-0.00128	-0.00799	0.0453	0.01895	0.01418	0.01725	0.00842	0.01722	0.00739	0.00073885
7.5	0.04883	0.00012056	0.03311	-0.00875	0.02396	0.01624	0.02656	0.013	-0.01503	0.00594	0.00595	0.01018	0.02994	0.00745	-0.00641	0.00488	0.04183	0.05533	0.01895	0.07138	0.00245	0.04712	-0.0101	0.02086	0.04417	0.00616	0.00807	-0.0187	0.01455	-0.01344	0.02992	0.01427	0.00872	0.01096
7.6	0.0554	0.00471	-0.01592	0.01752	0.02279	0.01834	-0.01338	-0.01107	-0.0124	0.01461	0.01416	0.03275	0.0567	0.01012	0.02028	0.00982	0.01563	0.05075	-0.02054	0.05097	0.00909	0.03678	0.00396	0.07854	-0.00090418	-0.0151	0.0434	-0.03184	0.00335	0.00541	0.0541	0.02305	0.00691	0.00981
7.7	0.01365	0.01425	0.00903	0.00683	0.01653	0.00269	-0.02309	-0.0172	0.00567	-0.03562	0.00151	0.00508	0.01107	0.00904	0.00064042	0.01486	0.02423	0.04716	-0.00404	0.02522	0.02637	0.03605	0.01435	0.02834	0.03587	-0.00393	-0.01663	-0.02585	0.03195	0.02601	0.03303	0.0215	0.05895	0.01539
7.8	0.05879	0.0031	0.02433	0.01496	0.00865	0.00778	0.01264	0.02231	0.01551	0.00151	0.00242	0.03386	0.0161	0.00657	-0.03271	-0.00385	0.00896	0.02482	0.0037	0.02727	0.00144	0.00574	0.03911	0.01514	0.01474	0.00206	-0.04432	-0.02009	-0.00351	0.01761	0.04148	0.00829	-0.0077	-0.006
7.9	0.01841	-0.00401	0.02766	0.01816	0.00561	0.00379	-0.03341	0.0029	-0.00384	0.01595	0.00158	9.3603e-05	0.04913	0.0127	0.01241	-0.00166	0.01472	0.02018	0.01533	0.02997	-0.00762	0.00035362	0.03254	0.0689	0.01527	0.00472	0.01491	-0.01114	0.01919	0.00235	0.01119	-0.02795	0.01953	-0.00028578
8	0.0005973	-0.00515	0.01338	0.02273	-0.00311	-0.00235	-0.01184	0.01175	-0.00651	-0.00722	0.00759	-0.01336	-0.01376	0.00011061	0.01284	-0.00307	0.03114	0.00534	-0.01627	0.0102	0.00535	-0.0086	-0.0315	0.05683	0.02995	-0.00776	0.03051	0.01582	-0.02743	-0.00637	0.03557	0.00232	0.023	0.01384
8.1	0.01139	0.0156	0.01283	0.02674	0.01339	0.01224	0.00588	0.0052	-0.01238	0.00495	0.01011	-0.01089	0.05483	0.00268	0.04213	-0.03511	0.03095	0.03403	-0.00088131	0.03799	0.00409	0.01353	0.00649	0.04146	0.01722	0.00569	-0.03317	0.01717	-0.00281	0.00581	0.05022	0.00284	0.00428	0.01553
8.2	-0.00425	0.025	-0.0327	0.04365	0.01651	0.02545	-0.01186	-0.0077	0.00059817	0.02578	-0.0111	-0.00289	0.02792	0.00263	0.02617	0.00777	0.01907	0.05459	0.01059	0.04407	0.0155	0.00077124	0.00318	0.04617	0.001	0.01562	-0.02201	0.00906	-0.01221	0.02762	0.05177	0.05535	-0.00727	0.01712
8.3	0.03558	0.02249	0.06464	0.04406	0.00933	0.01635	-0.00328	0.00626	0.01968	0.00327	0.01457	0.02553	0.01767	0.01865	0.01908	0.02076	0.03502	0.02237	0.01393	0.05253	0.0085	-0.01675	0.05331	0.03401	0.02951	0.01291	0.01631	0.0058	0.03665	0.00701	0.0625	0.06525	0.0099	0.01223
8.4	0.02075	0.00036665	0.02169	0.01599	-0.00652	0.01131	-0.01865	0.01919	0.00671	0.03121	0.00764	0.01278	0.04032	0.01677	0.00815	-0.00079989	0.01421	0.02908	-0.014	0.05396	0.00509	0.02286	0.02991	0.01633	0.04826	-0.00911	-0.00292	0.01648	0.00958	0.02079	0.03771	0.05751	0.01516	0.00611
8.5	-0.00914	0.01997	-0.01411	0.03661	0.01797	0.01906	0.00829	9.1335e-05	0.01453	0.01335	-3.4035e-05	-0.00279	0.02542	0.0076	0.03155	0.00779	0.019	0.02723	-0.00623	0.0414	0.00080753	0.01681	0.00416	0.03172	0.03212	-0.00053568	-0.02135	0.04141	0.01215	-0.00025206	0.05454	0.09089	0.02609	0.02924
8.6	-0.00317	-0.00248	0.00484	0.01929	0.01424	0.0184	0.00835	-0.0041	0.00366	0.00637	0.0205	0.00846	0.01451	0.00711	0.01274	-0.01757	0.00412	0.0121	0.0157	0.02714	0.00292	-0.01586	0.00744	0.00347	0.05073	0.00367	-0.0191	0.00041987	-0.00486	0.01592	0.04616	0.04411	0.00405	0.01263
8.7	0.0268	0.00625	0.05092	0.01842	-0.01056	0.00766	0.01607	0.04962	0.00886	0.00307	0.01732	0.01163	0.02387	-0.00276	0.03905	-0.01233	0.0287	0.01894	0.01497	0.02737	0.02075	0.00436	0.00505	0.02653	0.01182	0.02541	-0.00861	0.00354	-0.02532	0.004	0.02874	0.07095	-0.00552	0.00808
8.8	0.02239	-0.00173	0.00824	0.02407	-0.00945	0.00418	0.01549	-0.0051	0.00365	0.02449	0.00121	0.01459	0.04096	0.00715	0.03084	-0.0131	0.00666	0.02262	0.01833	0.02601	0.00606	-0.01773	0.01023	0.03356	0.0194	0.00052105	-0.01055	0.01178	0.02476	-0.00735	0.04371	0.03568	-0.01653	0.01471
8.9	-0.00943	0.01443	0.03063	0.02034	0.01746	0.0122	0.02668	-0.02797	0.01533	0.00856	0.00383	-0.01343	0.04728	0.00671	-0.01413	0.00072659	0.03004	0.03383	-0.03313	0.03227	-0.01658	-0.01429	0.04365	0.07128	-0.01064	-0.00474	0.00515	0.0334	-0.00169	0.00747	0.03906	0.06287	0.02389	0.00482
9	-0.02311	0.01146	0.01703	0.02135	-0.01006	0.01582	-0.00844	0.03521	-0.01192	-0.00745	0.02634	0.03546	0.0434	0.01256	-0.0007556	-0.00722	-0.00472	0.04078	0.00513	0.02995	-0.01145	0.04505	0.05274	0.00501	0.04711	0.00099707	0.01146	-0.02988	0.00394	0.02377	0.01975	0.04417	0.0068	0.00614
9.1	0.01974	0.01318	0.02399	0.02326	-0.01888	-0.00434	0.00347	-0.00665	0.01516	0.01637	-0.00993	-0.00486	0.03333	0.00083621	-0.00684	-0.00577	0.00282	0.02735	0.0139	0.00623	-0.01396	-0.00406	-0.03283	0.0633	0.03163	0.00491	-0.01015	-0.03676	0.00685	0.01272	0.03747	0.02406	0.00614	0.01749
9.2	0.03222	0.00663	0.03191	0.00356	0.01317	0.00833	0.00526	0.01292	0.01871	-0.0023	0.00191	0.01003	0.04201	0.0039	0.00433	-0.00917	-0.02539	0.0378	0.00526	0.03326	0.00244	0.01624	-0.0043	0.04268	0.02531	0.0126	-0.03132	-0.00218	0.01243	0.00613	0.03374	0.07581	0.00259	0.0052
9.3	0.04944	0.00412	-0.01601	0.03652	-0.01177	0.00932	-0.01705	-0.03729	0.03199	-0.00655	0.02274	0.00508	0.02867	0.00925	0.01273	-0.00044561	0.00719	0.02414	0.00021199	0.02838	0.00080686	-0.00682	0.01367	0.01305	0.0387	0.00555	0.013	-0.04291	-0.00659	0.00877	0.03125	0.06824	0.02672	0.00125
9.4	-0.02409	-0.00307	0.02641	0.00753	-0.01292	0.02175	0.00856	0.0084	0.0074	0.02318	0.01468	0.00729	0.0326	0.02015	0.02667	-0.0059	-0.0056	0.04315	0.01066	0.04953	-0.0072	-0.00347	-0.01376	0.04876	0.02468	0.00492	-0.02581	0.01527	0.00877	0.00999	0.03	0.03673	0.01166	0.02292
9.5	0.02377	0.00101	-0.00444	-0.00011554	-0.01398	0.00599	0.01017	0.01858	0.00493	0.01578	0.00066575	0.00616	0.03882	0.01585	0.03218	-0.02134	0.01125	0.02164	-0.00342	0.0573	-0.02775	-0.03098	0.00903	0.04881	0.02997	0.00749	0.01727	-0.01276	-0.00426	0.01731	0.04618	0.02876	0.00624	0.01143
9.6	-0.01199	0.01073	0.04388	0.02597	-0.00294	0.00752	-0.01769	0.00187	0.000964	0.00099611	0.02148	0.01033	0.0663	0.0045	0.0248	0.01128	-0.01786	0.04986	0.03326	0.04986	-0.01481	-0.00424	0.01644	0.04221	0.04579	0.01398	-0.013	0.04058	0.03108	0.01434	0.03906	0.04168	0.02918	0.01226
9.7	0.04345	0.00653	0.02985	0.00353	0.01643	0.01236	0.00303	0.00476	0.01239	0.04302	0.026	-0.00481	0.06471	0.01302	0.01037	-0.01836	-0.01083	0.01249	-0.00883	0.03098	0.01267	0.04174	-0.02914	0.02302	0.0364	0.00771	0.06074	0.01258	0.01844	-0.02989	0.02644	0.01515	0.03166	-0.00774
9.8	-0.00496	0.00351	0.02347	-0.00234	-0.0146	0.01783	0.01174	-0.02344	0.00666	0.03428	0.01006	-0.00384	0.0586	0.01873	-0.00289	0.00829	0.0043	0.02211	-0.0011	0.01999	-0.01015	-0.00383	0.00124	0.00761	0.03706	0.00802	0.04181	-0.00633	-0.00197	0.01623	0.05333	-0.00465	0.01438	0.01234
9.9	0.0288	0.02414	-0.00516	0.02757	-0.01762	0.01463	0.01095	0.04048	0.015	0.01596	0.00806	-0.00382	0.03328	0.00702	-0.00279	0.01473	-0.01587	0.04528	0.00255	0.01929	-0.01063	0.01026	-0.01791	0.01868	0.03144	0.00796	-0.00766	-0.00375	0.01043	0.0031	0.04911	0.04813	0.00759	0.01975
10	-0.05538	0.01846	0.01791	0.03773	0.0067	0.01261	-0.00449	-0.01716	0.01388	0.00923	0.00707	0.00896	0.04629	0.0002186	-0.02739	-0.03191	-0.0056	0.04052	0.03231	0.03844	0.00544	-0.0174	-0.01128	0.02241	0.03871	0.01946	0.01858	0.01133	0.00909	0.04185	0.04246	0.00812	0.02451	0.02092
10.1	0.03054	0.01164	0.03066	0.01964	-0.00526	0.007	0.02825	-0.0313	0.00514	0.02329	-0.01587	2.2396e-05	0.05034	0.01204	-0.00358	-0.00445	-0.00451	0.04139	0.00533	0.02225	0.00766	-0.01631	0.02001	0.01109	0.04446	0.0149	0.00574	0.01969	0.01445	0.01236	0.04151	-0.00266	0.02621	0.02747
10.2	-0.04433	0.01901	0.05055	0.03516	0.00447	0.01144	0.01536	-0.00817	-0.01269	0.00751	0.02129	0.01499	0.04751	-0.00116	0.00712	0.00608	-0.00188	0.035	-0.02067	0.02071	0.0066	-0.0347	-0.04753	-0.00529	0.02478	0.01882	0.03558	0.01729	0.00795	0.00993	0.05437	0.06364	0.0145	0.01659
10.3	-0.03465	0.01627	0.0101	0.0266	0.00553	0.01208	0.00463	0.05189	0.01801	0.03234	0.0083	0.01921	0.045	0.01399	0.01549	0.00798	0.00299	0.0736	-0.00507	0.04692	-0.00233	0.02141	0.04033	-0.04102	0.02072	0.02793	0.01265	0.00267	0.03227	-0.00853	0.0609	0.02835	0.01552	0.0095
10.4	-0.00982	0.02518	0.03233	-0.00176	-0.00485	0.01432	-0.00191	-0.00418	0.01771	0.01164	-0.00893	-0.00259	0.04627	0.02603	0.01278	0.01678	0.0156	0.06638	0.00249	0.0117	0.00952	0.00695	0.01748	0.01698	0.0693	0.025	0.01579	-0.00348	-0.00788	0.01293	0.03525	0.03073	0.01411	0.01825
10.5	0.05412	0.01471	0.04705	0.01498	0.00889	0.00897	0.02444	0.02244	-0.00334	0.04277	0.01593	0.00395	0.05391	0.02891	-0.009	0.00565	0.01288	0.02661	-0.00751	0.03476	0.00614	0.00357	0.00787	0.00862	0.07394	0.02503	-0.01338	0.02326	0.00093536	0.01579	0.05591	0.05015	0.00109	0.02759
10.6	-0.026	-0.00014873	0.02508	0.01723	-0.01659	0.0159	0.01545	0.01639	0.01839	0.05397	0.01969	0.00548	0.04698	0.01423	0.01187	-0.01136	0.00021903	0.04015	0.00804	0.02017	-0.00704	0.01339	0.02508	-0.03001	0.02834	0.00365	0.03211	-0.00627	0.01997	0.01869	0.05095	-0.01965	0.01825	0.02619
10.7	-0.00514	0.01504	0.03626	0.03385	-0.02162	0.007	-0.0003386	0.01884	-0.00342	0.0467	0.01264	-0.02365	0.03794	0.00918	0.01959	0.00606	-0.01612	0.02865	-0.02339	0.01516	0.00139	-0.05196	0.02108	-0.00645	0.03167	-4.5557e-05	-0.03949	0.01153	-0.00095722	0.00324	0.03768	0.07243	0.03202	0.01596
10.8	-0.04293	0.00542	0.00506	0.01007	-0.01507	0.00904	0.00475	0.03043	0.01366	0.03213	0.01378	-0.03094	0.06483	0.00765	0.00257	-0.00686	-0.00648	0.03447	0.00074866	0.01407	-0.02123	0.01358	-0.01111	-0.02515	0.02902	0.01146	-0.02005	-0.01338	0.01367	-0.0048	0.0432	0.02223	-0.00103	0.01342
10.9	-0.00988	0.01852	0.01493	0.01937	-0.0218	0.00193	0.00364	-0.02091	0.00737	0.0324	-0.01122	0.00060743	-0.00773	0.02787	0.06176	-0.02039	-0.00147	0.01369	-0.00011052	0.00204	-0.01964	0.02608	0.01614	-0.00635	0.0579	0.02163	-0.00524	0.01295	0.01147	0.02707	0.0167	0.02838	0.01095	0.01441
11	-0.01573	0.01435	0.04049	0.02198	0.01487	0.01379	-0.00847	0.03858	0.00496	0.04198	0.00649	0.01928	0.03287	0.00849	0.00979	0.00562	0.01082	0.01954	-0.01059	-2.5849e-05	-0.00593	0.01032	-0.00939	-0.00946	0.02495	0.00112	0.03059	-0.00919	0.0044	0.00509	0.02978	0.00269	0.0227	0.02335
11.1	-0.02859	0.02236	0.02402	0.01808	0.03719	0.01775	-0.0132	0.0252	0.00856	0.05132	0.01635	0.00969	0.0123	0.02274	0.03334	0.0107	0.01746	0.03924	-0.03549	0.02781	0.03846	0.0116	-0.02233	0.0266	0.04326	0.00807	0.08	0.01172	0.01397	0.00488	0.04644	0.00562	0.01473	0.02848
11.2	0.05229	0.00164	0.02686	0.02504	0.04923	0.00507	-0.00653	0.01967	0.01075	0.06491	0.01262	0.0276	0.00516	0.03137	0.01632	0.0182	0.00195	0.03934	0.03472	0.02893	0.037	-0.02993	0.07361	-0.02885	0.06211	0.01399	0.09945	-0.02872	0.02556	0.01202	0.03104	-0.00131	0.02092	0.00262
11.3	-0.01954	0.01759	0.01543	9.7749e-05	0.07576	0.01547	0.00724	0.01346	0.0087	0.06051	0.00917	0.01308	0.04788	0.00875	-0.01795	0.00741	0.02463	0.03455	0.00987	0.03309	0.03592	0.04159	0.02772	-0.01508	0.03934	0.01278	-0.00552	-0.00621	0.0243	0.00595	0.02667	0.06536	0.00648	0.02086
11.4	0.02866	0.01936	0.05132	0.01994	0.04867	0.00299	-0.00861	0.01362	-0.00137	0.06708	0.03911	0.03045	0.03283	0.01519	0.02818	-0.00616	-0.00865	0.04242	0.00652	0.00484	0.04893	-0.03238	0.0125	-0.00347	0.03652	0.00053991	0.04711	0.00522	0.03381	0.02629	0.03217	0.04071	0.03381	0.00218
11.5	0.05547	0.01552	0.0157	-6.205e-05	0.03711	0.01225	0.00036103	0.01419	0.01534	0.06502	0.01975	0.01738	0.03069	0.02291	-0.04001	0.00499	-0.01081	0.05627	0.0304	0.01566	0.02582	-0.01119	0.05475	-0.00235	0.05301	0.02039	0.08973	-0.01045	0.01959	0.00694	0.02141	-0.00122	0.00315	0.01014
11.6	0.00961	0.00628	-0.01372	0.00198	0.03768	0.00911	-0.00357	0.0684	0.02414	0.0364	0.01023	0.01919	0.04089	0.00946	0.00863	-0.02271	0.01722	0.01526	0.00324	0.03505	0.02929	-0.02633	-0.01718	0.00193	0.04534	0.00504	0.06503	0.00434	0.0139	-0.00294	0.01401	0.02276	0.02267	0.00538
11.7	0.01862	0.02596	0.00222	0.01271	0.02586	0.00756	0.02693	0.02736	0.01628	0.04924	0.0223	0.01831	-0.01731	0.01432	0.01021	-0.0008641	-0.00192	0.04971	0.02312	0.00204	0.03632	0.02908	-0.0097	0.02972	0.06124	-0.00996	0.06145	0.02346	0.0361	0.01934	0.01624	0.01235	0.03603	0.01689
11.8	0.04673	0.01165	0.01675	0.02648	0.03301	0.01073	0.02408	0.0375	0.01097	0.06956	0.02755	0.01535	0.00474	0.0004114	0.00284	-0.00442	0.02053	0.03397	0.00993	0.0212	0.02697	0.03585	0.02687	-0.01156	0.05108	-0.00786	0.06227	0.00484	0.02335	0.01382	0.03647	0.01583	0.00156	0.01051
11.9	0.05181	0.03168	0.00843	0.02378	0.01022	0.01645	0.00421	0.01022	0.02559	0.07251	0.02737	0.02731	0.01462	0.02002	0.00875	0.00826	0.0206	0.0307	0.02509	0.0108	0.02899	0.0534	0.03715	0.00792	0.02505	0.01283	0.05201	-0.00121	9.3457e-06	0.0011	0.03796	0.0069	0.03848	0.02845
12	0.05848	0.02724	0.0465	0.01623	0.01514	0.02146	-0.00461	-0.03119	0.0182	0.06538	0.01637	-0.00372	0.01501	0.01366	0.01163	0.02273	0.01713	0.03235	0.02411	0.01003	0.02928	0.02752	-0.0276	-0.00336	0.02445	0.01288	0.03393	-0.00401	0.03319	0.01368	0.03827	0.02085	0.03077	-0.00152
12.1	-0.04899	0.02456	0.03949	0.01359	0.02512	0.01131	-0.01058	0.04412	0.01669	0.07282	0.01966	0.00181	-0.00277	0.00981	-0.00158	0.02128	-0.00238	0.02318	0.02333	0.02676	0.01526	0.00625	0.02078	-0.02732	0.00944	0.000119	0.05095	0.01906	0.0099	0.01774	0.03824	0.00635	0.02562	0.0223
12.2	-0.00643	0.02162	0.01186	0.02147	0.02102	0.01898	0.0244	0.01524	0.02113	0.08125	0.02952	0.01961	0.01573	0.01984	0.05329	0.01477	0.01638	0.03495	0.04995	0.01674	0.03047	0.03871	0.0276	0.02177	0.04128	0.02122	0.01967	-0.02604	0.01367	0.01415	0.03027	0.01611	0.00229	0.0157
12.3	-0.02953	0.00626	0.0164	0.01911	0.01149	0.00966	0.0242	-0.02352	0.01259	0.07934	0.00278	0.003	0.01382	0.01125	0.00176	0.01034	0.01212	0.02011	0.00972	0.01019	0.01744	-0.03771	0.00088838	0.03745	0.03953	0.01565	0.05603	-0.02377	-0.00385	0.009	0.02543	0.00974	0.04251	0.02124
12.4	-0.02513	0.01967	0.06319	-0.01046	-0.01542	0.01059	-0.00040029	0.00336	0.01013	0.05787	0.01148	0.00436	0.01379	0.00524	0.02241	-0.00627	-0.00146	0.02589	0.05831	0.0226	0.00781	-0.00569	0.01645	0.01844	0.0201	-0.00673	0.0118	-0.02562	0.00658	-0.00735	0.02456	0.00106	0.01378	-0.00029196
12.5	-0.06424	0.01302	-0.00944	-0.0083	-0.00991	-0.00455	-0.00575	0.04195	0.0118	0.05447	0.00193	0.02286	0.00474	-0.0023	-0.01411	0.01515	-0.00695	0.02035	0.03181	0.01732	0.01268	0.03814	-0.03506	-0.02375	0.04651	-0.00811	0.03165	-0.00446	-0.00731	-0.00664	0.03495	-0.0207	0.00083058	-0.01109
12.6	0.05379	0.00928	-0.00158	-0.00266	0.00569	0.01073	0.00154	0.00509	0.01913	0.04623	0.01356	-0.00593	0.03768	0.00099183	0.02432	-0.0122	0.01051	0.02653	0.04164	0.02534	0.00104	0.0314	-0.01949	0.01456	0.074	0.00977	0.03737	-0.06306	0.01458	-0.01489	0.01792	0.0171	0.01202	0.01672
12.7	0.05186	0.01878	-0.01246	-0.01225	0.00961	0.00946	0.012	-0.00102	0.01513	0.064	0.00277	-0.00412	0.00375	0.00645	-0.0045	0.00714	-0.0018	0.02367	0.04792	0.0213	0.00354	0.03202	0.01799	-0.03243	0.00987	-0.00386	0.03536	0.02565	-0.01168	-0.0131	0.01673	0.01926	0.0298	0.02013
12.8	0.01322	0.01012	-0.00492	0.01746	0.00654	0.01259	-0.01343	-0.02112	0.00204	0.04999	0.01648	0.00718	-0.01786	0.01857	0.00215	-0.01491	-0.00537	0.03801	0.02104	-0.01285	-0.00036381	0.02623	0.01189	-0.01499	0.05116	0.00817	0.01668	-0.01223	0.01661	-0.0119	0.02912	-0.0513	0.01688	0.0016
12.9	0.0212	0.00446	-0.0449	0.01267	-0.01544	0.01117	0.00105	0.03737	-0.00334	0.0363	0.00728	0.01195	0.03708	0.00916	0.00667	-0.00584	0.01109	0.02767	0.01183	0.00512	0.00336	-0.0049	0.03495	-0.01636	0.00399	-0.00902	0.03146	-0.00966	0.01386	0.00301	0.03775	0.01811	0.02938	-0.01372
13	0.03495	0.00652	-0.00355	0.00495	0.01475	0.01433	0.00536	0.01828	-0.00337	0.05027	0.0018	0.0198	0.00491	0.00063131	0.04156	-0.00462	-0.00044946	0.01443	0.06223	0.01176	0.01411	0.0017	0.03721	0.01521	0.04023	0.00194	0.06823	0.01501	0.0094	0.01593	0.01996	-0.01831	-0.01536	-0.00081262
13.1	0.00499	0.00874	0.00586	-0.01007	-0.01469	0.00721	-0.03704	0.02496	0.00569	0.05087	0.01928	0.01082	0.0084	0.00436	0.00581	-0.03511	-0.00632	0.01392	0.0427	-0.00719	-0.01647	0.03181	-0.02278	0.01843	0.04659	-0.01443	-0.04336	0.00267	0.03596	-0.01438	0.04816	-0.00326	0.02128	-0.00637
13.2	-0.01015	0.00896	0.03007	-0.01694	-0.01189	0.01149	-0.00702	0.01996	-0.00333	0.05143	0.00495	0.01126	0.00358	-0.00965	0.01527	0.01944	-0.01283	0.00703	0.05359	-0.00288	-0.02396	-0.02916	0.00361	0.00314	0.04932	-0.00971	0.00747	0.00717	-0.01281	0.00111	0.02766	-0.01069	0.01519	0.00342
13.3	-0.00211	0.01307	0.00185	0.00562	-0.007	-0.00348	-0.00764	0.04124	0.00671	0.05516	0.00195	0.01884	0.04237	-0.01567	0.02005	-0.03353	-0.0166	-0.00906	0.05187	0.01457	-0.00056902	-0.01586	0.04305	0.01783	0.00483	-0.00926	0.01762	-0.02902	0.00643	-0.00557	0.01982	0.01377	-0.02212	-0.01798
13.4	0.0178	0.01733	-0.00692	-0.00804	-0.01248	-0.00315	0.01404	-0.0522	0.00608	0.04232	0.0038	-0.00646	0.01828	0.00498	-0.00816	0.00254	0.01037	-0.00731	0.05563	-0.01367	-0.00751	0.00809	0.03082	0.02925	0.05954	-0.00212	0.00474	0.0272	0.01091	-0.01063	0.01365	0.00466	0.03494	-0.0027
13.5	-0.04825	0.00206	0.00211	-0.00565	-0.02626	-0.00685	0.008	0.01671	0.00846	0.05353	0.01025	0.00522	-0.00788	0.00189	0.04229	-0.0022	-0.00948	-0.0033	0.06444	0.02929	-0.00664	0.0296	0.0135	0.02159	0.03265	-0.00115	-0.01546	0.0008564	-0.00935	-0.00118	0.02077	-0.02286	0.00556	-0.00766
13.6	0.01341	-0.01011	-0.00506	-0.00107	0.00912	0.01142	0.00144	0.06994	-0.00694	0.04906	0.00331	-0.01799	0.00043618	0.00014511	0.00408	0.00929	-0.00382	0.02632	0.08525	0.00532	-0.00796	-0.00264	-0.01263	0.01774	0.02502	-0.00719	0.01297	0.02787	0.00057325	-0.00338	-0.0061	-0.02624	-0.0159	0.00241
13.7	0.05171	0.02137	0.04055	0.01572	-0.00479	0.00065859	-0.02046	0.03513	0.01475	0.02996	0.00405	-0.02711	-0.00836	0.01054	0.0151	0.00179	-0.00577	0.02869	0.05382	0.01922	-0.01287	0.01193	0.02903	0.0177	0.07008	-0.00226	-0.02856	0.01234	-0.00107	0.01496	0.02142	-0.01554	-0.00917	-0.00503
13.8	0.03436	0.01338	-0.00348	0.00628	0.00883	0.01652	0.01478	-0.01801	0.01814	0.04815	0.0148	0.00951	-0.00083022	0.01267	-0.00317	-0.0021	0.00218	0.03218	0.07574	-0.01318	-0.00615	0.03412	0.03951	0.03033	0.07036	0.00635	0.06054	-0.02434	-0.00822	-0.00667	0.03619	-0.00561	-1.6495e-05	0.01706
13.9	0.02679	0.00555	0.05057	0.02069	-0.00221	0.00785	-0.00106	0.01907	0.01836	0.0373	-0.00758	0.00611	0.00681	-0.00281	0.01662	-0.00377	0.02602	0.02525	0.07334	0.02514	0.01092	0.0227	0.00125	0.0016	0.02873	0.0114	-0.00906	0.01303	-0.00263	0.0068	0.02801	0.04017	0.00695	0.00827
14	0.00871	0.01913	0.02252	0.00884	0.00226	0.02325	-0.00365	0.04119	0.02927	0.03569	0.02698	0.01617	0.02282	0.00578	0.01163	-0.01146	0.02285	0.00913	0.07743	0.00867	3.7665e-05	0.04886	0.02373	0.05062	0.04306	0.00152	-0.02966	-0.00901	0.00136	0.0082	0.02057	0.00226	0.01829	0.00438
14.1	0.03619	0.01588	0.0458	0.01291	-0.002	0.01888	0.0221	-0.05413	-0.00362	0.05481	0.01653	0.03188	-0.00541	0.01084	0.01767	0.01642	5.6895e-05	0.03221	0.08389	0.03897	0.00435	-0.02195	-0.00984	0.03138	0.05377	0.01163	0.02805	0.0023	0.00878	-0.00358	0.02637	0.01477	0.04442	0.00271
14.2	0.04387	0.00902	0.01927	-0.01569	-0.01023	0.01594	0.00375	0.03258	0.01795	0.0257	0.01422	-0.01141	0.00425	0.0087	0.0167	0.00915	0.00508	0.01446	0.06831	0.021	-0.00231	0.01411	-0.02291	0.03253	0.03793	0.0172	0.00152	0.03125	0.00279	0.00865	0.00936	0.00698	0.02015	0.00355
14.3	0.00334	0.00456	0.01518	0.00401	-0.0078	0.0157	-0.01471	0.01883	-0.00104	0.02451	0.03997	0.02711	-0.01658	0.01071	-0.00374	0.00022925	-0.02122	0.01043	0.0754	0.01113	0.01324	0.03225	0.03089	-0.03522	0.08959	0.01141	0.00608	-0.00431	-0.02652	-0.00819	0.00352	-0.00335	0.02045	0.00395
14.4	0.04097	0.0211	0.00901	-0.00315	-0.00589	0.01525	0.00887	-0.01213	0.0187	0.03675	0.01653	0.00193	-0.00148	0.01458	0.06874	-0.00895	-0.00898	0.01096	0.08997	0.02241	4.3944e-05	0.03149	-0.01585	0.02156	0.06229	0.01127	-0.04354	-0.00869	0.01225	0.00618	-0.01076	0.01823	0.00327	-8.0449e-05
14.5	0.04872	0.00454	0.00382	0.0137	0.00478	0.00393	1.8714e-05	0.00924	0.02788	0.01703	-0.01213	0.00999	-0.02696	-0.00386	0.04861	-0.01085	-0.01729	0.02937	0.09141	0.00828	-0.01499	0.04373	0.01811	0.00679	0.05718	0.00453	-0.02696	-0.0062	0.0084	-0.01406	0.00712	-0.00491	0.01301	-0.00469
14.6	0.06587	0.02372	-0.0161	-0.00194	-0.00846	-0.00486	0.00315	-0.03904	0.00891	0.01475	0.01852	-0.00094257	0.02186	0.0128	0.01252	0.00091487	-0.00805	0.00106	0.07676	0.02615	0.01474	0.03591	0.02565	-0.0177	0.06274	0.01041	0.00526	-0.01744	0.00987	0.01032	0.0069	-0.02639	-0.02215	0.01596
14.7	0.04115	0.01521	-0.01793	0.03232	0.05399	0.00176	-0.00114	-0.03124	0.00694	0.02667	0.0149	-0.00175	-0.03589	-2.4002e-05	0.01302	0.0154	-0.00603	0.00026173	0.04737	0.0019	-0.01494	0.00564	0.00103	0.01657	0.03915	0.01879	-0.01227	0.01473	-0.02845	-0.0075	0.02051	0.02729	0.04053	-0.01863
14.8	0.06255	0.00656	-0.00178	-0.00448	0.01661	0.00111	0.01007	-0.02941	0.01493	0.02315	0.01447	-0.01144	0.03244	0.00259	0.00219	-0.00108	0.02179	-0.0054	0.06156	-0.00043233	0.00692	0.00156	0.02985	-0.006	0.06049	0.02596	-0.03061	0.02227	0.00236	0.02282	0.00588	0.01176	-0.00903	0.00257
14.9	0.00358	0.01229	-0.02214	-0.00659	0.03915	-0.00031935	-0.02878	0.01282	0.00296	-0.00258	0.0173	-0.00369	0.00046496	-0.00289	-0.00661	-0.02601	-0.00156	0.01111	0.05081	-0.00274	-0.01453	0.01819	-0.01311	0.0206	0.03475	0.00076148	0.06148	-0.0306	-0.01083	0.01241	0.0218	0.02502	0.01653	-0.00744
15	0.012	0.01088	0.01164	0.01683	0.00608	0.0027	0.00116	0.06414	0.01192	0.00284	0.00949	0.02137	0.00214	0.0074	0.00033008	0.00368	0.01092	0.02668	0.07392	0.00464	-0.00576	0.0196	0.00142	0.02479	0.02175	0.02203	-0.01548	-0.00393	0.03178	0.0021	0.00711	-0.00429	-0.00455	-0.00115
15.1	-0.00712	0.01805	0.01876	0.01213	0.00768	0.02478	-0.01128	0.00479	0.01416	0.00176	0.00223	0.04225	-0.02207	-0.00702	0.02233	-0.00825	-0.00665	0.02058	0.04922	0.00776	0.00784	0.0781	0.06253	-0.00278	0.07129	0.01548	0.07182	0.00658	0.0207	0.00129	0.03296	0.00014459	0.03168	0.00804
15.2	0.08659	0.02059	0.01045	0.01937	0.0178	-0.00143	0.01352	0.04226	0.0264	-0.0115	0.01367	0.01914	-0.01649	0.00946	0.00648	-0.00178	-0.00446	0.01284	0.06078	0.00591	-0.01043	-0.01298	0.02337	-0.00877	0.08072	0.01157	0.00077185	0.00669	0.01412	0.00595	0.02416	0.004	0.0296	-0.00216
15.3	0.07725	0.00193	0.00201	-0.00215	0.00364	0.00963	0.0036	-0.02035	0.01708	0.01691	0.02245	0.00973	-0.00322	0.0033	0.00685	-0.01824	-0.02813	-0.01151	0.08407	0.00926	0.00914	0.08439	0.02015	-0.00677	0.0659	0.0059	-0.02671	-0.00855	0.02417	0.00569	0.02517	0.03196	0.01362	0.02166
15.4	0.02043	0.01343	0.02227	-0.01094	0.01525	0.01164	-0.00603	0.01829	0.00992	-0.00754	0.01621	0.03381	-0.04117	0.00050794	0.04363	0.00090629	0.00191	0.01366	0.05413	0.0008549	-0.00905	0.03471	0.03664	-0.01695	0.03143	0.01431	0.00638	0.0132	0.00512	-0.00377	0.00706	0.03358	-0.00479	-0.00892
15.5	-0.00588	0.01156	-0.03423	-0.00346	0.00184	0.00736	-0.01343	0.04525	-0.00064379	0.00209	0.01982	0.0229	0.01354	-0.00058589	0.00222	0.01692	-0.00125	0.00283	0.05053	0.0121	-0.00247	0.06346	0.04862	0.00749	0.03114	0.00849	-0.00173	0.01438	0.03229	0.00864	0.01045	0.05361	0.00723	0.01279
15.6	0.00728	0.02002	0.01583	0.02346	-0.00034153	0.00718	-0.00055819	0.00238	0.00734	0.00324	0.00135	0.00803	-0.00933	0.00157	0.02841	-0.01944	-0.00778	-0.00049796	0.0526	0.00704	-0.0127	0.03184	-0.00789	0.00898	0.04388	0.01804	0.02574	-0.01018	-0.00296	-0.01731	0.02823	0.05668	0.00445	0.01018
15.7	0.02426	-0.00809	-0.00852	0.01481	-0.00894	-0.00401	0.01281	0.00662	0.03153	0.02248	0.00769	-0.01167	0.00221	-0.0051	0.00235	0.00477	0.01391	0.01448	0.05006	0.00715	-0.00323	0.08447	0.01761	0.04454	0.06946	0.00542	0.03402	0.01007	0.00248	0.02169	0.00768	0.0381	-0.00283	0.00407
15.8	0.02777	0.00924	-0.04657	-0.01334	0.01424	0.00754	-0.00497	-0.00066749	0.02373	-0.00033628	0.00639	-0.02008	-0.0027	0.00519	0.01223	-0.00358	0.01311	0.01529	0.06186	-0.02779	-0.00976	0.04291	0.03547	-0.01468	0.04463	0.00134	0.05401	0.04374	0.00624	-0.00336	4.2176e-05	0.05594	-0.00521	0.00178
15.9	-0.03242	0.01473	-0.01577	-0.01376	0.00433	0.00933	0.00959	0.0176	0.01535	0.00572	-0.00069248	0.00571	0.01214	0.00456	0.06632	0.00468	0.02387	0.01341	0.04962	-0.00129	0.00662	0.04332	0.00505	-0.0689	0.0269	0.00747	0.07214	0.01248	0.0146	0.0173	0.02442	0.06206	0.01452	0.0136
16	0.02071	0.01186	-0.00401	-0.00302	0.02274	-0.00182	-0.00224	0.01957	0.02014	-0.02082	0.00975	0.01102	0.0188	-0.00328	0.02823	-0.0162	2.7221e-05	-0.00518	0.06941	0.01122	0.00927	0.04321	-0.00924	0.01323	0.04742	0.00142	0.06772	0.02079	0.01372	0.02579	0.01863	0.02678	0.00705	0.00265
16.1	0.07151	0.00811	0.01591	-0.01009	0.03538	0.00061297	0.01098	0.01265	0.01516	0.01017	0.01296	-0.00566	-0.00806	-0.00802	0.02548	-0.00654	0.01171	0.00682	0.04939	0.00811	0.04832	0.01843	0.02709	-0.01437	0.04817	8.2922e-05	0.10016	-0.01337	0.00851	-0.00791	-0.00939	0.0391	0.0002839	0.0066
16.2	0.03425	-0.00388	-0.00956	0.00359	0.01907	0.00772	-0.01299	-0.03594	0.00394	0.01188	0.03376	-0.01121	0.02247	0.0016	-0.00417	-0.00326	-0.0232	0.00286	0.06272	0.02939	0.04692	0.01961	-0.03464	0.00249	0.06658	-0.00426	0.04505	0.03095	0.01307	-0.00349	0.02587	0.03501	0.02087	0.00070408
16.3	-0.00177	-0.00771	0.01195	-0.01428	0.00457	0.00156	-0.00667	0.00751	0.02007	0.0085	-0.00369	-0.01035	0.00482	0.00194	0.01064	-0.0141	0.01175	0.00861	0.04158	0.00778	0.04176	0.04056	0.0195	0.00633	0.02149	-0.00031604	0.0619	0.03524	0.00538	0.01036	0.04026	0.04665	-0.00539	0.00338
16.4	0.01533	-0.00018127	0.01746	0.0102	-0.01716	-0.00348	-0.00997	0.05027	0.01878	-0.01566	-0.00699	0.00964	0.00502	0.00438	-0.01996	-0.00206	-0.00102	-0.02022	0.05186	0.01015	0.04745	-0.00452	0.05316	-0.01179	0.02294	0.00131	0.07182	0.06758	-0.00732	0.00674	-0.01823	0.00512	-0.01895	0.00878
16.5	0.02684	-0.00146	0.02538	-0.01011	0.00638	0.00297	-0.00192	-0.00148	-0.0205	-0.02222	0.0168	0.00795	-0.01111	0.00283	0.01241	0.00765	-0.01946	0.00882	0.0438	-0.00591	0.05051	-0.02991	0.0253	-0.0283	0.02061	0.01402	0.08641	0.08652	0.02181	-0.00118	0.00996	0.02017	0.00792	0.0109
16.6	-0.04768	0.01249	0.02938	-0.00335	0.00805	0.0003988	-0.0003632	-0.00231	0.00339	-0.00138	0.0161	0.00454	-0.00199	0.01446	0.01641	0.00533	0.00825	0.01407	0.01034	0.00487	0.04354	0.01699	-0.01743	0.02153	0.03153	0.00845	0.06615	0.13028	0.00055392	0.00251	0.01552	0.01139	0.01022	-0.00733
16.7	0.05951	0.0005757	0.00498	-0.01169	0.00704	0.00274	0.00575	0.00657	-0.01338	-0.01508	0.00406	0.00058157	0.03339	0.01093	0.06551	-0.01715	-0.01187	-0.00531	0.04924	0.00771	0.0403	0.01518	-0.03205	-4.049e-05	0.05781	-0.00437	0.0573	0.17046	0.03377	0.00327	-0.00069251	-0.0134	0.02518	0.01384
16.8	-0.01894	0.00425	0.02356	0.02232	0.01117	0.00175	0.02658	0.03008	0.01099	-0.0174	0.0158	-0.00943	0.00612	-0.00806	0.05186	0.01359	-0.00958	-0.01408	0.03668	0.01671	0.03695	0.05033	-0.01861	-0.0175	0.06296	0.01808	0.06354	0.14687	0.03043	0.00978	-0.00379	0.00454	-0.04063	-0.00281
16.9	0.09169	-0.00416	-0.03847	0.00037431	0.00839	0.01148	-0.00507	-0.00929	0.00063457	0.00020288	-0.00713	0.00146	-0.0048	0.00113	-0.01421	0.00723	-0.0019	0.00593	0.043	-0.0197	0.04491	0.00493	0.00606	-0.0523	0.05207	0.00438	0.04317	0.17724	0.00097799	0.01199	0.00574	0.01626	0.00535	0.00184
17	-0.01702	-0.00221	0.02452	0.01992	0.01709	-0.0115	0.00057898	0.02208	-0.00058551	-0.01408	0.0045	0.01191	0.00366	0.00043077	-0.01277	-0.00628	-0.0019	0.02527	0.05552	-0.01207	0.02694	0.05584	0.01102	-0.02606	0.08104	0.00645	0.00392	0.19554	0.00788	0.01923	0.01149	-0.02748	-0.01301	0.0098
17.1	0.01712	-0.0078	0.03547	-0.00876	0.0111	-0.00432	-0.01108	0.01948	0.00566	-0.03626	-0.00129	0.00874	0.01378	0.00032377	-0.0134	-0.01151	-0.02476	-0.01156	0.05657	-0.01918	0.02108	-0.00264	-0.00417	0.03418	0.05975	0.01138	0.02791	0.19943	0.03383	0.0103	0.00321	-0.00256	0.02219	-0.00863
17.2	0.00219	-0.00731	-0.00172	0.02339	0.00172	-0.00493	0.00983	0.01039	0.01745	-0.01844	0.00391	-0.01737	0.02202	-0.0024	0.01265	0.00153	0.01403	0.01153	0.0204	-0.02232	0.00557	0.01929	-0.03183	0.00308	0.02697	0.0176	0.04254	0.19857	0.02347	-0.00455	-0.0092	-0.01014	0.02534	-0.02587
17.3	0.03258	0.00537	0.02251	-0.0128	-0.01258	0.00334	0.02085	0.00135	0.01737	-0.01159	-0.00088872	-0.00231	0.00137	0.00089215	0.01746	-0.00939	-0.00664	-0.00385	0.01724	-0.01801	0.01858	0.02754	-0.01303	0.00112	0.04739	0.00584	0.0469	0.1704	-0.00448	0.01363	0.03954	0.00118	0.03378	0.0086
17.4	0.02287	0.00862	0.01992	-0.00334	0.00758	-0.0041	-0.00264	0.05427	0.006	-0.0022	0.00255	-0.00809	0.00437	-0.00901	0.03772	-0.01394	-0.00553	-0.00272	0.03542	0.00688	0.0156	0.05847	0.01967	-0.00061332	0.04756	0.00215	-0.00269	0.17216	0.01746	0.01903	0.0093	0.02628	-0.01169	0.00871
17.5	0.0508	0.00611	0.05331	-0.01202	0.01016	0.00089686	0.00077647	0.05515	0.02433	0.00779	0.01594	0.00441	0.02055	-0.00608	0.02821	-0.01386	0.02123	-0.00551	0.02589	-0.00293	0.02319	0.012	-0.02318	0.02906	0.05897	0.0172	0.07095	0.21615	0.00693	-0.00573	0.00141	0.00319	-0.01212	0.00015877
17.6	0.03089	-0.00287	0.00675	0.02124	-0.01142	-0.00090088	-0.01214	-0.01306	0.01186	-0.00678	0.00405	0.0044	0.01426	-0.00146	-0.02658	0.0003077	-0.0051	-0.02782	0.0372	0.00055715	0.0046	0.00429	0.00202	-0.00556	0.03633	-0.00402	0.01483	0.17153	0.05238	0.00296	0.01534	0.0055	0.0038	0.01065
17.7	0.00809	0.00182	0.00861	0.0084	-0.01244	-0.00857	-0.00411	0.01155	0.00754	0.01519	-0.00816	-0.01435	0.0183	-0.00253	-0.03548	0.00084964	0.01142	0.006	0.02293	0.00947	0.01207	0.06773	-0.01205	-0.0262	0.06436	-0.00463	0.019	0.21099	-0.00013754	0.02927	-0.01656	0.00993	-0.01364	0.01287
17.8	0.04487	0.00118	-0.03253	-0.00311	-0.00979	0.00433	0.00589	0.03845	-0.0098	-0.01614	0.01574	0.00428	0.04489	-0.01155	0.02768	0.00322	0.00894	-0.01472	0.01644	0.01381	-0.00364	0.0146	0.03005	0.03096	0.07442	0.00495	0.01938	0.17353	0.01351	0.0152	0.00326	-0.0214	-0.00347	0.00877
17.9	0.09094	-0.00511	-0.02831	0.00109	-0.0158	-0.00452	-0.0166	-0.00706	-0.00116	0.01954	-0.00905	-0.02229	0.04459	-0.01117	-0.00791	0.00322	0.00395	0.00080136	0.01847	0.00071311	-0.008	0.02034	0.00965	-0.0389	0.03797	-0.0138	0.01001	0.13227	-0.00741	0.02296	-0.02914	-0.00232	0.01917	-0.01326
18	0.03887	0.00251	-0.01273	-0.0008362	0.01286	-0.00473	0.03311	0.02402	0.00283	0.00468	0.00928	0.00644	0.00838	0.0014	0.03898	-0.00565	-0.00272	0.04593	0.00197	-0.00593	0.00457	0.00362	0.00069726	0.03446	0.07201	0.00168	-0.02467	0.16013	-0.01116	-0.02284	0.00739	0.01158	0.00795	-0.0108
18.1	-0.02901	-9.9784e-05	0.00463	-0.01338	-0.01778	-0.00195	0.00584	-0.00113	-0.0171	0.01198	0.00012289	-0.0097	0.02347	0.00605	-0.00201	0.02286	0.0082	0.0159	0.02519	-0.0108	0.00116	-0.00634	-0.01958	0.01981	0.00841	-0.00754	0.00159	0.17983	0.02151	-0.0166	-0.01237	0.02334	0.00059319	-0.00733
18.2	0.01454	0.00474	-0.00042457	-0.01198	-0.01006	0.00177	0.01375	0.01879	0.0104	0.01	0.01209	-0.01611	-0.00237	-0.00245	-0.03994	-0.0163	-0.00775	-0.00683	0.02062	0.01917	0.01013	0.0308	-0.01749	0.00771	0.05162	-9.3856e-05	0.00166	0.14527	-0.00923	0.01768	-0.00967	0.00395	-0.0054	-0.00121
18.3	0.05083	0.00219	-0.0074	0.01513	-0.00411	8.1926e-05	-0.00156	0.09201	0.01221	-0.02068	-0.0069	0.0105	0.05544	0.00413	-0.03773	0.01299	0.00618	0.01496	0.02531	0.01009	-0.00912	0.00659	0.01043	-0.0128	0.08208	0.00054637	-0.00784	0.1305	-0.00915	-0.00856	0.00113	-0.01394	-0.0043	-0.01251
18.4	-0.03272	-0.00032354	-0.01569	-0.01595	-0.02127	0.00133	-0.01579	0.02642	0.00266	-0.00119	0.00322	-0.00716	-0.00952	0.0059	0.00601	-0.0055	-0.01058	-0.00348	-0.00209	-0.01365	-0.00663	0.0458	-0.02688	0.03557	0.03148	0.0045	0.05173	0.1625	0.03441	-0.01219	-0.0066	0.02007	-0.00109	0.01021
18.5	-5.8685e-05	-0.00366	-0.03643	0.00706	-0.01274	0.00058795	-0.01161	0.01035	-0.02018	0.0256	0.00403	0.0017	0.032	-0.00434	0.02024	-0.00871	0.00107	0.00071078	0.01025	0.0073	-0.02387	-0.00427	0.02319	0.03527	0.04691	0.00949	0.02782	0.13573	0.0297	-0.00817	0.00957	0.00978	-0.01621	-0.01184
18.6	0.04189	0.00076308	-0.02165	-0.00205	-0.01403	-0.00983	-0.0057	0.02987	0.01825	-0.00301	-0.01717	0.01398	0.0232	-0.00186	0.03218	-0.006	-0.02522	0.01515	0.01209	-0.00195	0.0045	-0.02071	0.00675	0.02647	0.03343	-0.01675	0.01864	0.13244	-0.00583	0.00142	0.00455	0.00688	0.00579	0.00749
18.7	0.06773	-0.01158	0.01475	0.006	-0.00262	-0.00868	-0.01291	0.07302	0.0036	0.02977	-0.01191	0.02637	0.03752	0.00767	0.01488	0.00051828	0.00537	0.03478	-0.00657	0.00988	-0.03151	0.01464	0.01529	-0.02056	0.06207	-0.01117	0.04664	0.11634	0.02038	-0.00269	0.00169	-0.01195	-0.00446	0.01372
18.8	0.06516	0.02375	0.03009	0.0175	0.00489	0.00876	-0.01177	0.02109	-0.00683	-0.00683	0.00187	0.01902	0.01243	0.01049	-0.02785	0.00065868	0.0062	-0.00307	0.02127	0.01813	-0.01403	0.01636	0.0019	0.03306	0.06003	0.01497	-0.011	0.14072	0.00541	0.01996	0.00796	-0.04104	-0.00205	-0.00138
18.9	0.09302	0.01118	0.01176	0.01555	0.00755	0.00698	0.00022466	0.05686	-0.00968	0.01472	-0.00031278	-0.00709	0.03019	0.00035951	0.03037	-0.0078	0.01987	0.00984	0.02188	-0.0044	-0.0058	0.00427	0.002	0.03699	0.06359	-0.00027361	0.00118	0.10334	0.00994	0.02494	-0.0093	0.00924	-0.00718	0.00986
19	0.0412	0.03237	0.06448	0.0289	0.01409	0.00059737	0.02184	-0.01327	-0.01997	-0.00794	0.00631	0.02417	0.02991	0.01614	0.03075	0.00717	-0.00264	-0.01421	0.00497	-0.01675	-0.00636	-0.00543	0.00888	0.01572	0.01782	-0.00206	-0.0426	0.10354	0.01376	0.00342	-0.00722	-0.01982	0.01999	0.01968
19.1	-0.01444	0.0164	0.00216	0.02669	0.01245	-0.00265	0.01763	0.01433	0.00493	-5.7418e-05	0.01176	0.0048	0.03332	0.01251	0.0077	0.0146	-0.02365	0.0069	-0.00283	-0.01725	0.00339	0.08306	0.04401	0.04769	0.0316	0.02629	0.0226	0.1211	0.01931	0.01355	-0.00517	0.04574	0.01569	0.02345
19.2	0.0502	0.01149	0.02867	-0.00067509	-0.00813	0.00628	-0.0045	-0.02336	-0.00123	0.01059	-0.00686	0.01153	0.04454	0.01314	0.00899	-0.00533	0.01682	0.0038	0.00325	-0.00017499	-0.0008465	0.04892	-0.00256	0.0346	0.06364	0.00583	-0.02129	0.0805	0.02499	0.00567	0.00654	0.004	0.01706	0.0296
19.3	0.0087	0.00685	0.03827	0.01791	0.00608	0.00308	-0.00863	0.04279	0.01992	0.00716	-0.00019359	0.00351	0.01609	0.00456	0.05402	-0.00205	0.00958	0.04013	0.03045	0.01758	-0.00579	0.03187	0.02557	0.02962	0.05604	0.02741	0.00855	0.10862	0.0365	0.0218	-0.00666	-0.00753	0.00997	-2.9005e-05
19.4	0.02563	0.00873	0.0423	0.01584	-0.00128	-0.00423	-0.00443	0.01683	-0.00049574	-0.01036	-0.00223	0.0086	0.03618	0.0086	0.01543	0.00994	0.00762	-0.00225	0.02366	-0.00532	-0.00186	0.00941	0.0486	-0.00494	0.0696	0.00599	0.01084	0.06953	0.02237	0.01728	0.00818	0.00168	0.01224	-0.00716
19.5	0.08141	0.00041705	0.05697	-0.01227	0.00298	0.00467	0.00026818	0.04069	0.0163	0.01231	0.01044	0.01236	0.01903	0.02619	0.02005	-0.00621	-0.00189	0.0006053	0.00073559	0.01121	-0.01806	0.03626	0.00997	0.00892	0.04941	0.00986	-0.02395	0.07767	0.0014	0.01415	-0.01328	0.025	0.00724	-0.00354
19.6	-0.03413	0.01494	0.03034	0.01536	-0.01638	-0.00498	0.01111	0.04244	0.00645	-0.00114	0.02116	-0.00090983	0.01871	0.02399	0.02714	-0.00708	-0.00735	-0.00329	0.00505	0.01916	-0.00153	0.07081	0.02052	0.03999	0.07282	0.00516	0.02246	0.07772	0.02708	0.00971	0.0056	0.00641	0.03194	-0.01716
19.7	-0.00559	0.01479	0.04456	0.01271	0.00098163	-0.0085	0.00741	0.06866	0.00927	-0.00843	0.01938	0.01564	0.00127	0.0039	0.02155	0.01119	-0.00076995	0.00228	0.02994	0.01122	0.00309	-0.00673	0.04561	0.07225	0.07607	0.00071951	0.02588	0.06316	0.03786	0.00936	0.01375	-0.0251	0.0143	0.01187
19.8	0.01054	0.01348	0.03424	0.00699	0.01285	0.00908	-0.00166	-0.04871	0.00347	-0.00737	0.01105	-0.00454	0.02159	0.02112	0.03106	0.00102	0.01966	0.00898	0.02795	-0.00213	-0.01176	0.02962	0.03116	0.01147	0.04182	0.01827	-0.01148	0.05252	0.02555	-0.00129	-0.0126	0.00733	-0.0085	0.00567
19.9	0.05685	0.01258	0.05404	0.02981	-0.01285	-0.00098229	-0.00186	0.00154	-0.00905	0.00247	0.00625	0.01919	0.03908	0.01672	-0.00914	-0.00288	0.03217	-0.00165	0.00734	0.00667	-0.00658	0.02487	0.00241	0.00889	0.07221	0.00865	-0.00711	0.0588	0.03553	0.01715	0.00365	-0.02144	-0.00561	-0.00963
20	0.02415	0.01573	0.02341	0.02561	-0.00071908	-0.00556	-0.00131	0.04059	0.02357	-0.00401	0.01327	0.02362	0.00155	0.00304	-0.03553	0.00083558	0.00925	0.00476	-0.00675	-0.01726	0.00065123	-0.00117	0.01639	0.02003	0.06956	-0.00081014	-0.01177	0.04059	0.02745	-0.00305	0.00232	0.00322	0.0261	0.00817
20.1	0.01628	0.01864	0.01759	0.01887	-0.00703	-0.00078522	-0.01342	0.0082	0.00449	0.00984	0.01534	0.00074703	0.00784	0.00734	-0.0432	-0.021	0.00522	-0.01554	-0.00322	0.01901	-0.00942	-0.00126	0.02168	0.01843	0.09069	0.0026	0.02578	0.0385	0.02959	-0.00444	-0.01411	-0.01456	0.01812	0.01346
20.2	0.00374	0.01132	-0.01329	0.00573	-0.01003	0.00515	0.01721	0.01185	0.02169	0.00408	0.01624	0.02399	0.02562	0.01233	-0.01112	0.00705	-0.02045	0.00331	0.00935	-0.003	0.00467	0.03882	0.01933	0.02371	0.06392	0.00308	0.07314	0.09177	0.03558	-0.00437	-0.0094	0.01453	0.01445	-0.00846
20.3	0.05368	0.02081	0.0311	0.02201	-0.02172	-0.00046765	0.01076	0.03588	0.00512	0.01006	0.01815	0.00401	0.01329	0.01122	-0.01122	-0.00256	0.02755	0.00308	0.02808	0.02523	-0.00513	0.0256	0.02657	0.00809	0.0696	0.01075	-0.0072	0.04703	0.03762	0.02446	0.02343	0.02302	0.03583	0.02554
20.4	0.073	0.02344	0.00452	0.01927	0.02258	0.0196	0.0196	-0.0077	0.01572	-0.01609	0.01495	0.04094	0.01177	0.01641	0.00369	0.01124	0.01426	0.01442	0.01867	0.02314	-0.01471	0.02047	0.03366	0.01386	0.04422	0.02279	-0.0246	0.05188	0.0218	0.01133	0.00929	0.03733	0.0211	0.00892
20.5	-0.01339	0.01184	0.07	0.01955	0.01668	0.00102	-0.00086121	0.01967	0.00964	0.00494	-0.01601	0.01138	0.03767	0.01599	-0.00814	0.00791	0.03125	0.0246	-0.00723	0.00236	-0.00885	0.00826	-0.00251	0.05387	0.05781	0.00962	3.9588e-05	0.04508	0.02173	0.02301	-0.01175	-0.00583	0.01989	0.00775
20.6	0.02382	0.00916	0.02641	0.0137	0.00016191	-0.00375	0.00278	0.05968	0.00637	-0.00615	-0.0098	0.02429	-0.00088105	0.01304	0.01096	-0.00049401	-0.00794	-0.00412	0.01982	0.01919	-0.00949	0.00225	0.01331	0.01876	0.02077	-0.00507	-0.01954	0.02561	0.00865	0.00922	-0.02423	-0.00564	0.02159	0.00053632
20.7	0.00697	0.00565	0.04463	0.01972	-0.02421	-0.00918	0.00577	-0.0142	0.00615	-0.00842	-0.00467	-0.00173	0.03601	0.00027128	0.00242	-0.0029	0.02106	0.02685	-0.02811	0.0125	-0.0192	0.00935	0.05398	0.02074	0.06411	0.00785	-0.03332	0.02166	0.00687	0.01672	-0.01404	-0.02777	0.00534	0.00482
20.8	0.02598	0.00731	0.04658	-0.00030178	0.00529	0.00514	0.00965	0.0382	-7.5593e-05	0.00015997	-0.02326	0.02516	0.0155	0.00578	-0.02766	-0.02472	0.02361	0.00934	0.03172	0.00347	0.0045	0.0451	0.00944	0.01829	0.03308	0.01471	-0.02367	0.02918	0.01794	0.00827	-0.01344	-0.0126	-0.01091	0.00409
20.9	-0.05444	0.00577	0.01911	0.02923	0.00478	0.00784	0.00862	0.01966	-0.01226	0.00945	0.01368	0.01051	0.01274	0.02401	0.02149	-0.01108	0.02397	0.02488	0.00372	0.03354	-0.00412	-0.02828	0.00481	0.05239	0.01973	0.02242	0.00080844	0.0328	0.02067	0.00047627	0.01936	0.01073	0.01868	0.02097
21	0.00601	0.00331	0.06018	0.03252	-0.0021	-0.00914	0.00158	0.03088	0.02423	-0.00686	0.0078	0.01231	0.00692	0.01581	0.02627	-0.00672	0.05271	0.01581	0.00458	0.02784	0.03179	-0.01832	-0.03068	0.01418	0.03988	-0.00269	0.02151	0.02963	0.0202	0.01239	0.00786	0.0524	-0.00365	0.01785
21.1	0.04303	-0.00226	0.10134	0.02245	0.04371	0.00079776	0.01561	0.03193	0.00821	-0.01222	0.01317	0.00265	0.02409	0.00412	-0.00148	0.00356	0.02995	0.00134	0.00647	0.04323	0.05585	0.01343	0.0617	0.03061	0.01827	0.02195	0.06158	-0.00609	0.04486	0.00976	-0.00969	0.04553	0.00594	0.02394
21.2	0.03473	0.01237	0.1282	0.03133	0.02028	0.00193	-0.00441	0.00896	0.00265	0.00042064	0.01018	0.02501	0.01919	0.01663	0.01186	0.00224	0.0099	0.01368	-0.00331	0.01432	0.03915	-0.01705	0.04119	0.00159	0.05664	0.00191	0.04967	0.01227	0.02461	0.02204	-0.00025377	0.02557	0.03336	0.01582
21.3	-0.01797	0.01454	0.09543	0.03185	0.02312	0.00878	-0.04279	0.01324	0.0177	0.0159	-0.00106	0.02005	-0.00452	0.0193	-0.02822	0.0069	0.02314	0.04186	-0.00598	0.01808	0.04762	-0.01606	0.00151	0.02226	0.000186	0.01947	0.05422	-0.00146	0.01993	0.00671	-0.00938	0.03475	-0.00157	0.02032
21.4	-0.01803	0.02296	0.09443	0.05771	0.02014	0.01143	-0.02662	-0.03292	0.00913	0.01737	0.00551	0.00668	0.00141	0.00741	-0.00939	0.00995	0.04883	0.00967	0.00103	0.02785	0.03416	0.03021	0.02228	0.01188	0.04335	0.03676	0.03156	0.02584	-0.01568	0.01696	-0.00394	0.05622	0.02333	0.01004
21.5	0.04562	0.02207	0.07498	0.02443	0.02525	0.01311	0.01341	-0.02049	0.01602	-0.0013	0.01598	0.00712	0.05199	0.01513	-0.00397	0.00049139	0.00749	0.02547	0.01512	0.04431	0.04098	0.03494	0.01872	0.02909	0.04392	0.02022	0.09098	-0.0031	0.01935	0.01834	0.01765	0.0137	0.03231	0.01734
21.6	0.06972	0.00256	0.06324	0.01864	0.02951	0.0049	0.01914	-0.003	0.03598	-0.00634	0.01649	-0.00246	0.01552	0.02213	-0.037	0.02011	0.02592	0.02786	0.0114	0.01704	0.04691	-0.00357	0.02559	0.02181	0.04141	0.02592	0.07635	0.05338	0.01616	-0.00426	0.00946	0.0171	0.02946	0.01705
21.7	0.03246	0.01585	0.0361	0.03263	0.00716	0.01807	0.00418	-0.01421	0.0176	-0.00815	0.0222	0.03025	-0.00561	0.01378	-0.00404	0.00811	0.04089	0.00818	0.02965	0.02065	0.04377	-0.01043	0.00466	0.0438	-0.0129	0.02653	0.06981	0.0274	-0.008	0.02308	0.00938	0.00448	0.01076	0.01165
21.8	0.10096	0.03033	0.07534	0.02751	0.02511	0.01173	0.00474	0.00409	0.03745	0.01177	0.01564	0.02969	0.00433	0.02831	-0.03086	0.02321	0.01071	0.04364	0.01002	0.0229	0.03563	0.00539	-0.02653	0.01614	0.05273	0.01478	0.05042	0.02485	0.00489	0.01206	0.00021489	0.05325	-0.0124	0.02536
21.9	0.01081	0.02637	0.0587	0.04225	0.01979	0.0146	0.01178	-0.00961	0.00485	0.01574	0.01485	0.00569	-0.00516	0.03039	-0.00023989	0.01549	0.02304	0.00657	-0.00328	0.00684	0.04029	0.05701	0.0158	0.04787	0.06625	0.01538	0.0329	0.03399	-0.001	0.02081	0.0074	0.05237	0.05813	0.02242
22	0.01345	0.03243	0.0465	0.02091	0.00446	0.00751	0.00111	0.05442	0.01628	0.02788	0.0114	0.01455	0.03667	0.02821	-0.00787	-0.01232	0.03255	0.02849	-0.00951	0.01307	0.03459	0.0261	0.04052	0.00013808	0.04969	0.02971	0.03267	-0.00776	0.03384	-0.00525	0.01117	0.04926	0.03606	0.01812
22.1	-0.0042	0.00704	0.02865	0.02549	0.02832	0.0026	0.02388	0.02474	-0.0033	0.01986	0.02001	0.01042	0.03778	0.01477	0.00512	0.02842	-0.00080508	-0.00059354	0.00808	0.00507	0.01394	0.0764	-0.00204	0.03324	0.02264	0.01636	0.04245	0.05012	0.04052	0.02129	0.01146	-0.00993	0.00023855	0.0114
22.2	0.05015	0.01173	0.06794	0.04783	0.0175	0.00796	0.02417	0.04236	-0.0131	0.01789	0.02738	0.00771	0.01721	0.01605	0.03357	-0.01969	0.01635	0.01622	0.00613	0.02026	0.03879	-3.8161e-05	-0.02126	0.06373	0.05805	-0.00093607	0.05118	-0.00469	0.00604	0.02115	0.01023	-0.00754	0.02573	0.0288
22.3	0.05088	0.01449	0.04806	0.0103	0.01894	0.00432	-0.00594	-0.015	0.02356	0.01791	0.00177	0.01808	-0.03082	0.01915	-0.00392	0.02307	0.02486	0.03492	0.01265	0.04524	0.0286	0.00339	0.02496	0.06534	0.10166	0.01539	0.00045487	-0.00545	-0.00323	0.02029	0.01126	0.00924	0.01404	-0.00014418
22.4	0.013	-0.002	0.04639	0.01553	0.02043	-0.00021458	-0.01753	0.03375	0.00854	0.01889	0.00543	-0.01324	0.01833	0.01237	-0.00199	0.00139	0.00655	0.03453	-0.01028	0.00162	0.02466	0.03464	0.02733	0.05322	0.06644	-0.00136	0.00248	0.03996	-0.00813	0.00992	0.0052	0.00129	0.02015	0.00981
22.5	0.04743	0.02534	0.05576	0.00847	-0.00181	-0.01191	-0.00956	0.02581	0.00999	0.02996	0.00958	0.02469	-0.00905	0.01185	0.03496	0.02405	0.01696	-0.03527	0.01117	0.01651	0.00695	0.0112	-0.00581	0.04962	0.01695	0.00962	0.00218	-0.01405	0.00586	0.00611	0.01187	-0.03149	0.00186	0.00244
22.6	0.06218	0.00062464	0.03746	0.00039552	0.00863	-0.00608	0.00124	-0.03379	-0.00056019	0.04005	0.00358	-0.00762	0.01622	-0.00179	-0.0043	0.00226	0.00794	-0.03026	0.00169	0.01167	-0.00745	0.05209	0.01142	0.04473	0.01713	-0.00060228	0.01375	-0.03364	0.02362	0.00908	0.01699	-0.03152	0.01848	0.00792
22.7	0.00799	0.01041	-0.00147	0.014	-0.00014397	0.00694	0.01726	0.01664	0.0148	0.01741	-0.0033	0.00457	0.00865	0.01228	0.0088	0.00043424	-0.01819	0.01485	-0.03882	-0.00578	0.014	0.02888	0.01735	0.03856	0.00661	0.01005	0.05354	0.01919	0.00401	-0.01994	-0.01042	-0.01386	0.01515	0.00878
22.8	0.02145	0.00404	0.01886	0.00040921	-0.00476	0.0011	0.00404	0.03161	0.01631	0.03348	0.01399	0.01831	0.01796	0.00516	0.01286	-0.03284	-3.0852e-05	-0.01697	0.01559	0.00438	0.01074	0.03781	0.00781	0.02132	0.0176	-0.00658	0.00213	-0.02036	0.00567	0.02349	0.00681	-0.06102	0.00346	-0.01122
22.9	0.02654	0.00971	0.01295	0.01695	0.00441	-0.00082374	-0.01396	-0.00307	0.01319	-0.01634	-0.00554	0.01739	0.00962	0.00865	-0.01006	0.01563	0.01115	0.00512	0.00398	-0.00737	-0.01207	0.02106	0.03317	0.04093	0.02627	-0.0079	-0.00022953	-0.00673	0.0219	-0.00505	0.00437	-0.02379	-0.00197	-0.01146
23	-0.00261	0.00391	0.0035	0.02071	0.01634	-0.00439	0.01296	-0.02927	0.00612	-0.01997	0.01163	0.00489	0.0082	0.01327	-0.04958	-0.00488	0.00869	0.02054	-0.0206	0.00244	0.01567	-0.00225	0.00019132	0.00553	0.05476	-0.00258	0.00888	0.0072	0.00857	0.00335	-0.01573	-0.01056	0.0046	-0.00328
23.1	0.00709	0.00885	-0.01839	0.01655	0.00284	0.00125	-0.01726	0.02689	0.00676	0.00806	0.0005803	0.00331	0.02773	0.00551	-0.02512	-0.00631	-0.00024768	0.00174	0.00348	-0.00641	0.02104	-0.03408	-0.02353	0.0551	0.02732	0.008	0.00255	0.03933	0.01684	0.02167	0.01199	-0.00314	0.01389	0.00699
23.2	-0.03154	0.01218	0.00805	0.03058	-0.00077785	-0.0078	-0.01321	0.05422	0.00314	0.01396	0.00556	0.00896	-0.00897	0.00664	0.00872	-0.01736	0.00949	-0.02219	-0.00126	0.00716	0.00043023	-0.00234	-0.01698	-0.0108	0.0359	0.00965	0.00166	0.01346	0.02639	0.02532	0.00114	0.00152	0.00458	0.00502
23.3	0.05435	0.0133	0.00595	-0.0009915	-0.00358	-0.00355	-0.00817	-0.05563	0.00424	0.01498	0.00651	-0.0104	-0.00131	0.01103	-0.013	-0.0023	0.02771	0.0003975	0.0067	0.00482	-0.00234	0.02049	-0.02663	0.06164	0.04407	0.00985	-0.0036	-0.00299	0.02913	0.01429	-0.01165	0.01899	-0.00777	-0.00064144
23.4	0.01775	0.01398	0.04376	-0.00066463	-0.01158	0.00097388	-0.01343	-0.02697	0.00302	0.02536	-0.01185	-0.00425	0.00759	-0.00696	-0.0369	-0.01902	0.02012	0.01079	-0.00523	-0.0111	-0.00321	0.0106	-0.0032	0.03608	0.03581	0.00059787	0.01575	0.02096	0.03264	0.01315	-0.00859	-0.00232	-0.00196	0.00596
23.5	0.02007	0.00903	0.02522	0.00361	0.00547	-0.00754	-0.00454	0.01734	0.00417	-0.00899	0.01004	0.01643	-0.00544	0.00354	0.03586	-0.00584	0.00249	-0.0011	0.00229	0.00102	0.00957	0.03239	-0.02989	0.0263	0.02667	-0.00764	0.01033	-0.03128	0.01159	0.00736	-0.00085441	-0.02466	0.03083	0.00471
23.6	-0.02336	0.00574	0.00968	0.01413	-0.01937	0.00182	-0.01001	-0.01642	0.01374	-0.01592	0.00336	0.00678	0.00863	0.00043413	-0.03031	-0.0014	0.01793	-0.01823	-0.01824	0.00745	0.00179	0.02119	0.03194	0.00236	0.06425	0.02418	-0.02668	-0.01378	-0.00322	0.02121	-0.00629	0.04425	0.02158	0.00855
23.7	-0.01373	0.01131	0.02944	0.01425	-0.01439	-0.00824	0.01385	0.01218	0.00493	-0.0057	-0.00837	0.00294	0.00621	0.00996	0.03763	-0.00857	-0.01004	-0.00013909	-0.01222	0.02649	-0.00572	0.0133	0.01588	0.02693	0.02804	0.01539	0.02382	-0.01729	0.03321	0.01727	-0.01672	0.00712	0.03055	-0.00719
23.8	-0.00859	-0.00305	0.00924	0.02969	-0.01757	-0.00431	0.00446	-0.02517	-0.00444	0.01178	-0.01101	-0.00147	-0.04485	-0.0123	0.00195	-0.0215	-0.01199	0.01864	-0.00949	0.02619	0.00645	-0.01118	-0.03732	0.01233	0.05396	-0.00651	-0.03346	0.0418	0.03444	0.00556	-0.00823	-0.03833	-0.00111	-0.00037075
23.9	-0.01894	0.01446	0.01069	-0.00229	0.00521	-0.01405	0.01196	0.07613	0.03411	-0.00875	-0.00601	0.02203	-0.02545	-0.00318	0.00977	0.00405	0.00576	-0.00892	-0.0116	0.0251	0.00789	-0.00425	-0.02673	0.03001	0.02217	0.0015	-0.00355	-0.01373	0.01812	0.01801	-0.01203	0.00591	0.00315	-0.00251
24	0.02611	0.00246	-0.04354	0.01158	0.01409	-0.00464	0.0247	0.04233	-0.00054842	-0.00294	-0.013	0.00337	-0.02781	0.00106	-0.01177	-0.0104	-0.01764	-0.01578	-0.00344	0.03965	0.002	0.01392	0.03762	-0.00653	0.02401	0.01518	0.01587	0.00341	0.01532	0.00593	-0.01428	0.02963	0.02984	-0.00502
24.1	0.05757	0.0075	-0.00719	0.01009	0.00734	0.01038	-0.00539	-0.02081	0.01035	0.0107	0.01682	-0.02173	0.00625	-0.00778	0.00513	-0.00865	-0.00723	-0.00643	-0.00524	0.00214	-6.1563e-05	0.00857	0.04527	0.02649	0.03355	0.00591	0.01403	-0.00347	0.05249	-0.00273	0.00717	0.00748	-0.00484	0.02913
24.2	-0.02208	0.00782	-0.02859	0.02208	-0.01406	0.00726	-0.00396	-0.0056	0.01189	-0.03025	0.01631	0.01648	-0.02319	0.00484	-0.01558	-0.00835	-0.00848	0.01723	-0.0016	-0.01267	0.00762	0.03133	-0.01486	0.06045	0.03113	-0.00219	0.00448	0.00504	0.02981	0.01444	0.0035	0.00219	0.03247	0.00348
24.3	-0.04327	0.00567	-0.01316	0.01757	0.00783	0.00594	-0.02671	0.01524	0.01227	0.00443	-0.00673	-0.0069	0.0346	0.00183	-0.02395	0.00743	0.0187	-0.00173	0.00342	0.00685	0.01042	-0.00927	0.00173	0.07556	0.04429	0.00971	-0.00449	0.01487	0.0201	0.00752	0.0096	0.00336	0.0302	0.00407
24.4	0.0019	0.02457	0.00348	0.03448	0.00090682	0.00625	0.0108	-0.00301	0.01345	-0.00267	5.5804e-05	0.00030233	0.01655	0.0116	-0.0051	-0.00338	0.0015	0.01596	-0.01191	0.00969	0.01361	-0.01968	0.01153	0.00182	-0.00088991	0.00194	-0.00358	-0.00725	0.02854	0.01569	0.00693	-0.01476	0.018	0.00729
24.5	-0.0023	-0.00334	-0.02859	0.01213	-0.00251	0.00213	0.00279	-0.01029	-4.0768e-05	-0.01466	-0.01423	-0.01581	0.0263	-0.02232	-0.00911	-0.00889	-0.01068	-0.02699	0.00635	0.00048271	-0.0039	-0.02827	0.02804	0.01732	0.00755	0.01866	0.01391	0.00961	0.01785	0.00871	0.00151	-0.02795	0.01768	0.00528
24.6	0.03474	0.00103	0.02318	0.01531	-0.00814	-0.00487	0.01063	0.0101	0.01603	0.00245	-0.0031	-0.0072	0.01032	0.0121	0.03942	0.00261	0.02086	-0.00804	-0.00321	-0.00272	-0.00735	0.03873	-0.00319	0.04099	0.05365	0.00386	0.01977	-0.02942	0.01116	0.01659	0.0096	0.04875	0.02103	-0.01249
24.7	0.05058	0.00562	-0.03744	0.02798	-0.01816	-0.00421	0.00898	0.01227	0.01311	-0.01293	-0.00342	0.0025	0.0047	0.00902	-0.02813	0.00755	0.00901	-0.01913	0.00398	0.01239	-0.0197	0.01768	0.02031	-0.01322	-0.00184	0.00343	0.00189	0.02041	0.01975	-0.01062	0.01222	0.02209	-0.00953	0.02247
24.8	-0.00289	0.00084759	-0.0062	0.00999	0.00548	0.00098957	0.01554	-0.00047481	0.01593	-0.00475	0.0046	0.01823	0.01275	0.02702	-0.02089	-0.00929	0.00986	0.0232	0.01606	-0.01572	-0.00177	0.01705	0.02006	0.04105	0.03896	0.01381	0.01349	0.01167	0.01671	0.02941	0.00437	-0.01239	0.02487	0.00569
24.9	0.04375	-0.00167	-0.02367	0.00997	-0.01735	0.00081842	-0.02367	-0.0212	-0.01073	-0.01646	-0.00661	0.01285	0.01919	0.01411	0.03036	-0.0101	0.02661	0.0078	0.00696	-7.3049e-05	-0.00336	0.00116	-0.04257	0.04233	0.02505	0.00517	-0.01227	0.01348	0.00647	0.00871	0.01834	0.01181	0.00394	0.01186
25	0.0624	0.01775	0.00097861	0.006	-0.00916	0.00021039	0.02054	0.00335	-0.00468	0.02442	0.00509	-0.00867	0.0219	0.0026	0.01631	-0.01799	0.0099	0.00242	-0.01623	-0.01843	-0.00519	0.00417	0.02914	-0.00052165	0.03575	0.01297	0.00396	0.01043	0.02644	0.01689	-0.0028	0.0161	-0.02196	0.00346
25.1	-0.00564	0.00962	-0.02979	0.01829	-0.00527	-0.00518	0.00601	-0.00768	0.00945	-0.00458	-0.00053669	0.00222	-0.01087	0.00301	-0.01167	-0.01456	-0.01166	-0.00769	0.01267	-0.00425	-0.00274	0.0487	-0.03048	0.01251	0.03228	-0.00215	0.02496	0.0078	0.01492	0.01144	0.00861	0.00846	-0.0154	-0.0142
25.2	-0.08586	-0.00351	0.00021201	0.02625	-0.00013811	0.00050795	0.00067153	-0.03955	0.02289	-0.0098	-0.00512	-0.01384	-2.0684e-05	0.0121	0.03762	-0.00037983	0.00317	-0.02081	-0.02251	-0.01157	-0.02326	0.00359	-0.00386	0.03189	0.02812	0.01003	-0.01654	-0.00403	-0.00434	-0.0193	0.00561	-0.01485	0.01592	-0.00599
25.3	-0.03493	0.00916	-0.00339	0.01893	0.00753	0.00562	-0.00139	0.01503	0.00326	-0.0039	0.00516	0.02353	0.00748	0.01269	0.01691	-0.03231	-0.00756	0.02034	0.00495	-0.00302	-0.00344	-0.03096	-0.00699	-0.00043363	0.01227	-0.00148	-0.00541	0.00237	0.01085	0.00425	-0.00294	-0.01154	-0.02273	-0.00337
25.4	0.04288	-0.00069634	0.03381	0.05993	-0.01413	0.0058	0.02204	-0.02301	0.00725	0.00827	0.00864	0.00801	0.04113	-0.00482	-0.01062	-0.00033742	-0.01199	0.00289	-0.01687	-0.03812	-0.01201	-0.01966	0.01566	-0.00053712	0.03858	-0.00116	-0.00223	0.00644	0.01695	0.00147	0.01558	-0.02864	0.02197	-0.01324
25.5	-0.00912	0.01349	-0.0362	0.01482	0.00317	-0.00983	0.00731	0.03616	0.00155	-0.02232	-0.00989	0.00165	-0.003	0.00214	6.9519e-05	-0.01405	0.00286	-0.00387	-0.00905	0.00324	-0.02014	-0.02122	0.00568	0.00148	-0.00442	-0.00541	0.02421	0.01247	0.01592	0.00731	-0.0053	0.03869	0.0129	0.00651
25.6	-0.02473	-0.00382	0.03834	0.02981	-0.01648	-0.00628	-0.01681	-0.00576	0.0041	-0.01903	-0.00058779	-0.02191	0.01179	0.01303	-0.05008	-0.02118	0.00862	-0.00466	-0.0029	-0.00631	-0.00934	-0.02136	0.00998	0.02346	0.0224	0.00365	0.00425	0.02159	0.01648	0.00423	0.00437	0.01437	-0.01073	0.01457
25.7	0.01778	-0.00447	-0.00246	0.04277	-0.00964	0.00277	-0.01264	-0.00835	-0.00129	-0.01189	-0.00107	-0.00303	0.00275	0.00454	0.01056	0.0044	-0.03551	0.028	-0.02266	-0.02216	0.00499	-0.01647	0.00946	0.03929	0.00952	-0.00483	0.01256	0.0111	0.01014	0.00581	-0.00795	-0.0282	0.03327	0.01549
25.8	-0.05022	0.00232	-0.01304	0.00677	-0.00132	-0.00262	0.00246	-0.00649	0.00946	-0.01837	-0.01273	0.01686	0.00032617	0.00041448	0.01115	0.00924	0.00698	-0.02068	0.02416	0.00238	-0.01225	-0.0236	0.08298	0.01296	0.07039	0.00183	-0.00558	-0.04229	0.03609	-0.00397	0.00716	0.0209	0.01206	-0.00286
25.9	0.01645	-0.00089494	0.02676	0.0033	0.00425	-0.00845	-0.00924	-0.0168	-0.00301	-0.01241	0.01004	-0.01625	0.00769	-0.00226	0.02708	0.00834	0.00695	0.00418	0.01463	0.01258	-0.00484	0.00827	0.00117	0.03303	0.05048	0.00618	-0.03696	-0.00606	-0.00442	0.00691	0.00314	-0.00791	-0.01703	-0.01011
26	0.05408	-0.0001494	0.00959	0.0162	0.0026	-0.00596	-0.0028	0.01833	-0.00414	-0.00885	0.0004528	0.00214	-0.00524	0.01134	0.01243	-0.02618	-0.00055925	0.01192	-0.00994	0.01311	0.02346	-0.01528	0.00070038	0.01033	0.02414	0.00096183	-0.02555	-0.0259	-0.00221	0.0258	-0.00564	-0.02809	0.01458	0.00881
26.1	0.00909	-0.01031	0.02464	0.02278	0.02083	-0.00145	-0.01742	-0.00080258	0.00575	0.00705	0.0085	0.01219	0.00465	0.00623	-0.01508	0.00733	0.01216	-0.00119	0.01342	0.00703	0.03719	0.02582	-0.0117	0.02882	0.00031849	0.00451	-0.00333	0.0194	0.01726	0.0237	-0.01075	-0.00931	-0.00963	-0.00643
26.2	0.01802	0.00958	0.00081946	0.00032061	0.02755	-0.00395	0.02873	0.02428	-0.0114	-0.00669	0.00141	0.00186	7.4201e-05	0.01231	-0.00045963	-0.0105	0.01056	0.01321	0.01599	0.00213	0.02071	-0.01346	0.02678	0.02949	0.04826	-0.00745	-0.00151	-0.01827	0.01266	0.00622	-0.01701	-0.00716	0.00024609	0.00641
26.3	0.01569	-0.00044911	-0.00221	0.014	0.03271	0.00769	0.00041186	0.01495	0.01322	-0.01142	-0.01706	-0.01236	-0.00673	0.0075	-0.04223	-0.00412	0.03733	0.00403	0.00835	0.0064	0.0492	-0.02611	0.02109	0.01442	0.00339	-0.0061	-0.01398	0.01954	-0.0041	0.01471	-0.00667	0.00435	0.01559	0.00087099
26.4	-0.01506	-0.00139	0.04201	0.00908	0.0305	0.00431	-0.00391	0.01981	0.01358	0.00321	-0.00484	0.02204	0.00013154	0.0129	0.00047953	0.01846	0.02828	0.01364	0.01865	0.00839	0.0312	0.04042	-0.01376	0.02361	0.02797	-0.01193	0.02325	0.00085743	0.03672	0.01307	-0.00345	0.04526	0.00574	-0.00039642
26.5	0.02977	-0.00184	0.02333	0.01515	0.01691	-0.0044	-0.00567	0.00512	0.00395	0.00644	0.01281	-0.02188	-0.00881	-0.01262	0.03519	0.00562	0.0174	0.00274	0.00606	0.01663	0.02711	0.01352	-0.00875	0.07559	0.04101	-0.0004923	-0.00313	-0.00359	0.00701	0.01173	-0.00057698	-0.00394	-0.01446	0.02644
26.6	-0.02495	0.00464	-0.00663	0.03465	0.00498	-0.00102	0.00012798	0.02974	0.01012	-0.00959	0.01435	0.01118	-0.0197	-0.00235	-0.04099	0.00991	0.00282	0.00508	0.03584	0.02824	0.03237	-0.00652	0.0534	-0.0029	0.0469	0.01528	0.04188	-0.04073	-0.00144	0.00716	0.00276	-0.03015	-0.00193	0.00235
26.7	-0.02473	-0.00015761	0.0421	0.01135	0.02316	0.00983	-0.02264	0.00997	-0.00028839	-0.00778	0.00538	-0.02862	-0.01884	9.2855e-05	0.05053	-0.02376	0.02024	0.00675	0.01344	0.04164	0.02624	0.01197	-0.00070112	0.04894	0.01222	-0.00725	-0.00836	-0.03667	0.00888	-0.00182	-0.00555	-0.01289	0.01167	-0.0107
26.8	-0.00523	-0.01259	0.02975	0.045	0.00605	-0.00041803	0.00287	0.04428	0.002	0.00616	0.01912	0.01679	-0.014	0.0039	-0.00124	0.01922	0.03075	0.00374	0.02476	0.05013	0.01161	0.02606	-0.0062	0.03421	0.0415	-0.00745	0.05411	0.02946	0.0333	-0.00074996	-0.00059065	-0.02769	-0.0084	0.00635
26.9	0.03159	0.00893	0.05416	0.02221	0.00787	0.00678	-0.00632	0.05525	0.01591	-0.01	-0.00387	-0.00646	0.00304	0.02347	0.01513	0.00376	0.02835	0.02088	0.01122	0.00715	0.03378	0.05564	0.02489	0.06203	0.04604	0.01978	0.02439	0.01722	0.0456	-0.00394	0.0082	0.01382	0.00823	0.0057
27	-0.05447	0.00736	0.00283	0.00457	0.01169	0.01046	-0.01284	-0.00981	-0.00056607	0.01515	-0.00986	-0.01237	0.01552	0.0018	0.00609	0.00079049	0.02888	0.00707	0.03051	0.01336	0.02319	0.01436	0.00125	0.06344	0.04561	0.0097	0.01313	-0.01982	0.05038	-0.02473	0.00122	-0.02098	0.02649	-0.00799
27.1	-0.02217	0.00869	-0.01006	0.01635	-0.00909	0.00474	0.01987	0.04311	-0.00589	0.01833	0.00455	-0.01763	0.00971	-0.00173	-0.0262	-0.00204	0.03407	-0.007	0.01369	0.0424	0.02659	0.00592	0.00592	0.04752	0.02233	0.00127	0.0516	0.0206	0.0028	0.00328	0.00867	0.00247	0.01649	-0.00162
27.2	-0.00216	0.01231	0.01419	0.02034	0.01045	0.00325	0.01036	0.05946	0.00887	-0.00895	-0.01436	0.02769	0.01813	-0.00959	-0.04998	0.00381	0.04008	0.0111	0.01806	0.04534	0.01832	0.00183	0.04353	-0.00578	0.02008	0.0038	0.03291	-0.02049	0.00999	-0.00579	-0.00574	0.04264	0.00555	0.00311
27.3	0.00223	0.00152	-0.00897	0.03593	7.8135e-05	0.00055708	0.0128	-0.00077032	0.01094	0.01755	-0.0144	0.01941	0.01873	0.006	0.00303	-0.03161	0.04451	0.0106	0.00856	0.0134	0.0184	-0.01474	-0.00185	0.03183	0.02323	0.00061086	0.01849	0.01443	0.00589	0.00237	0.01145	0.01984	0.02611	0.00274
27.4	0.07193	-0.00253	-0.02018	0.00834	-1.8466e-05	-0.00662	0.00863	-0.0176	-0.01683	-0.0119	0.0163	-0.01551	0.01811	-0.00482	0.01373	-0.02492	0.03912	0.0152	-0.01841	0.0404	0.0031	-0.00145	0.02793	0.00942	-0.02531	-0.0013	0.00026665	-0.00809	0.03248	-0.00224	-0.00016438	-0.03183	0.0267	-0.00489
27.5	-0.03075	0.00553	0.01161	0.03432	-0.01136	0.00699	0.01589	-0.05304	0.00843	0.00916	-0.01105	-0.01638	0.00522	0.0078	0.02286	0.01451	0.02166	0.01034	0.03855	0.0257	0.00067075	-0.01845	0.02685	0.02391	0.06007	-0.00065924	0.02715	-0.00091606	0.03161	-0.02	0.01075	-0.02064	0.02039	-0.00034275
27.6	0.01108	0.00776	0.02339	-0.00163	0.00344	0.01449	-0.02592	-0.02106	0.00788	0.00514	-0.00084926	-0.00119	0.02949	0.00077266	0.00465	0.0025	0.03452	0.02355	0.01823	0.05508	0.00655	-0.00202	0.0272	-0.0144	0.0476	0.01138	-0.00215	0.00054309	0.00294	-0.0139	0.00279	-0.00177	-1.5999e-05	0.01195
27.7	0.10428	0.0135	0.02613	0.02413	0.01371	-0.00352	0.00182	0.02971	0.0156	0.00442	0.0128	-0.00894	0.01024	0.00894	-0.01887	0.00433	0.03381	-0.00414	0.02431	0.03049	0.01068	0.00364	-0.00781	0.02744	0.01269	-0.00721	0.01389	0.0127	0.0225	-0.00546	0.01553	-0.03107	-0.04698	-0.00123
27.8	0.06891	0.0151	0.02629	0.02011	0.00194	0.0025	0.02212	0.03259	0.00881	-0.00383	0.01261	0.00438	0.03652	0.00084007	-0.0039	-0.00019605	0.02374	-0.00559	0.02148	0.01417	0.01131	0.03442	-0.03721	0.03887	0.00497	0.01978	0.00382	-0.01504	0.03379	0.00797	0.00299	-0.0124	0.02521	-0.00367
27.9	0.00313	0.00739	-0.03786	0.0115	-0.00337	0.00359	-0.00889	-0.00727	0.00462	-0.01825	0.00055802	0.01042	0.05391	0.00161	0.00065271	0.00941	0.04049	0.01919	0.01851	0.02582	0.00083151	0.03171	0.03698	0.01813	0.02519	0.00651	0.01135	0.03256	0.00936	0.00738	0.02658	-0.0084	0.02364	3.0511e-05
28	0.0179	0.00762	0.00472	0.01315	0.01884	0.00595	0.00825	-0.02724	-0.00604	-0.00965	0.00932	0.01384	0.02993	-0.00197	0.00287	-0.0109	0.03091	0.01746	0.02062	0.03272	0.0001029	0.07457	-0.03901	-0.00689	0.00931	0.01474	0.0232	0.03284	0.02738	-0.01564	0.01369	0.02711	0.02234	0.01407
28.1	0.04376	0.01404	0.06545	0.02547	0.0087	0.00818	0.02203	0.01945	-0.01874	-0.01766	0.01857	-0.0104	0.04828	0.01258	0.02754	0.00517	0.0376	-0.02226	0.00474	-0.00583	0.00197	0.05746	-0.01571	0.03509	0.02961	0.01319	0.04476	0.0225	-0.01793	0.00932	0.0261	-0.00855	0.00517	-0.01108
28.2	0.01233	-0.00020403	0.00173	0.02441	0.01832	0.00497	-0.00148	-0.00878	0.00567	0.00565	0.0068	-0.00086312	0.03461	-0.00703	-0.00108	0.00313	0.03594	0.00633	0.02596	-0.00436	-0.00157	0.01157	-0.00043529	-0.0044	-0.00109	0.01694	-0.00564	0.01149	0.02543	0.01315	0.00499	0.02048	0.00748	-0.01083
28.3	0.02511	0.00689	0.01523	0.00249	-0.00045581	0.00455	0.01623	-0.02471	-0.00282	0.00359	0.00032328	-0.01361	0.02315	-0.00483	0.02576	-0.01103	0.02464	0.01954	0.01641	0.00602	-0.01172	-0.02346	0.00212	0.00964	0.03475	0.00538	-0.00121	0.00741	0.0209	0.00344	0.01961	0.05845	-0.03268	0.01297
28.4	0.02137	0.00169	0.0458	0.02693	0.00749	-0.00917	0.00969	-0.00176	-0.01359	0.00282	-0.02633	0.00922	0.04065	-0.00533	0.02141	0.0159	0.04752	0.02063	0.00472	0.02201	-0.01376	-0.01075	0.00662	0.00611	-0.00033808	0.0181	-0.02782	0.01587	0.00758	0.01195	0.02588	-0.0055	-0.00872	-8.7006e-05
28.5	0.0142	0.00791	0.00185	0.01308	0.00285	0.00362	0.01017	0.00679	0.01124	0.00026516	-0.00869	0.00687	0.02415	0.00735	0.03329	-0.0216	0.04156	-0.00554	0.01253	0.03755	-0.01291	0.02082	0.02873	-0.04008	0.04034	0.01088	-0.00431	0.02813	0.01889	0.00485	0.02227	0.02932	0.00767	0.00379
28.6	0.06004	0.00276	0.0188	0.01818	-0.00933	-0.0074	0.01253	-0.03071	-0.00837	0.01756	0.01586	0.00156	0.01111	0.00496	0.00070338	-0.00444	0.04954	0.01147	0.0047	0.03247	-0.00704	0.00519	-0.02503	0.02916	0.04321	0.0126	0.02817	0.00129	-0.00913	0.00297	0.02202	-0.01363	-0.0251	2.1976e-05
28.7	0.05572	-0.00941	-0.00025002	0.02898	-0.00714	-0.00638	0.01144	0.08326	-0.00701	0.01584	-0.00124	0.01071	0.00945	-0.0226	0.0231	-0.00090411	0.01431	0.0185	0.01182	0.02844	0.00571	0.05336	-0.00801	-0.01595	0.05762	0.00443	-0.05449	0.00606	0.01788	0.01556	0.02752	0.0094	0.01575	-0.00331
28.8	0.08221	0.01162	-0.03244	0.03106	-0.0131	0.00117	0.01317	-0.04516	0.00224	-0.01394	0.00815	-0.00535	0.0362	0.00219	0.00258	-0.00705	0.01756	0.01805	-0.00061941	0.00672	0.00214	0.04083	0.03517	-0.01042	0.01294	0.00782	-0.02232	0.0027	0.01169	0.00222	0.00219	0.02515	-0.00256	0.0025
28.9	0.03794	0.00385	-0.00592	0.03387	-0.00371	0.01254	0.01876	0.01844	-0.00203	0.00461	0.00402	0.0011	0.02585	0.01346	0.01183	-0.00196	0.00625	0.04131	0.00947	0.02863	0.00424	0.05371	-0.00783	-0.01293	0.02213	-0.00069587	6.8838e-05	0.03869	0.03129	0.01578	0.00573	-0.01583	0.01533	-0.00962
29	0.04754	0.01806	0.02808	0.04224	-0.01667	0.00412	-0.01161	0.02939	-0.00255	-0.00346	0.00035567	-0.01336	0.03494	0.00983	-0.0156	-0.01059	0.02209	-0.00382	0.01039	0.02058	0.0013	-0.02568	-0.0023	-0.01001	0.03914	-0.00574	-0.03418	-0.00844	0.02257	0.01828	0.0188	0.00795	-0.01533	0.00996
29.1	0.07302	0.0044	0.0049	0.0227	0.00016155	0.00721	0.02445	-0.03335	-0.00333	0.01333	0.00874	0.01451	0.01506	0.00574	-0.0092	-0.00728	0.02867	0.01397	0.01083	0.03127	0.00688	0.02792	0.00916	0.04205	0.02084	0.00574	-0.00345	0.0286	0.02231	0.02515	0.02072	-0.00102	-0.00040604	-0.00196
29.2	-0.01919	0.00751	0.02145	0.02205	-0.00897	0.00117	-0.02864	0.05525	0.00269	-0.00589	0.00345	0.01613	0.01826	0.00267	0.00978	-0.00925	0.01332	0.01803	0.00909	0.01965	-0.01046	0.00302	0.01866	0.03133	0.03546	0.00766	-0.00395	0.009	0.01768	0.01946	-0.00784	-0.01023	-0.01532	0.01584
29.3	0.01737	0.01438	-0.00336	0.03521	-0.00632	0.01182	0.02685	-0.03404	0.01153	-0.01153	0.01913	0.00783	0.03678	0.0049	0.04049	0.00735	0.02894	-0.01212	0.01472	0.02233	-0.00587	-0.00103	-0.03388	-0.009	0.0621	0.01655	-0.00504	-0.00843	0.02193	-0.00137	0.00923	-0.01342	0.02743	0.01177
29.4	0.00856	0.00033973	-0.00856	-0.00104	-0.01	0.01564	-0.0148	0.01436	-0.00068336	0.01427	0.00306	0.00353	-0.00637	0.00784	0.01853	-0.01238	0.01218	0.03915	0.0067	-0.00676	-0.00685	-0.03179	0.03335	0.00581	0.02015	0.02424	0.01247	-0.00583	0.01844	0.01781	0.01437	-0.00267	0.01749	-0.00182
29.5	0.05184	0.01361	0.00607	0.02064	-0.0048	0.00685	0.01562	0.00572	-0.00811	-0.00031419	0.00068239	0.01175	0.02092	0.00107	0.01871	0.00355	0.04313	0.00557	0.01265	0.03349	0.00629	0.04247	0.02144	0.0162	0.03771	0.00912	-0.00412	-0.00418	-0.00258	0.01537	0.02125	0.04245	0.0036	0.01034
29.6	0.02921	0.01247	0.00963	0.02259	0.00295	0.0129	-0.00010206	0.09916	0.01749	0.00696	0.01136	0.02041	0.02538	0.0218	-0.01788	0.02057	0.01504	0.01894	0.00878	0.02142	-0.01208	0.00864	0.00672	-0.00697	0.00602	0.00247	-0.00493	-0.00016563	0.03557	0.02254	0.0127	0.03274	0.02545	0.0184
29.7	0.04027	0.00059334	0.00653	0.0226	0.00158	0.00126	0.00875	0.05082	-0.00699	0.01382	0.00849	-0.01179	0.02074	0.01285	0.00112	0.00672	0.01828	0.00662	0.01579	0.02447	-0.00553	0.00381	-0.02274	-0.03855	0.02337	0.00593	0.03725	0.03513	-0.00102	0.00754	0.01333	-0.0069	0.04233	-0.00119
29.8	0.08123	-0.00514	0.03341	0.01292	-0.00468	0.00684	0.01742	0.03823	-0.00625	0.00637	0.02239	0.01937	0.01978	0.01601	0.00624	0.01015	0.02739	0.00624	0.01512	0.00838	-0.00287	0.03205	-0.00334	0.00893	0.00552	0.02305	-0.00322	-0.01586	0.02263	0.00527	-0.01652	-0.00127	-0.01294	0.00345
29.9	0.00807	-0.00342	-0.00153	0.01766	-0.00616	0.00019035	0.00823	0.05139	0.00932	0.0011	0.01408	0.00047613	0.00116	0.00397	-0.0091	-0.00135	0.01653	-0.00141	0.02364	0.02371	-0.00233	-0.02072	0.0263	0.0197	0.03238	0.01387	-0.0631	-0.0129	0.0055	-0.00375	0.01332	0.0195	0.02991	-0.00157
30	0.0148	0.00369	0.01416	0.00195	-0.00109	-0.00345	0.00893	-0.01925	0.00461	-0.00216	0.00956	0.00971	0.03021	0.00949	0.02025	-0.00386	0.00354	0.00295	0.02156	0.00034501	0.00122	0.04795	-0.00089571	-0.017	0.01172	0.00439	-0.0207	0.01818	0.01605	0.0304	0.02282	0.01192	-0.0006051	0.00545
30.1	0.03806	0.01735	0.04238	0.01712	-0.00507	0.00095371	0.01285	-0.02581	-0.00417	0.00962	0.02227	-0.00775	0.02782	0.00861	-0.04582	-0.01054	0.01957	0.00263	0.02887	0.02512	-0.00034891	-0.00853	-0.03129	-0.03392	-0.01143	0.00506	0.01629	0.01921	0.02873	0.00593	0.00292	-0.02366	0.02139	0.00403
30.2	-0.02531	0.00292	0.00078689	0.01695	0.00574	0.00438	-0.00298	0.05031	0.00361	-0.01396	-0.00446	-0.01464	-0.00279	0.01804	-0.01937	-0.01006	0.02589	-0.0174	0.01973	0.04375	-0.01742	0.00303	-0.01452	0.00736	0.00418	0.00532	0.01959	0.0144	0.00784	-0.00151	0.00371	0.00111	-0.00799	-0.00567
30.3	0.0102	0.02183	0.00361	0.01297	0.00686	-0.00419	0.0327	-0.01821	0.0192	-0.00666	0.00739	-0.00378	0.00991	0.01528	0.03217	0.00893	0.01643	0.02958	0.02632	0.02367	-0.01473	0.02438	0.00029624	0.00872	0.04942	0.01423	0.01439	0.0376	0.01661	0.00348	0.00899	0.01267	0.01826	0.01058
30.4	0.01983	0.00765	-0.01659	0.01941	0.00025996	0.01169	0.00727	0.00989	0.01505	0.00874	0.00393	0.00189	0.03149	0.01476	0.01542	-0.01088	0.01863	0.02802	0.00249	0.00997	-0.00908	0.05564	0.01736	-0.00372	0.03128	0.01669	-0.01192	-0.00078886	0.04987	0.00061173	0.01799	0.02136	0.03105	0.01176
30.5	0.03087	0.01406	0.03388	0.03442	0.02458	0.01337	-0.00138	-0.0046	-0.00532	0.00351	-0.00349	0.00804	-0.000208	0.02013	0.00425	0.00457	0.02206	0.02454	0.01764	0.0227	0.00526	0.07168	0.00595	-0.01074	0.03115	0.01967	0.01744	-0.00659	0.01538	0.02764	0.0161	0.02178	0.039	0.00032847
30.6	0.00594	0.01666	0.02418	0.00906	-0.02209	-0.00291	0.02561	-0.02618	0.00583	-0.03669	0.01721	0.01178	0.0005098	0.00689	0.04732	-0.00164	0.00453	0.02372	0.03477	0.01812	-0.00021915	0.00467	0.02121	-0.00091628	0.03494	0.01785	0.00134	0.03386	0.03237	0.01936	0.01806	-0.01062	0.02017	0.00979
30.7	0.07313	0.02347	-0.00189	0.02022	0.00611	0.00505	0.022	0.04005	0.01619	0.03459	0.02133	0.01064	-0.00404	0.00535	0.00986	-0.0067	0.02849	0.03009	0.02515	0.01935	0.00185	-0.07394	0.0104	-0.00875	0.01317	0.02305	0.02816	0.04218	0.0279	0.01542	0.01034	-0.00347	0.0279	0.0121
30.8	0.0356	0.01683	0.02343	0.03194	0.00028924	0.00047803	-0.0075	0.0416	0.02964	0.00587	0.02264	0.00166	0.03637	0.00775	-0.00502	0.0208	-0.00462	0.01899	0.01566	0.00178	-0.00228	0.00244	-0.01645	0.03302	0.01662	0.01806	0.00317	0.019	0.05577	0.00012659	0.01437	0.0382	0.0057	-0.0054
30.9	0.00625	0.02735	0.04032	0.02837	-0.00101	0.0113	0.01999	0.04185	0.01602	0.00867	0.0155	0.022	-0.00078567	0.03228	0.00020979	-0.00661	0.01637	0.01201	0.02731	0.01121	0.01739	-0.00373	0.01741	-0.00442	0.04754	0.02657	0.00028836	0.02612	0.03675	0.01014	0.02263	0.03546	0.04919	0.02823
31	0.00137	0.01993	0.03993	0.00922	0.05371	0.0125	0.02152	0.01559	0.02982	0.01123	0.02124	0.01048	0.00809	0.03408	0.00605	0.00812	0.03516	0.02328	0.04099	0.02815	0.04903	-0.00797	0.02623	0.02747	0.06092	0.02524	0.04729	0.01684	0.0265	0.02727	0.00812	0.04767	0.01462	0.01424
31.1	0.04802	0.0095	0.01334	0.01942	0.04322	0.00974	0.00935	0.11407	0.03176	-0.00863	0.01671	0.01929	0.00126	0.02415	0.02704	0.03211	0.01172	0.02024	0.03425	0.03886	0.06098	0.04736	-0.03966	0.00238	0.02135	0.00869	0.0521	-0.0307	0.0224	0.0166	0.00066972	0.05715	0.02225	0.0331
31.2	0.05071	0.00798	0.04283	0.02312	0.03258	0.00476	0.01184	-0.01429	0.01311	0.00404	0.01768	0.00097511	0.02056	0.01998	0.0328	-0.00514	0.03288	0.03676	0.00881	0.0132	0.0404	0.01298	0.0059	-0.0133	0.01124	0.01109	0.06935	-0.01464	0.01402	0.02706	0.00364	0.01478	0.03728	0.02235
31.3	0.0312	0.01836	-0.0071	0.01534	0.0209	0.01115	0.01046	-0.02616	0.01593	-0.02951	0.01952	-0.0006016	0.00892	-0.00117	0.01905	0.00581	0.03856	0.01504	0.03652	0.00705	0.01963	-0.02666	-0.01698	0.06149	0.02571	0.01051	0.05896	0.0006134	0.02549	0.01529	-0.00989	0.02252	0.0189	0.01318
31.4	-0.01384	0.01599	-0.00997	0.00104	0.01125	0.00871	0.00398	0.04071	0.00091647	-0.03083	0.01884	0.01272	-0.01559	0.01167	-0.01333	-0.01618	-0.00726	0.05402	0.03049	0.01295	0.03651	0.03089	-0.02227	0.04045	0.06698	0.02429	0.01677	0.04821	0.00752	0.01769	0.0338	0.04897	0.03422	0.01736
31.5	-0.00839	0.00804	0.00357	0.03185	0.00594	0.01123	-0.00121	0.00291	0.02637	0.01021	0.01643	0.00559	-0.01667	0.00625	-0.00155	0.00079761	0.0149	0.03413	0.02266	0.04409	0.03432	-0.04964	0.02327	0.03615	-0.0154	-0.00522	0.02576	-0.00893	0.00755	0.0099	0.00438	0.0032	0.01266	-0.00385
31.6	0.05597	0.02501	0.0334	0.03273	0.0357	0.01517	-0.02534	-0.02243	0.0069	0.01854	0.01954	0.00219	0.00612	0.01112	0.00258	-0.01649	-0.00467	0.02925	0.03801	0.01582	0.02384	-0.01701	-0.01351	0.10195	0.0521	0.00881	0.04453	-0.00839	0.02023	0.01741	-0.00305	0.06914	0.00804	0.00972
31.7	-0.01404	0.01757	0.05138	0.00777	0.03111	-0.00038679	0.02493	0.03845	0.01567	-0.00516	-0.00658	0.00388	0.01344	0.0013	0.00282	-0.00234	-0.00697	0.00367	0.00667	0.02275	0.01321	0.00797	-0.00501	0.07754	0.04358	0.0202	0.01687	0.05035	0.04907	0.03567	0.02087	-0.01958	0.00862	-0.00466
31.8	0.0227	0.00281	0.03041	0.00126	0.03285	-0.00236	0.02881	0.0492	0.01461	-0.01563	0.02246	0.00587	-0.02551	0.02441	0.01128	0.01484	0.01461	0.0171	0.01498	0.01362	0.02842	0.00257	0.01882	0.05514	0.04542	-0.00123	0.02803	-0.00521	0.01085	-0.00266	0.03069	-0.00302	0.00716	0.01641
31.9	-0.00193	0.01161	-0.03255	0.01302	0.04684	0.00348	0.00712	0.04211	0.02473	0.00243	0.01354	-0.02155	-0.00606	-0.00388	0.00201	-0.00845	-0.00952	0.02099	0.03118	0.03066	0.01201	-0.02695	0.0006235	0.07108	0.02474	0.01858	-0.00491	0.00832	-0.01879	-0.00191	0.00819	-0.01042	-0.00468	0.00061508
32	0.02011	5.254e-05	0.08603	0.00691	0.00718	0.01428	-0.01019	0.04357	-0.01022	0.00374	0.00343	0.00408	0.00291	0.01309	-0.03476	-0.0064	0.02056	0.02777	0.02771	0.01819	0.01467	0.015	-0.03561	0.01558	0.02965	0.00553	0.01538	0.05228	0.01244	0.01045	0.03222	0.04153	0.01077	0.00893
32.1	-0.00133	0.03084	0.03044	0.01831	0.01736	-0.00525	-0.00093787	0.06349	0.02141	-0.01607	0.01277	0.01406	0.00134	0.00244	-0.01691	-0.00732	0.00222	0.02426	-0.00045869	0.04588	0.0098	-0.00035109	-2.4713e-05	0.057	-0.0258	0.00122	0.02509	-0.00162	0.03737	0.01704	0.0288	0.05172	0.0159	0.01285
32.2	0.02033	0.01083	0.03617	0.01443	0.00549	0.01275	0.03061	0.03056	0.00374	-0.00971	0.01741	0.00328	-0.01789	0.0074	-0.00969	-0.02595	0.01256	0.04193	0.02437	0.0051	0.01473	-0.00459	0.0491	0.02813	0.03113	0.01627	0.00539	0.02319	0.03029	0.00151	0.02383	0.01404	0.02946	0.00927
32.3	0.01892	0.02501	0.02771	0.03118	0.01232	0.0101	0.02203	0.04515	0.01273	-0.02018	-0.0072	0.00981	-0.03147	0.01553	-0.00113	-0.00702	0.00691	0.0265	0.04293	0.02848	0.02151	0.00109	0.00119	0.06327	0.03725	0.02611	0.01237	-0.00319	0.01432	0.00656	0.04435	0.05131	0.02388	0.01141
32.4	0.04413	0.02748	-0.00368	0.03364	0.01373	0.01931	0.00684	-0.00179	0.02117	0.00979	0.00106	0.00502	0.0033	0.01397	-0.01199	0.01292	0.01927	0.02612	0.01259	0.02082	0.00723	0.00747	-0.03862	0.05635	0.03033	0.0174	0.02835	0.00761	0.04656	0.01235	0.03326	0.02189	0.01552	0.01994
32.5	0.0317	0.01853	0.0249	0.02447	0.00552	0.01873	0.00106	0.04883	0.02266	-0.00030795	0.00905	0.01238	0.01325	0.02346	-0.02721	-0.00646	0.01332	0.02205	0.02299	0.04866	0.01495	-0.02444	0.02131	0.02281	-0.02685	0.02061	0.01147	0.00515	0.0187	0.01581	0.02601	0.03429	-0.00619	0.01231
32.6	0.03508	0.01927	0.01344	0.01635	-0.00107	0.01827	0.0336	0.04449	0.02187	0.01353	0.02008	0.01374	-0.00411	0.0126	-0.01851	0.01668	0.01969	0.01316	0.01568	-0.00575	0.00259	0.01001	0.02652	0.0279	-0.01285	0.0149	-0.01017	-0.00631	0.03227	0.03264	0.0523	0.01941	0.02056	0.01319
32.7	-0.03633	0.0119	0.0524	0.01816	-0.00361	0.00763	0.00265	0.02351	0.02366	-0.00786	0.00847	0.00181	0.01629	0.01249	0.03656	0.01188	0.02006	0.02726	0.01979	0.01696	0.00734	0.04649	0.0536	0.05159	0.0226	0.01789	0.05335	-0.01575	0.01567	0.02332	0.01219	0.03223	0.04304	0.00978
32.8	0.00988	0.0225	0.0103	0.0055	0.01574	0.00572	0.02706	0.02508	0.02631	-0.02065	0.01307	0.00134	-0.03575	0.0147	-0.01874	-0.01517	0.00733	0.03164	0.02995	0.06014	0.01849	0.01794	0.0188	0.04528	-0.02594	0.0172	0.01195	0.02575	0.02476	0.02086	0.03336	0.04444	0.01469	0.01362
32.9	-0.02372	0.01363	-0.01355	0.03934	0.02854	0.00358	0.01001	0.04766	0.01031	-0.00383	0.01268	-0.00744	-0.01203	0.01209	0.00588	0.00977	0.01584	0.0484	0.01398	0.02275	0.00421	0.00115	-0.0019	0.06341	0.02836	0.01675	-0.00705	-0.0041	0.0155	-0.00571	0.02311	0.03999	0.00073873	0.01149
33	-0.02789	0.01628	-0.00229	0.02708	0.00183	0.00378	0.02666	-0.0052	0.01298	0.00144	0.01463	0.00535	0.01708	0.00684	0.00106	0.00567	-0.01659	-0.00231	0.03862	0.02012	0.0053	0.04354	0.03789	0.03762	-0.02949	0.03048	0.02498	0.03697	0.01522	0.01211	0.03935	-0.0072	0.00293	0.02057
33.1	0.00077877	0.02233	0.0267	0.02818	-0.00112	0.01171	0.0235	-0.01162	0.00901	0.02535	0.01655	0.00756	-0.03433	0.01367	-0.00034789	-0.01997	-0.01539	-0.00077543	0.04572	0.05382	0.0063	0.03457	0.00098847	0.04282	0.02545	0.02583	-0.0204	-0.0022	0.03723	0.02855	0.01154	0.03402	-0.02269	0.01083
33.2	0.01375	0.01348	0.01978	0.01209	-0.00651	0.01331	0.02016	0.0427	0.00454	0.00277	0.00813	0.02283	0.01045	0.00743	-0.01248	0.01548	0.00578	0.01653	0.0511	0.00932	0.01845	0.06417	0.01296	0.01699	0.01916	0.01511	-0.01321	-0.0009096	0.03647	0.01557	0.03146	0.00424	0.01427	0.01047
33.3	-0.02573	0.018	0.0058	0.02021	-0.00776	0.01409	0.0024	0.02626	0.01659	-0.01432	0.02637	0.01949	-0.00381	0.01376	0.00589	-0.0077	0.01997	0.02754	0.01051	0.01698	-0.00231	0.04837	0.07375	0.07681	0.02742	0.01009	0.02591	0.02917	0.04656	0.02953	0.04114	0.01214	0.03832	0.01909
33.4	0.02676	0.01593	-0.00378	0.02202	0.0103	0.00922	0.0256	-0.01493	0.01981	0.0218	0.00559	-7.1916e-05	0.00722	0.01225	-0.00606	0.01728	0.00206	0.05056	0.00578	0.0026	0.01946	0.0235	0.04257	0.0403	0.02541	0.01312	0.01638	-0.03553	0.02127	0.01556	0.04953	0.04042	0.01795	0.00089035
33.5	-0.00973	0.03452	0.01882	0.03259	-0.0083	0.00727	-0.00808	-0.0219	0.00594	0.01162	0.01491	0.01945	-0.00875	0.00901	0.02815	-0.00706	-0.00349	0.01581	0.02449	0.02532	0.02076	0.03331	0.02374	0.05462	0.04786	0.0114	-0.00343	0.03495	0.02843	0.02313	0.02309	0.01355	0.01899	0.0153
33.6	0.03794	-0.00432	0.03031	0.01665	0.01198	0.01267	0.013	0.04593	0.0138	0.0041	0.02015	-0.00206	-0.02263	0.0039	-0.01222	-0.00691	-0.00087437	0.02692	0.01574	0.03114	-0.00036403	0.02795	0.0136	-0.01735	0.02797	0.02192	-0.00883	-0.00962	0.01996	0.0103	0.00804	0.0173	0.04096	0.00191
33.7	-0.01001	0.02076	0.00235	-0.00094361	-0.00892	0.01598	-0.00167	-0.01637	0.01216	0.02597	0.01698	-0.0103	0.00116	-0.00383	-0.00629	0.00829	0.02017	0.017	0.02346	0.03749	0.00183	0.00907	0.02683	0.01227	0.01813	0.00976	0.02017	-0.00407	0.02569	0.00884	0.03077	0.01664	0.01738	0.00837
33.8	0.00235	0.00429	0.00344	0.01659	-0.00535	0.0103	0.00281	-0.04476	0.00191	0.02732	0.00243	-0.00779	-0.00915	0.00157	-0.00292	-0.00715	-0.002	0.01222	0.03567	0.02183	-0.0009846	0.00785	0.03517	-0.0072	0.01317	0.01939	0.02336	-0.00892	0.01848	0.0174	0.03321	0.03861	0.00812	0.02146
33.9	-0.03874	0.01977	-0.00664	0.0255	-0.00191	0.01646	0.0021	0.00563	-0.00955	0.00756	0.02059	0.01594	0.01033	0.00701	-0.0081	-0.02248	-0.02374	0.00367	0.00676	0.03135	0.0001599	-0.01905	0.04824	0.03035	0.02972	0.00936	0.00837	-0.02178	-0.00746	0.02052	0.02411	-0.00757	-0.00885	0.01311
34	0.03157	0.01886	-0.01847	0.01368	-0.00374	0.00756	-0.0084	0.05162	-0.00403	0.02318	0.00798	0.00564	0.02167	0.00168	0.02413	0.01058	0.00877	0.0125	-0.00809	0.02802	0.00252	-0.00282	0.00494	-0.00487	0.01635	0.01246	0.02879	0.01011	0.01269	0.01448	0.02097	0.00459	0.00274	0.00574
34.1	0.01893	0.027	0.02629	0.02014	-0.00335	-0.00705	0.00969	-0.00189	0.02177	-0.00548	0.0095	0.01161	-0.01453	0.00373	-0.00264	-0.00874	0.01346	-0.01099	0.01029	0.02783	0.00833	-0.00282	0.02103	0.0318	-0.04025	0.00983	-0.02048	-0.00139	0.00334	0.00649	0.03711	-0.00011017	0.03804	0.00261
34.2	-0.031	0.01281	0.04731	0.01942	-0.01707	-0.00916	0.00118	-0.00908	0.01214	0.02328	0.01112	-0.00426	0.02084	0.00674	0.01494	0.0183	-0.02558	-0.00946	0.01107	0.00108	-0.00984	-0.01437	0.0263	0.0237	-0.02244	0.02363	-0.03571	-0.0243	0.01573	0.00682	0.02642	0.02462	0.00351	-0.00707
34.3	0.01234	0.01394	-0.00236	-0.00497	-0.01876	0.00023011	0.02056	0.03148	-0.00093801	0.01139	-0.00236	2.8859e-05	-0.03907	0.00089695	0.01279	-0.01269	-0.00768	0.02033	0.00718	0.00526	-0.00357	-0.00372	0.00771	0.02927	0.00282	0.00821	-0.01726	0.01276	0.00648	0.0164	0.02641	-0.01273	0.01636	0.02164
34.4	0.009	0.00582	0.00996	0.00939	-0.00106	0.00327	-0.02592	0.00536	-0.00812	0.02675	-0.00246	-0.00712	-0.00745	0.00819	-0.03952	-0.00276	-0.03105	0.00151	0.00533	0.02189	-0.00051909	0.03238	0.00511	0.00322	-0.0058	0.00643	0.01617	-0.00436	-0.00396	-0.00090098	0.00466	0.0204	0.01052	-0.00139
34.5	-0.05271	0.01397	0.0364	0.00539	-0.00657	-0.00142	0.01233	-0.00177	0.01459	0.03379	0.00569	-0.00459	0.03797	-0.00737	0.00657	0.00432	-0.0012	0.00612	0.01807	0.03449	-0.01053	0.02363	0.02229	0.00664	0.03154	0.01301	-0.01113	0.05437	-0.00137	0.01411	0.02925	0.00961	-0.00133	0.00841
34.6	0.04574	0.00474	0.00158	-0.00248	-0.0145	0.00113	-0.00259	-0.02416	-0.00402	0.0025	0.00766	-0.00663	0.00931	0.02359	0.00932	0.00122	-0.01459	0.01648	0.02005	0.01722	-0.01207	0.009	0.00601	0.00612	0.00309	0.00793	0.00014936	0.00351	0.02644	0.01381	0.00862	-0.02123	-0.00898	-0.00023225
34.7	-0.0188	0.00489	-0.03847	0.00077753	-0.00583	0.01369	0.01138	0.00251	0.00873	0.02805	0.00483	0.00206	-0.00591	0.00853	0.00865	0.00659	0.0025	0.0122	0.02903	0.02299	-0.008	0.02908	0.01479	-0.04104	0.01817	0.02414	-0.03472	-0.01048	0.02133	0.00123	0.03293	0.01219	0.00895	0.00071204
34.8	-0.0077	0.0052	0.01302	0.00846	0.0111	0.0079	0.01431	0.00216	0.00571	0.05076	0.02965	0.00172	0.01781	0.01452	0.01103	0.00105	0.01647	-0.00776	0.01238	0.01316	-0.00181	0.05385	-0.0149	-0.00353	0.0047	0.0309	0.00864	-0.01559	0.00898	0.03911	0.0237	0.01343	0.01757	-0.00824
34.9	0.01987	0.00085969	0.0181	0.00238	0.0011	0.00572	0.01693	-0.00636	0.01503	0.03483	-0.00832	0.00323	0.01129	-0.00141	0.00981	0.00029214	-0.0007554	0.01588	0.03697	0.01472	0.01377	0.04033	0.00081495	0.03989	0.00917	0.02294	0.01108	0.01939	0.02624	0.01962	0.01737	-0.00277	0.00606	-0.00665
35	0.02111	0.01782	0.05798	0.02356	-0.01468	0.01024	0.00559	0.00832	0.01969	0.02977	0.01266	0.0248	0.01215	0.0046	0.00241	0.02559	-0.00996	-0.02153	0.02768	0.03911	0.00245	0.02248	-0.01888	0.01699	0.00164	0.01618	0.04381	-0.02371	0.01219	0.01904	0.03597	0.03751	0.00427	0.01766
35.1	0.04536	0.02416	0.01955	0.02744	-0.02648	0.00756	0.02195	0.00183	0.01364	0.03449	0.01385	-0.00404	0.0405	0.00344	0.01504	0.00931	0.01451	-0.00857	0.03006	0.00333	-0.01467	0.05095	0.04683	0.03483	-0.01507	0.01722	-0.01263	-0.00777	0.00231	0.01106	0.0343	0.01917	0.01292	0.00729
35.2	0.02203	0.02251	0.02744	-0.01381	0.0189	0.02015	-0.01078	-0.03843	0.02683	0.01945	0.01181	-0.01825	0.02044	-0.00413	0.01189	0.01493	0.01378	-0.00308	-0.00020671	0.02508	0.0002355	0.04979	-6.2028e-05	0.01715	0.00396	0.02574	-0.02471	-0.0146	0.00744	0.00433	0.02317	0.05353	0.02913	0.03123
35.3	0.07502	0.00226	0.05014	0.00491	0.00028989	0.01516	0.02048	0.02664	0.02638	0.05272	0.01016	0.00032244	0.00372	0.00281	0.0045	0.01679	-0.01164	0.00116	0.03366	0.0135	-0.00032069	-0.02308	0.02162	0.01407	-0.06351	0.0161	0.02889	0.01199	0.05171	0.00368	0.01702	0.01552	-0.00646	0.03108
35.4	-0.02434	0.00984	-0.02076	0.01065	0.01236	0.01537	0.01009	-0.00973	0.01788	0.0295	0.01262	-0.0016	0.03721	0.01078	0.0036	0.01114	-0.00126	-0.00544	0.0287	0.04405	-0.01074	0.00726	0.02772	0.02675	0.00417	0.0205	0.0665	0.00472	0.01009	0.02787	0.02662	0.01162	-0.00118	0.01015
35.5	0.00365	0.02014	0.0368	0.0097	0.00814	0.01154	0.02842	0.02678	0.00962	0.04675	0.01943	0.00925	0.04375	0.00609	0.02823	0.02538	0.00656	-0.011	-0.00621	0.00822	-0.00166	0.02666	0.01139	0.0468	0.03399	0.01691	0.00642	-0.00544	-0.00589	0.01394	0.025	0.03209	0.01223	-0.01569
35.6	-0.00105	0.00619	0.02225	0.00159	0.0186	0.0121	0.00636	-0.01878	-0.00688	0.03524	0.01234	0.00245	0.04446	0.00915	0.00753	0.02514	0.00385	-0.01658	0.00891	0.01471	-0.01496	0.03844	0.02585	-0.00665	0.00979	0.01032	0.00771	-0.04441	0.00497	0.00406	0.02434	0.01462	0.0224	0.00796
35.7	0.0046	0.00617	0.03001	0.01403	0.00626	0.01169	0.00704	-0.01893	-0.00396	0.03474	0.0064	0.01152	0.01804	0.00337	0.00742	0.00683	0.00091437	0.01738	0.01242	0.02373	-0.00178	0.02944	-0.04443	0.04887	0.03876	0.01424	0.00993	-0.0084	0.02345	0.02149	0.02933	0.0631	0.03284	0.00927
35.8	0.00127	0.00627	0.0409	0.00425	-0.00526	-0.00423	-0.0099	0.00723	0.00994	0.03716	0.00895	-0.00081311	0.01045	0.02072	-0.02002	0.01157	0.00766	0.01013	0.02667	0.02888	-0.0116	-0.05278	0.00417	0.0275	0.03225	0.0078	-0.02108	-0.03716	0.01067	0.03759	0.0103	0.02507	-0.00955	0.00961
35.9	0.03401	-0.00365	-0.00501	0.01508	0.00931	0.00509	0.0083	0.01644	0.01246	0.02303	0.00826	0.00471	0.00542	0.00749	-0.01822	0.01969	0.02036	0.00208	0.01758	0.01826	0.02403	0.01132	0.00057426	0.03673	-0.02555	0.00656	0.05057	0.01241	0.03112	0.01041	0.01982	0.02593	0.0036	0.00863
36	0.06343	0.02469	0.02382	0.01887	0.0341	0.01151	0.00439	0.01047	0.01635	0.03884	0.00798	-0.0027	0.02206	-0.00291	-0.01443	0.00359	0.02049	-0.0044	0.03184	0.03715	0.047	-0.00468	0.00997	0.02535	-0.01525	0.01876	0.05827	0.03424	-0.00787	0.01576	0.04364	0.01926	0.0036	0.01164
36.1	0.03722	0.01994	0.02834	0.00345	0.02468	0.00837	0.00090458	0.02466	0.01431	0.0136	0.01216	0.03121	0.00505	0.00353	-0.05864	0.01066	0.01258	0.00549	0.04681	0.03509	0.03034	0.00165	0.01995	0.04126	0.01863	0.01196	0.00488	-0.02008	0.02511	0.01556	0.01522	0.02725	0.02991	0.01295
36.2	0.01238	0.01308	0.01463	-0.00207	-0.00643	0.01168	-0.01619	0.03271	0.02156	0.04277	0.0127	-0.00141	0.0123	0.00209	-0.02862	-0.0173	0.00918	-0.00184	0.04108	0.04753	0.03076	0.02326	0.01846	0.01251	0.02002	0.00928	0.06632	0.00129	0.01405	0.01791	0.02603	0.02246	0.00165	0.00854
36.3	0.01638	0.00516	0.0545	0.00074399	0.00053476	0.00611	0.00652	0.00293	-0.00799	0.0349	0.00838	-0.01632	0.0232	0.00533	-0.03714	-0.00614	0.02936	-0.00086027	0.04492	0.02219	0.03117	-0.02532	-0.02858	0.03556	0.0016	0.01049	0.02451	-0.02083	0.03119	0.03489	0.02657	-0.01018	0.00361	0.00941
36.4	0.10416	0.01599	0.06417	0.01219	-0.00981	0.00879	0.00131	0.08236	0.01638	0.02427	-0.00911	0.00463	0.02812	0.01417	0.01956	0.00383	-0.00511	-0.03336	0.01832	0.02673	0.02174	0.00474	0.01573	0.01783	0.01171	0.00905	0.02125	0.00326	0.00356	0.01942	0.0311	0.03308	0.01231	-0.00868
36.5	-0.0146	0.02626	0.0305	0.02176	-0.00827	0.00999	0.00611	0.02478	0.00345	0.03696	0.01076	-0.00341	0.02792	0.00774	-0.0088	-0.01193	0.00354	0.01781	0.00652	0.02447	0.02624	0.04701	0.01672	0.03428	0.02449	0.00851	0.05189	0.02973	-0.00068302	0.00702	0.02704	0.04208	0.03166	0.00557
36.6	-0.03957	0.02371	0.0803	0.05338	-0.00293	0.01788	0.00195	0.01948	0.03155	0.03485	-0.00407	0.01341	-0.00735	-0.00664	-0.00174	0.01061	-0.00757	-0.02316	0.03314	0.03764	0.04032	0.01399	-0.00042867	0.00607	-0.02438	0.01282	0.02585	-0.00249	0.01996	-0.00308	0.04365	0.01554	0.02449	0.01062
36.7	0.00398	0.02331	0.00347	0.01069	-0.01301	0.02464	0.00198	0.00154	0.00553	0.03566	0.00951	0.01657	0.00809	0.00995	0.02137	0.00315	0.04175	0.00112	0.02924	0.03985	0.01503	-0.00398	0.01915	0.0175	0.02044	-0.00015743	0.03094	-0.01605	0.02104	0.05659	0.03321	0.06678	0.01588	0.0204
36.8	0.03948	0.01239	0.04016	0.02168	0.00067921	0.01446	-0.00499	0.02141	0.02927	0.03199	-0.00076945	0.02531	0.0156	0.00802	0.0219	0.00165	0.04298	0.02285	0.02416	0.0198	0.03955	0.06648	0.03241	0.01388	0.03407	0.00912	-0.00626	0.06269	0.01487	0.03687	0.03196	0.03655	0.00999	0.02279
36.9	-0.02806	0.02843	0.09096	0.00175	0.01803	0.0177	0.02693	0.01591	0.02851	0.03566	0.00929	-0.00345	0.01209	0.00134	-0.02829	0.02289	0.02153	0.04236	0.0262	0.04805	0.01505	0.04099	0.00508	0.00293	-0.01432	0.02567	0.05911	0.03674	0.03063	0.02459	0.03637	0.02324	-0.00242	0.01527
37	0.02396	0.0216	0.01453	0.01991	0.00451	0.01033	0.00101	-0.01119	0.00346	0.03598	0.01881	0.01952	0.00655	0.01068	0.00141	-0.00808	0.02447	-0.00835	0.00905	0.03264	0.03113	0.06193	0.01801	-0.01988	0.01571	0.03748	0.08328	0.03145	0.00743	0.02005	0.04202	0.06599	-0.00408	0.01563
37.1	0.02593	0.01102	-0.01272	0.01125	0.00971	0.01492	-0.00058355	-0.0006104	0.0096	0.03456	0.00505	0.00823	0.0325	0.00582	0.02276	0.00794	0.01746	0.02054	0.01774	-0.00256	0.01568	0.027	0.01254	0.02698	0.00542	0.01264	0.01753	0.01736	-0.00956	0.04153	0.03527	0.01499	-0.02313	0.00451
37.2	0.04532	0.01045	0.02703	0.01579	0.01416	0.01268	0.00255	0.02638	0.02296	0.01695	0.00159	0.01112	0.04092	0.01498	0.02392	0.01856	-0.00995	0.00253	0.00501	-0.00431	0.01557	0.04072	0.01476	0.02	-0.03495	0.02899	0.00739	-0.02682	0.0099	0.02196	0.03207	-0.000578	0.01482	0.00848
37.3	-0.01545	0.01301	0.02387	0.02724	0.01399	0.00602	0.00479	0.00241	0.0353	0.02588	-0.00435	-0.0015	0.02923	0.02027	-0.03249	0.00293	0.0093	-0.00621	0.02624	0.04913	0.00352	0.03325	-0.01433	0.03586	-0.00612	0.01558	-0.00010915	0.02229	0.01346	0.01757	0.0311	0.0136	0.04514	-0.00625
37.4	0.01289	0.01981	0.0086	0.00704	0.00035831	0.00158	-0.0023	-0.02733	0.02246	0.02071	-0.00168	0.01007	-0.00754	0.01639	-0.03691	-0.00578	0.00798	0.00156	0.02569	0.0089	0.01014	-7.8871e-05	0.01901	0.05604	0.0034	0.00676	-0.01691	0.01862	0.01272	0.01201	0.03292	0.02541	-0.00402	0.00362
37.5	-0.01374	0.00076317	0.02147	0.01513	-0.01258	-0.00361	0.0275	0.02027	0.00483	0.01937	-0.00090328	0.02753	0.01939	0.01616	-0.00706	-0.00255	0.0195	-0.00842	0.01491	0.00090383	0.01694	0.03103	-0.00918	0.01433	0.02255	0.0202	0.01457	-0.00729	-0.0052	0.03613	0.03353	0.00337	0.01177	0.00465
37.6	-0.04403	0.02175	0.02108	0.03141	-0.00058034	0.00528	0.0058	-0.03384	0.01336	0.02841	0.01683	0.0098	0.02931	0.01839	-0.03089	0.01283	0.00926	0.01404	0.00239	0.01412	0.00921	0.02128	0.00862	-0.00269	-0.0294	0.01615	0.04526	0.006	0.01288	0.03596	0.03532	0.04942	0.03359	0.02581
37.7	0.0732	0.01788	0.03183	0.01746	0.02233	0.01465	0.0108	0.01089	0.0122	0.03312	0.01	0.0118	0.01216	0.02472	0.01856	0.03291	0.01049	-0.0284	0.00944	0.02554	-0.0079	0.03186	-0.00574	0.02177	0.04634	0.01274	-0.00749	-0.02977	0.01299	0.01033	0.03444	0.02709	0.01472	0.00226
37.8	0.01201	0.01586	0.03146	0.01047	0.00194	0.01926	0.02829	0.00695	0.01636	0.02635	0.01543	0.01044	-0.0112	0.0114	0.01364	-0.00723	0.01789	-0.00657	0.01594	0.02185	0.01477	-0.03061	0.01055	-0.01567	-0.01243	0.01174	0.06677	0.02488	0.00111	0.02637	0.04243	0.0412	0.01651	0.00358
37.9	0.01404	0.01917	0.00343	0.02589	-0.00104	0.02144	0.00995	-0.01036	0.01861	0.019	0.01531	-0.01168	0.00787	0.01886	-0.05399	-0.01068	0.01927	0.00955	0.00572	0.01568	0.01447	0.07383	0.03486	0.01321	0.02448	0.02046	-0.00305	0.03081	0.02883	0.02209	0.01523	-0.00737	0.01237	0.01362
38	0.05347	0.02763	-0.02521	0.01828	0.00398	0.01927	0.02109	0.00748	0.0274	0.01297	0.00721	0.00537	0.02369	0.02596	0.03054	-0.01265	0.00692	0.00216	0.03241	0.03065	0.00672	0.03185	0.06165	0.02599	-0.00851	0.02816	0.03174	-0.00037638	0.02173	0.02247	0.04415	0.00141	0.01143	0.01974
38.1	-0.01241	0.02081	0.0167	0.01161	0.01668	0.00957	0.02468	0.0489	0.01218	0.0205	0.0208	0.0074	0.04226	0.01327	-0.05322	0.00595	0.01835	0.03233	0.02712	0.01854	0.0129	0.01202	0.02149	-0.02882	0.00737	0.02395	-0.01973	0.00373	0.00211	0.03002	0.04965	0.01526	0.03725	0.02996
38.2	0.00749	0.01466	-0.03538	0.02619	0.01224	0.01371	-0.02379	0.01144	0.01874	0.02655	0.00117	0.00563	0.01768	0.00244	-0.00241	-0.00839	0.00578	-0.00259	0.02498	0.03491	0.00135	0.00080536	-0.00243	-0.00876	0.02023	0.01569	0.04011	-0.01395	0.03102	0.04334	0.05124	0.01257	0.01317	0.01175
38.3	0.02668	0.01053	0.03951	0.0239	0.01055	0.01025	0.02258	0.02082	0.02264	0.01359	0.02442	-0.0043	-0.01968	0.01488	-0.04303	-0.00925	0.02945	-0.01273	0.01633	0.01417	0.00821	-0.0007392	0.00522	-0.02811	0.05367	0.02454	-0.00783	0.03475	0.01694	0.00493	0.04183	0.0244	0.00833	-0.00714
38.4	0.0168	0.00932	0.02574	-0.00449	-0.01605	0.0027	0.00527	-0.01572	0.00962	0.01118	0.01522	-0.00225	-0.02805	0.00145	-0.02406	0.02037	0.00446	0.0006944	0.01645	0.03162	0.00666	0.04107	0.00060053	-0.02975	0.00194	0.01051	0.01806	-0.00869	-0.00186	0.02426	0.03133	0.00893	0.00712	0.00602
38.5	0.01387	0.00673	0.02684	0.00819	0.00616	0.00582	0.01033	0.02853	0.01071	-0.0062	0.00427	-0.0177	0.01179	0.00978	0.006	-0.02012	0.01459	-0.00614	-0.00853	0.0382	-0.01355	0.03015	-0.01669	0.01609	-0.02003	0.00846	-0.00915	0.01527	0.03037	-0.01494	0.06121	0.0115	0.02556	0.00083899
38.6	0.04313	0.01127	-0.02228	0.03874	-0.00845	0.00275	0.00299	-0.0029	0.02136	-0.02034	0.00235	-0.02991	0.0187	0.00218	-0.0017	0.02121	0.02044	-0.00429	-0.01044	0.02307	0.00058021	-0.01381	0.0233	0.02413	-0.0053	0.00114	0.01344	0.03173	0.00211	0.02777	0.06848	-0.00936	0.02272	0.01517
38.7	0.07153	-0.00077792	-0.01713	0.01326	-0.00955	-0.00399	0.0036	0.00017114	0.02696	-0.0059	-0.00758	-0.00447	0.02146	0.02011	0.04476	-0.01433	-0.01142	-0.01403	-0.00242	0.02439	0.00625	-0.0051	0.01382	-0.00014836	-0.02931	0.02035	-0.00366	0.01131	0.03083	0.02118	0.03742	-0.02556	0.03926	0.00979
38.8	0.0218	0.00602	-0.02282	0.02289	-0.00206	0.00271	0.02005	0.02262	-0.00523	-0.01582	-0.00687	-0.01369	0.02324	0.00785	0.01851	-0.01814	0.0065	0.01052	0.03178	0.03133	-0.00281	0.03013	-0.0309	0.01827	0.01191	0.01912	-0.00090633	0.04938	0.03333	-0.01278	0.03558	-0.00019202	0.00965	0.00242
38.9	-0.01199	0.00742	0.00719	0.00088165	0.00158	0.00407	0.00259	-0.01412	0.01223	0.00376	-0.00796	-0.00994	0.02971	0.01465	-0.02633	-0.00394	0.0142	0.01684	0.00097386	0.04308	0.00724	0.04991	-0.00869	0.01125	-0.01066	0.00754	0.01944	0.03058	0.01594	0.00768	0.03814	-0.03811	-0.02932	-0.00796
39	0.02168	0.01271	0.0257	0.02734	-0.00673	0.01067	0.02266	-0.00496	0.00581	0.00669	0.0061	0.00344	0.00686	0.01157	-0.01329	-0.00277	0.0115	0.00407	-0.00085969	0.02767	0.01631	-0.0038	0.00634	0.01151	-0.00368	0.01143	0.00942	0.00763	0.01352	-0.00563	0.0402	-0.00909	0.01401	0.02931
39.1	-0.01724	0.01858	-0.04225	0.01912	0.0036	-0.00116	0.01147	-0.02631	-0.00122	0.00154	0.0078	0.00254	0.00649	-0.00806	0.01545	-0.00102	0.02072	-0.00485	0.00919	0.01987	-0.01206	0.03232	0.00628	0.03498	0.03108	0.01045	-0.02222	0.04292	0.04924	-0.00501	0.05102	-0.01408	0.00011541	0.01497
39.2	0.0378	0.00959	-0.02429	0.00396	-0.0246	0.00399	4.8841e-05	-0.02575	-0.00044372	0.01353	0.00686	-0.00974	-0.03057	0.0291	0.01227	-0.00977	0.00522	0.00238	0.00381	0.02539	-0.01176	-0.00295	-0.00848	-0.01043	-0.00965	0.01534	-0.04026	0.00251	-0.0014	0.04238	0.04229	-0.03359	-0.01517	0.00848
39.3	0.00112	0.00571	0.00090553	0.01036	0.00218	-0.00397	0.0024	0.01114	-0.01308	-0.01371	0.00187	0.00608	0.01864	0.00165	0.02086	-0.00075257	0.00466	-0.00968	0.01087	0.02849	-0.00468	0.02835	-0.0282	0.01629	-0.00635	0.00334	0.01073	0.00514	0.00349	0.02333	0.04478	0.00348	0.02034	0.00172
39.4	-0.04109	0.00972	0.02308	-0.0064	-0.00824	-0.0053	-0.01102	0.02704	0.01173	0.00046401	-0.00501	0.00589	0.01786	-0.00322	-0.01375	-0.01926	-0.02033	0.00829	0.0019	0.01467	-0.01677	-0.01235	0.00589	0.02877	-0.00624	0.00997	0.00253	0.05451	-0.00507	0.02848	0.03754	-0.00594	0.01894	0.00815
39.5	0.02489	0.01339	0.03496	0.01683	-0.00448	0.00446	0.01145	-0.05928	-0.00935	0.00885	-0.00515	-0.00152	-0.0053	0.00753	0.01055	-0.01092	0.00111	0.01643	0.01129	0.01604	0.00575	0.00476	-0.00309	-0.02983	0.00856	-0.00868	0.01097	0.0614	0.02087	0.01969	0.03816	-0.00239	0.01093	-0.00232
39.6	-0.02989	0.01248	0.00515	0.01935	-0.01295	0.00306	0.01168	-0.03152	0.02031	0.00379	-0.00768	-0.02059	-0.01773	-0.00302	-0.00723	-0.00439	0.02996	0.02511	0.00111	0.03126	-0.00403	0.00731	0.03156	0.01069	0.01302	-0.01396	-0.0238	0.09391	0.00337	0.00367	0.07695	0.00371	0.00544	0.00030999
39.7	-0.02858	0.0123	-0.02518	0.0144	0.00444	-0.00777	0.0009229	0.02158	-0.00879	-0.01918	-0.00424	-0.00673	0.042	0.00578	0.02564	0.01282	0.03124	0.01824	0.00588	0.02125	-0.01142	0.05172	0.00056712	0.00368	0.00881	-0.00344	0.00886	0.07258	-0.02116	0.02982	0.06374	-0.01169	-0.00222	0.01783
39.8	0.02016	0.00351	-0.00273	-0.01389	-0.01156	-0.00462	0.00239	0.02855	0.01604	-0.00292	0.00037239	0.02215	0.00178	0.00093476	-0.0035	0.00133	-0.02146	-0.00914	0.00602	-0.00677	0.01252	0.01897	0.01431	-0.00888	-0.01433	-0.01009	0.05367	0.09732	0.00833	0.00349	0.07514	0.01798	0.0339	-0.00932
39.9	0.00084439	0.02304	-0.00496	0.01857	0.00919	0.00855	-0.0065	0.03541	0.00432	-0.01347	0.00251	-0.00178	0.00268	0.00655	-0.01625	0.02494	0.03225	0.02441	0.01507	0.01506	0.00481	0.02126	0.01284	-0.00685	-0.01158	0.00788	0.01103	0.12799	0.0174	0.03044	0.06393	-0.00935	0.01722	-0.00858
40	0.01346	0.0051	-0.03252	0.01174	0.00564	-0.00157	0.00784	0.04091	0.0169	-0.0249	-0.00662	0.00079796	0.00722	0.0033	-0.04158	-0.00896	0.01693	-0.01911	0.01051	0.0046	-0.01065	0.02846	0.00209	-0.01727	0.03239	0.01897	-0.01493	0.12532	0.01139	0.01748	0.02861	0.00082917	0.04121	-0.00069942
40.1	0.0318	0.02087	0.01737	0.01537	0.00084565	-0.00129	0.01692	0.0376	0.00402	-0.01012	8.8188e-05	0.00293	0.03525	-0.00474	0.00043093	0.00346	0.02176	0.01932	-0.00184	0.02712	-0.00414	0.04184	-0.00953	-0.02739	0.03983	-0.00535	-0.04983	0.06207	-0.01121	0.03439	0.04881	-0.01285	-0.02498	-0.00124
40.2	-0.01864	0.0127	0.01472	0.00732	-0.00784	-0.00207	-0.00823	0.04434	-0.00723	-0.03003	0.00833	0.00849	0.01025	0.01354	-0.02018	0.02414	-0.0192	0.00308	0.00789	0.02939	-0.00191	0.01042	-0.00426	0.01576	0.00637	-0.00864	-0.00639	0.07002	-0.00863	0.00847	0.05085	-0.01298	-0.00714	-0.00473
40.3	-0.02843	0.01025	-0.01589	-0.00282	-0.00040784	-0.0052	0.02315	0.05344	0.01134	-0.00564	0.01078	0.00738	0.01183	0.01757	0.00813	-0.03207	0.00547	0.03535	0.01746	0.0319	-0.0145	0.00076005	-0.05042	-0.01866	-0.02696	0.01344	-0.00817	0.08222	-0.00951	0.00562	0.05252	0.03209	0.02954	-0.00666
40.4	-0.02664	0.00404	-0.01126	0.01317	0.00208	-0.00532	0.0108	-0.01358	0.01527	0.00139	0.00433	-0.00728	0.00601	0.00529	0.0031	0.00090403	-0.00373	0.03843	-0.00319	0.02456	-0.00336	-0.00273	0.03342	-0.00389	0.00357	0.00287	0.03102	0.12153	0.01546	0.01446	0.05003	-0.02012	0.0181	0.00392
40.5	-0.04279	0.0054	0.00842	0.01597	-0.00946	-0.00213	0.00738	-0.00784	0.00216	-0.01549	0.02026	-0.00351	-0.02783	0.0158	0.03545	-0.01384	-0.00457	0.01344	0.01046	0.02504	-0.0111	0.02536	0.04295	0.00868	0.0083	0.00605	0.01689	0.12578	0.00434	0.01809	0.05743	-0.00843	0.02957	-0.01353
40.6	-0.04067	0.00581	0.00185	0.01627	-0.01646	-0.00386	0.01213	0.01619	0.0014	-0.01137	-0.01443	0.00066019	-0.01725	0.00799	0.02225	-0.01922	0.02448	0.02464	-0.01293	0.00422	-0.00431	0.01209	0.01797	0.0111	-0.02319	0.00172	-0.00136	0.123	0.00815	-0.01765	0.02739	0.01385	-0.00181	-0.00788
40.7	-0.01866	0.00383	-0.00605	0.00855	-0.00137	-0.00041923	-0.01437	-0.04041	-0.00595	-0.02023	-0.0109	-0.01551	-0.00024212	-0.00385	-0.01845	0.00361	0.00093405	0.02334	-0.0049	-0.00848	-0.01413	0.00432	0.02312	0.01949	-0.02593	-0.00367	-0.03935	0.08766	-0.00525	0.01225	0.04619	0.01337	-0.01154	-0.00431
40.8	0.00759	0.01575	-0.01866	0.01843	-0.00858	0.00909	0.02496	0.01495	-0.00374	0.00323	-0.00178	0.01688	0.00871	0.01411	-0.00421	0.02339	-0.01144	0.00918	0.01911	0.00704	-0.00181	-0.01401	0.03715	-0.01473	0.02078	-0.0004409	0.02454	0.09272	0.01063	0.01697	0.03025	0.00038431	0.02217	0.00278
40.9	0.01332	0.00668	0.02192	0.02492	-0.0053	-0.01319	-0.00594	-0.01604	-0.00141	0.00083893	0.00039348	0.00886	0.01361	0.01304	-0.02618	-0.00121	-0.01803	0.03364	-0.00115	0.0341	0.01189	0.01752	0.00414	0.04345	-0.01852	0.0026	-0.00549	0.12059	0.00043752	0.00397	0.01671	-0.03653	0.04155	0.01881
41	0.00529	0.00893	0.01373	0.02965	0.01872	-0.00724	-0.00628	-8.4826e-05	8.7027e-05	0.0131	-0.00427	0.0113	0.02993	0.01236	-0.0186	-0.01585	-0.00132	0.01663	-0.00732	0.03364	0.0197	0.05143	0.02449	0.04187	-0.00634	0.01897	0.05492	0.09486	-0.029	-0.00427	0.03602	0.05438	-0.00944	0.01589
41.1	0.04386	0.015	-0.03565	0.02523	0.02491	0.00283	-0.01741	0.00394	0.00979	-0.00198	-0.00067097	-0.0035	-0.00886	0.01243	-0.00167	0.02249	-0.02163	0.03531	0.02849	0.02439	0.00155	-0.00894	0.06227	0.04768	-0.02218	-0.00759	0.06391	0.11904	-0.01984	0.01055	0.02267	-0.02652	-0.02809	0.01052
41.2	0.02361	0.0038	0.03323	0.0005945	0.0195	-0.01012	0.00055797	0.02473	0.00459	0.01446	0.02389	0.00624	-0.00268	0.00346	-0.02691	-0.02991	-0.02354	0.05025	0.0186	0.00682	0.01587	0.03233	-0.00422	0.01945	0.02103	-0.00442	0.04343	0.0894	0.00394	-0.00573	0.02409	-0.01266	-0.00316	0.00699
41.3	0.05568	-0.00401	-0.00234	0.00057226	0.01858	0.00441	-0.00516	0.03058	0.00137	0.00727	-0.00725	-0.00575	0.00395	-0.00386	0.01698	0.00237	0.00621	0.02122	0.01293	-0.00763	0.01787	0.0191	0.01373	0.09016	0.00424	-0.01665	0.01522	0.1154	0.00469	0.00208	0.02545	0.02506	0.00739	0.00381
41.4	0.01767	0.01159	-0.0002192	0.03952	-0.017	0.00026812	-0.00303	-0.00594	0.01134	-0.00576	-0.00679	0.00224	-0.00355	0.00061426	0.01731	0.0055	-0.01024	0.02329	0.00562	0.00189	0.01737	-0.00206	0.03519	0.01446	0.01085	-0.00835	0.02917	0.09671	0.03487	0.02287	0.00431	0.03931	0.00889	0.02046
41.5	-0.01197	0.01619	-0.0171	0.02887	-0.00682	-0.00517	0.03036	0.06422	-0.00587	-0.00070923	0.01543	-0.00059341	-0.00843	0.01287	-0.01925	-0.00476	0.0089	0.02339	-0.00214	0.00871	0.02949	0.12466	0.05841	0.02161	-0.00261	-0.00911	0.03895	0.15601	0.0052	0.00535	0.03239	-0.01092	0.00796	0.00759
41.6	0.04087	0.00457	0.01255	0.00845	0.00888	0.00523	0.01191	-0.04937	-0.00558	0.01401	0.00742	0.02211	-0.03733	0.01242	-0.00351	-0.01208	-0.00405	0.04044	0.02181	0.02655	0.01795	0.00045067	0.00543	0.05834	0.00318	0.01537	0.02637	0.08865	-0.00258	0.00678	0.01729	0.05244	-0.01906	0.01741
41.7	0.02687	0.0174	0.01155	0.01723	0.01256	0.00408	-0.00806	0.03666	0.01492	0.00242	-0.00137	0.01006	0.00859	0.02405	-0.01082	-0.0009649	0.00922	0.0384	-0.01141	-0.0002608	0.01794	-0.0023	0.01762	0.01872	-0.00424	0.00079317	0.03482	0.08277	0.01585	0.01277	0.02942	0.02111	0.03591	0.01983
41.8	-0.0167	0.00388	0.01849	-0.01504	-0.00847	-0.00394	-0.0177	0.06184	-0.01958	-0.00703	-0.00051874	-0.00168	-0.01155	0.00437	0.00346	0.01406	-0.00967	0.05273	0.0223	0.01652	0.01121	0.02643	0.01423	0.02323	0.01381	0.00504	0.05875	0.11331	0.00184	0.0244	0.01518	0.0201	-0.01657	0.01162
41.9	0.01212	0.0053	-0.05205	0.03379	0.01496	-0.00513	-0.01163	0.01818	0.00166	-0.00305	0.01589	-0.01441	-0.00599	0.00509	0.01121	0.02519	-0.01514	0.04566	0.01927	0.02456	0.01232	0.03834	0.01722	0.03001	-0.0037	0.00422	0.06753	0.05901	0.03061	0.01526	0.02181	0.03271	0.00894	0.02134
42	-0.07945	0.02233	0.01597	0.02233	-0.01329	0.00204	-0.01072	-0.01873	0.00961	0.00337	0.0101	-0.00626	-0.00691	0.00663	0.00418	0.0451	-0.00551	0.03383	-0.01973	-0.00135	0.01173	-0.00896	0.00678	0.06396	0.01179	-0.00649	-0.01529	0.08139	0.0204	0.00269	0.0398	-0.03485	0.00704	0.00912
42.1	0.03812	0.02012	0.02763	0.01793	0.01793	-0.00824	-0.0049	0.06857	0.00064318	0.01824	0.01261	0.01508	-0.00285	0.01005	-0.03551	0.03788	-0.00791	0.04474	-0.00855	0.01675	0.00987	0.00836	0.02732	0.06815	0.02069	0.00583	0.03697	0.05594	0.04122	0.02852	0.02845	0.03788	0.00206	0.01928
42.2	0.03229	0.00491	0.03021	0.0146	-0.0129	-0.00482	-0.00829	0.07489	0.00593	0.00657	0.00815	-0.00325	-0.01765	0.01298	0.0213	0.01634	-0.02815	0.04125	-0.00388	0.00906	0.0196	0.0012	-0.00785	0.04366	-0.04212	0.00101	0.05563	0.05798	0.02361	-0.00064893	0.03521	-0.00151	0.02042	0.00165
42.3	-0.04567	0.01417	0.01861	0.01087	-0.03449	0.00497	-0.00952	-0.01906	-0.00283	0.01269	0.00854	-0.01039	0.02485	0.01367	0.0042	0.04451	-0.0038	0.03985	-0.00431	0.00858	0.01578	0.01549	0.04812	0.07675	-0.01246	0.0199	0.03268	0.08835	-0.00063844	-0.01889	0.03442	0.02258	0.05703	0.0076
42.4	0.0201	0.00112	-0.02917	0.00327	0.00488	-0.00352	-0.0091	0.04466	-0.01884	0.0181	0.00016136	-0.01631	-0.00635	0.00935	-0.0318	0.01273	0.00372	0.04969	0.00653	0.0185	0.00366	0.06881	-0.00898	0.01597	0.00361	-0.00476	-0.01893	0.06477	0.03062	0.00255	0.02148	0.01424	-0.00442	0.00716
42.5	0.02259	0.01962	-0.01311	0.00858	-0.00295	0.01023	0.01902	-0.06312	0.01314	0.00761	-0.00296	-0.00151	0.00568	0.00845	-0.01031	0.03212	-0.01817	0.04435	0.00913	0.01891	0.0161	-0.00575	0.04555	0.07987	0.01027	0.01817	-0.04236	0.06864	0.00393	0.01554	0.03474	0.0583	-0.01277	0.01214
42.6	0.03014	0.00717	0.00199	-0.01553	-0.0067	-0.00336	0.0037	0.05238	-0.01125	-0.01075	-0.02695	-0.02863	-0.00144	0.01548	-0.02095	0.00297	0.00532	0.07983	0.0157	-0.00515	-0.00167	-0.00011345	0.03908	0.04085	0.01647	4.9675e-05	-0.01512	0.00219	0.01582	0.01145	0.03277	-0.0074	0.00933	0.00531
42.7	-0.02023	0.00154	0.01229	0.00733	-0.00718	-0.00888	-0.03018	-0.04841	-0.00129	0.00232	-0.00942	0.0193	-0.00374	0.0109	-0.02337	0.02365	-0.00486	0.05531	0.02628	0.04	0.00999	0.01185	0.0302	0.06773	-0.04067	-0.00269	0.01949	0.04586	0.01126	0.01001	0.01743	-0.01796	0.02792	-0.00454
42.8	-0.04322	0.01073	-0.00885	0.00792	-0.01233	-0.01007	0.02486	0.09032	0.00701	0.00658	0.00467	0.00436	0.01146	0.00051343	0.01604	0.02277	-0.01032	0.0339	0.01077	0.01482	-0.00301	0.02415	0.00657	0.04831	0.02283	0.00049659	0.00188	0.03217	0.00664	0.01771	0.0166	-0.00917	-0.00444	0.00908
42.9	0.01951	0.01325	0.02684	-0.005	0.00587	-0.00404	-0.00082979	0.0349	0.00366	0.01546	0.0002368	-0.00161	0.02363	0.02619	0.00134	0.0261	-0.00271	0.05978	0.01748	-0.02265	0.01447	0.05034	0.00871	0.05228	0.01946	0.00437	0.00389	0.01447	0.0281	0.03788	0.03208	-0.01095	0.02467	0.00955
43	-0.00323	0.00834	-0.05219	0.00675	-0.00473	0.00149	0.01598	0.009	0.01266	0.00179	0.01456	0.00255	-0.01029	0.01006	-0.01828	0.01679	-0.00613	0.05806	-0.01082	-0.00953	-0.0059	0.03232	0.00615	0.07422	0.01293	0.0173	0.00749	0.03889	0.04408	0.00481	0.02576	0.02304	0.00108	0.00495
43.1	0.01052	0.02652	0.01875	0.00067593	-0.00025959	0.00733	0.00891	0.03999	0.02421	0.01323	0.00542	-0.01121	0.02227	0.01207	0.01055	0.02565	0.02318	0.0588	0.02493	0.00237	0.0061	-0.00229	-0.01526	0.06059	0.00356	0.00256	-0.03398	0.03326	0.01871	0.02083	0.03126	0.03585	0.01461	0.03338
43.2	0.01141	0.02378	0.02477	0.0068	-0.00585	0.00962	0.00938	0.05926	0.03158	-0.01551	0.00476	-0.00583	-0.00358	0.00963	0.0059	0.01744	-0.00361	0.06807	0.00893	-0.01722	0.01165	0.04703	0.01539	0.02976	-0.00012954	0.00613	0.00292	0.00915	-0.00963	0.0311	0.03326	-0.00521	0.00248	0.02423
43.3	-0.03042	0.02875	0.00925	0.00214	0.02014	0.00905	0.01707	0.01023	0.01322	0.01494	0.00327	-0.01845	0.01743	0.03133	0.00502	0.01491	0.00407	0.05161	0.02888	0.02305	0.01534	0.01599	-0.02129	0.069	0.00802	0.02844	-0.0134	0.03769	-0.01409	0.03242	0.03538	-0.0241	0.01309	0.03659
43.4	-0.00921	0.02072	0.02037	0.01475	0.00604	0.01248	0.02505	-0.03603	0.01164	0.018	0.01742	-0.00194	-0.00537	0.01914	0.04723	0.00596	-0.01361	0.06906	0.02105	0.03545	-0.00114	0.06554	0.00342	0.05079	0.01066	0.02501	0.02104	-0.00986	0.01461	0.01268	0.03783	-0.00075642	0.03941	0.03513
43.5	-0.01014	0.01714	0.04234	0.00746	0.0018	0.0084	0.01551	-0.00369	0.01882	0.0013	0.02274	0.00112	-0.00766	0.02765	0.00986	0.02598	0.01579	0.05712	0.01572	-0.00479	0.00603	0.02574	0.03615	0.03874	-0.01009	0.01253	-0.03101	0.00482	0.02578	0.03582	0.03811	-0.00371	0.01895	0.02426
43.6	0.00795	0.0354	0.01905	0.01952	-0.00801	0.01984	0.0211	0.01655	0.01593	0.01583	0.03751	-0.0134	0.00242	0.02522	-0.02077	0.02773	0.0087	0.04815	0.01881	0.01126	0.01057	0.02516	0.036	0.02218	0.02093	0.01319	0.01999	0.02425	0.05423	0.03928	0.02095	0.00844	0.01141	0.01295
43.7	0.02536	0.01724	0.03887	-0.00442	0.02106	0.01098	0.00377	0.01956	0.01819	0.00989	0.00218	0.0246	-0.01827	0.01785	0.03581	0.00736	0.0023	0.06155	0.01214	-0.0065	0.01165	-0.05962	-0.00506	0.04066	0.03042	0.0249	0.01104	0.0322	0.01858	0.03432	0.02736	-0.01968	-0.00724	0.01061
43.8	-0.00106	0.01113	0.02694	0.01327	0.00498	0.00247	0.01244	0.03584	0.01656	0.01581	0.00272	0.00453	0.01331	0.01455	0.00563	0.00494	-0.01869	0.05641	0.00609	-0.02425	0.00459	0.02253	-0.00377	0.011	0.01045	-0.00191	-0.01249	-0.01739	7.4606e-05	0.0208	0.02345	0.01527	0.01212	0.02197
43.9	-0.01683	0.01465	0.02702	0.00121	0.0121	0.00099427	0.00767	-0.05138	0.01504	0.01199	0.01397	0.00023597	-0.01164	0.01415	-0.00261	-0.01222	-0.01577	0.06689	0.01162	-0.01584	0.00533	-0.00147	-0.00797	0.02887	0.00694	0.00152	-0.01992	0.0196	0.00358	0.00192	0.02258	-0.00722	-0.01667	0.00872
44	0.02318	0.00986	0.02154	0.00371	0.02074	0.00965	0.01643	0.00116	0.01048	0.01143	-0.00873	0.00054739	0.00178	0.01516	-0.02872	-0.01013	0.02493	0.04416	0.0011	-0.01068	-0.00045371	0.01714	0.04505	0.02033	0.01144	0.00612	-0.00719	0.01147	0.02189	0.00863	0.01488	-0.0146	-0.02606	0.01288
44.1	0.0132	0.01187	0.03698	0.00907	-0.00211	0.00337	-0.00814	-0.01219	0.01238	-0.00955	0.01659	-0.00253	0.01724	0.01015	0.04682	-0.00058671	-0.01807	0.04171	0.03551	0.01048	-0.00248	-0.0239	0.03374	0.0158	0.02715	0.01281	0.00556	-0.00708	0.00599	0.00805	0.03566	0.01464	-0.02158	0.00369
44.2	-0.01294	0.01747	0.01424	0.0056	0.02279	0.01235	0.01452	-0.02487	0.00202	0.02107	0.01465	0.02371	-0.0238	0.01986	-0.03143	0.0089	-0.00666	0.04523	0.00311	0.00166	0.00010284	0.03118	0.00508	0.04868	0.02358	0.01268	0.00795	-0.00662	-0.00042354	0.00942	0.01703	0.00434	-0.02568	0.00080453
44.3	0.00858	0.02012	0.0175	0.01852	-0.01377	0.00515	0.00465	0.01346	0.01684	0.00475	0.01806	-0.01864	0.00369	0.00891	0.00995	0.0105	0.00344	0.01304	0.00769	-0.00392	0.00829	0.00298	0.00897	0.06317	0.03193	-0.00892	0.00532	-0.00173	0.01715	0.01815	0.0244	-0.02399	0.01481	0.01714
44.4	0.01799	0.01198	-0.00201	0.01185	-0.00812	0.00262	-0.00149	0.06119	0.02461	0.01615	0.01412	0.02046	-0.01271	0.0148	-0.01588	-0.00776	-0.00629	0.01789	0.04719	0.02273	-0.00239	-0.00543	0.00999	-0.00596	-0.0172	0.01978	-0.01398	0.00788	0.0262	-0.01154	0.02875	-0.02175	0.03664	0.01694
44.5	0.01984	0.0025	-0.00416	0.00373	0.00865	-0.0004698	0.00758	-0.0021	-0.01273	-0.02187	0.00625	-0.01456	0.00329	0.01473	-0.0008678	0.00942	-0.01518	0.04968	0.01538	0.0126	0.00117	-0.01517	0.04147	0.00247	-0.03947	-0.00186	-0.03123	-0.02493	0.01658	-0.00739	0.01521	0.01846	0.02639	-0.01441
44.6	0.00061897	0.00867	-0.02232	-0.00314	0.01464	0.00079876	-0.00323	0.04928	0.01039	-0.01054	0.01087	-0.01307	0.00484	0.01133	0.02604	-0.00439	-0.01845	0.04372	0.01723	-0.00465	-0.00897	0.02862	-0.02738	0.00265	0.03911	0.00774	0.03984	-0.00043152	0.02554	0.01863	0.02153	-0.00168	0.0255	0.00842
44.7	0.01718	0.01629	0.00080927	-0.00187	-0.02285	0.00727	-0.004	0.01827	0.00649	-0.00161	-0.00068674	-0.01199	-0.00501	0.00181	0.00092093	0.01398	0.00352	0.03824	-0.01265	-0.00212	0.00326	-0.02819	-0.0186	-0.01639	0.01404	-0.01002	-0.02278	-0.01074	0.01872	0.01921	-0.02806	-0.01269	0.02212	0.02999
44.8	0.03745	0.00213	0.01185	0.00067731	0.00028251	0.00804	0.01214	-0.04699	0.01384	-0.01586	0.002	0.00233	0.01264	-0.00322	0.02434	0.00257	0.00944	0.02287	0.01988	-0.01051	-0.00767	-0.04412	0.00361	-0.00742	-0.02803	0.00338	-0.00272	0.01174	0.02131	0.00525	0.02866	-0.02472	-0.00375	0.01132
44.9	0.05181	0.01215	-0.00579	-0.00115	-0.02077	-0.00459	0.00926	-0.01603	-0.006	-0.01118	0.00398	0.00759	-0.01801	0.01285	0.01834	0.0035	0.00299	0.0011	-0.00135	0.00134	-0.01407	-0.00552	0.02368	-0.00502	-0.01269	-0.00043384	0.00962	-0.00532	0.0173	0.02283	0.02438	-0.01104	0.01494	0.0148
45	-0.03565	0.01168	-0.04585	0.00921	2.7205e-05	0.00802	-0.01032	0.00394	0.00634	0.01017	0.02169	-0.00803	0.0141	0.02206	-0.00841	0.00799	-0.00507	0.03367	0.01531	0.0117	-0.00261	-0.01197	-0.00545	-0.04107	0.0203	0.01285	0.0133	0.00808	0.00912	-0.00041769	-0.00171	0.02973	0.00264	-0.00513
45.1	-0.00774	-0.00542	0.04145	0.00251	-0.00677	0.00962	0.00258	0.03805	0.00613	0.0117	-0.00424	-0.01013	-0.00306	0.00277	-0.02888	-0.00136	0.00083529	0.02401	-0.00305	-0.00431	-0.00644	-0.00050986	0.01644	-0.04365	0.00527	0.00018624	0.03395	-0.00543	-0.00597	0.00539	0.01902	0.01513	0.02215	0.00856
45.2	-0.0099	0.02271	0.0292	0.01291	0.00186	-0.00184	-0.01352	0.02069	0.02671	0.00404	0.01143	-0.00328	0.00827	0.01522	0.00169	0.00836	0.0069	0.02775	0.02484	0.008	0.01936	-0.01162	0.03161	0.01263	-0.00457	0.00597	0.03391	-0.00237	0.01896	0.00475	0.00477	0.00797	0.01629	-0.00322

## Sheet: Fig. S6
Fig. S7a				Fig. S7d
0.01044	0.00133	0.02259		center	down	left	leftdown	leftup	right	rightdown	up	upright
0.00157	0.00905	0.00694		0.84887	1.06618	1.04729	0.81401	0.97	0.89615	0.55552	1.1543	1.00789
0.01464	0.02062	0.0077		0.77601	1.00008	0.96782	0.88706	0.79674	0.80385	0.72911	0.97791	0.80675
0.00657	0.00655	0.0134		0.77325	1.05637	1.05493	0.98028	0.95473	1.22344	0.85582	0.92803	0.93909
0.00031208	0.00297	0.02201		1.11416	1.18815	1.04296	0.88775	0.94816	1.04048	0.94644	0.94595	0.80189
0.02365	0.01677	0.01137		1.09156	1.09641	0.93348	0.88143	0.91264	1.24356	1.18474	1.12964	0.88532
0.0382	0.00199	0.01864		1.17112	0.98475	1.01779	0.89409	0.87508	1.08011	1.04048	1.17752	1.09672
0.00153	0.00545	0.02089		1.22334	0.99407	1.10405	0.88005	0.75498	1.25605	1.27256	1.04193	1.15131
0.02993	0.02374	0.021		1.02274	1.19589	0.98411	0.90214	0.8507	1.08424	1.0377	1.23355	1.09301
0.05571	0.00919	0.00207		1.08289	1.04636	0.99126	0.94108	0.87142	1.11705	1.13439	1.07175	1.20796
0.01584	0.02726	0.02975		0.8333	1.21983	0.94606	0.96515	0.85873	0.88328	1.13604	1.09342	1.03367
0.0234	0.02637	0.06244
0.00141	0.00926	0.00378
0.0025	0.00233	0.0262
0.00345	0.02687	0.0176		Fig. S7e
0.01073	0.0396	0.03905		center	down	left	leftdown	leftup	right	rightdown	up	upright
0.00102	0.03614	0.02512		0.18561	0.33682	0.15628	0.54134	0.22147	0.27212	0.39953	0.32039	0.22897
0.0215	0.03127	0.00090364		0.38685	0.35532	0.39246	0.40031	0.64827	0.70912	0.275	0.44119	0.35725
0.00578	0.00709	0.01836		0.09823	0.53052	0.64531	0.29436	0.05148	0.18668	0.14009	0.3798	0.05315
0.03208	6.4527e-05	0.05138		0.35784	0.17847	0.09605	0.28888	0.26879	0.45039	0.18446	0.12748	0.44139
0.00469	0.01344	0.00398		0.32257	0.32962	0.17557	0.11068	0.3798	0.45305	0.28218	0.04301	0.12176
0.00646	0.00082393	0.03969		0.37101	0.1259	0.34817	0.84726	0.2673	0.2342	0.32561	0.39528	0.13124
0.03315	0.00445	0.02776		0.26542	0.56626	0.18446	0.15572	0.1423	0.17564	0.30401	0.35924	0.05315
0.00211	0.00053	0.00666		0.17903	0.35532	0.34817	0.21225	0.46503	0.4114	0.37792	0.20261	0.20304
0.00421	0.02401	0.00169		0.20797	0.27973	0.09605	0.07106	0.49503	0.24423	0.14009	0.1966	0.16621
0.00335	0.02692	0.01929		0.17678	0.3083	0.33049	0.1966	0.23717	0.14577	0.18446	0.11068	0.30923
0.00427	0.00455	0.00275
0.00542	0.00092313	0.01184
0.03661	0.00491	0.02405
0.01752	0.00369	0.00835
0.01928	0.00331	0.03158
0.00427	0.00696	0.02896
0.00802	0.02607	0.0066
0.03272	0.00594	0.00020459
0.00095031	0.00103	0.0392
0.01378	0.08013	0.00801
0.0219	0.01832	0.00595
0.03002	0.01338	0.06035
0.00994	0.01649	0.00139
0.03527	0.01027	0.05182
0.0239	0.00812	0.00643
0.00128	0.00955	0.02288
0.00926	0.01721	0.02572
0.04049	0.02179	0.00997
0.00117	0.02109	0.03624
0.0437	0.00169	0.02679
3.9327e-05	0.00099417	0.00392
0.04073	0.00961	0.00834
0.00496	0.00677	0.0219
0.01748	0.03219	0.00464
0.00252	0.04048	0.0289
0.01873	0.01087	0.00438
0.00717	0.00868	0.01874
0.00189	0.00169	0.01146
0.0141	0.02297	0.03445
0.01779	0.01183	0.0095
0.02459	0.00939	0.00413
0.00022235	0.04434	0.01531
0.00515	0.00401	0.03033
0.00215	0.00331	0.00079824
0.00548	0.01765	0.00765
0.00301	0.0181	0.01742
0.00114	0.00698	0.044
0.00386	0.02339	0.00169
0.03859	0.00103	0.00986
0.00148	0.00633	0.03242
0.00361	0.03433	0.01458
0.02615	0.00377	0.01816
0.00136	0.0726	0.00403
0.02244	0.00637	0.0125
0.05412	0.00042335	0.00118
0.04137	0.01797	0.00581
0.02023	0.01091	0.0378
0.00359	0.01812	0.02248
0.00485	0.0029	0.00793
0.01059	0.02713	0.00539
0.01521	0.01575	0.00281
0.00821	0.01131	0.04418
0.04702	0.00562	0.016
0.0136	0.00359	0.004
0.0083	0.02805	0.04151
0.00993	0.02009	0.02534
0.025	0.00897	0.00968
0.00343	0.038	0.03637
0.02411	0.01951	0.00221
0.00251	0.02851	0.01027
0.00281	0.05035	0.02251
0.01579	0.0323	0.00966
0.00049271	0.0052	0.01247
0.0052	0.00087295	0.00090981
0.00127	0.01676	0.02444
0.00845	0.00238	0.00348
0.00904	0.00457	0.00819
0.00659	0.00739	0.03473
0.01108	0.00231	0.00231
0.00925	0.00239	0.01503
0.02066	0.00827	0.04301
0.01646	0.00929	0.00389
0.00043844	0.02929	0.01306
0.00949	0.02172	0.06347
0.00211	0.0098	0.0086
0.0054	0.03515	0.00438
0.02015	0.01737	0.01338
0.00611	0.02774	0.0004692
0.00393	0.0103	0.01694
0.01321	0.01561	0.03796
0.00626	0.02869	0.00778
0.00188	0.0085	0.00636
0.00919	0.02366	0.0385
0.00273	0.04166	0.00021754
0.00707	0.00345	0.01614
0.0001959	0.00615	0.0084
0.02652	0.01604	0.04327
0.00633	0.00442	0.0042
0.05774	0.01747	0.01208
0.00128	0.01449	0.0157
0.01384	0.06358	0.00867
0.00165	0.00579	0.00077612
0.01455	0.00047209	0.00082467
0.00691	0.00679	0.11324
0.00091882	0.011	0.0149
0.01978	0.00661	0.01167
0.00572	0.01169	0.03921
0.01601	0.0163	0.0017
0.01322	0.02317	0.00569
0.00893	0.00352	0.03184
0.01134	0.01194	0.05589
0.01051	0.00987	0.00032853
0.00075747	0.00127	0.02329
0.00521	0.02018	0.03422
0.00213	0.01131	0.00612
0.00278	0.00060995	0.04685
0.00258	0.00931	0.01154
0.00567	0.0131	0.00111
0.05007	0.0058	0.03449
0.01507	0.01377	0.00306
0.00541	0.03798	0.06927
0.01454	0.00059419	0.00638
0.0045	0.03483	0.02232
0.00353	0.0152	0.02101
0.01132	0.00139	0.00217
3.0287e-05	0.02649	0.03189
0.00262	0.00609	0.00049873
0.0082	0.01136	0.03139
0.01276	0.04299	0.0306
0.01164	0.0128	0.01138
0.00743	0.00336	0.007
0.01653	0.01446	0.01766
0.00806	0.02888	0.02237
0.00041788	0.02214	0.00263
0.00472	0.00122	0.03072
0.00896	0.03049	0.00612
0.02696	0.01305	0.01262
0.00363	4.5546e-05	0.02758
0.00718	0.01195	0.00161
0.00303	0.02047	0.04675
0.02134	0.01219	0.00362
9.2769e-05	0.00934	0.00237
0.0058	0.0112	0.03865
0.01022	0.00057584	0.00671
0.00099324	0.02196	0.02532
0.00207	0.00891	0.02828
0.0063	0.01682	0.00091324
0.01091	0.01384	0.00383
0.00883	0.00167	0.01882
0.00821	0.03709	0.00567
0.03326	0.00166	0.03673
0.00487	0.03241	0.01575
0.00714	0.07557	0.0402
0.00256	0.0114	0.01416
0.00274	0.06065	0.00645
0.00137	0.02966	0.01521
0.00283	0.03553	0.0175
0.00085047	0.04955	0.00801
0.01886	0.03124	0.00485
0.00856	0.05907	0.00808
0.00924	0.07295	0.02748
0.00102	0.04026	0.00783
0.01483	0.00697	0.01453
0.00019019	0.00573	0.02857
0.00412	0.00658	0.00082373
0.00469	0.02754	0.03762
0.01642	0.0336	0.00088823
0.01937	0.00457	0.01817
0.01723	0.02483	0.01063
0.00257	0.01197	0.04295
0.01881	0.00361	0.00192
0.03692	0.00602	0.02941
0.00163	0.01117	0.02176
0.00121	0.02917	0.01368
0.00265	0.03836	0.00048726
0.00864	0.05065	0.02231
0.00678	0.0095	0.02688
0.00965	0.00112	0.00728
0.00411	0.04583	0.01465
0.01189	0.04008	0.01561
0.00102	0.0202	0.00303
0.01302	0.00116	0.00127
0.00715	0.00090488	0.00648
0.01701	0.0155	0.02979
0.00444	0.02932	0.01002
0.00638	0.01972	0.00261
0.00134	0.01712	0.03858
0.0033	0.03318	0.01138
0.00331	0.01904	0.05011
0.00862	0.03936	0.00408
0.00051785	0.02009	0.01463
0.00123	0.01202	0.06327
0.0195	0.04658	0.01876
0.00605	0.02516	0.03225
0.00365	0.01414	0.02866
0.00096752	0.01044	0.0272
0.02183	0.01055	0.01083
0.01313	0.02632	0.02662
0.0142	0.01876	0.04238
0.01099	0.01643	0.00939
0.00096144	0.00975	0.0094
0.00308	0.02689	0.00948
0.00208	0.00022762	0.06261
0.00022687	0.01885	0.00521
0.00895	0.046	0.04885
0.00681	0.00308	0.00031747
0.00595	0.00487	0.00418
0.01732	0.01921	0.0557
0.00745	0.01166	0.00158
0.01289	0.00697	0.03283
0.00549	0.00086296	0.00152
0.01494	0.07069	0.01062
0.00605	0.01815	0.03157
0.00222	0.00211	0.01768
0.00855	0.01423	0.03276
0.00355	0.00579	0.00341
1.5366e-06	0.00256	0.00599
0.00645	0.01763	0.06227
0.00856	0.0141	0.00791
0.0094	0.01724	0.00806
0.00157	0.00482	0.02985
0.00282	0.00405	0.00673
0.00388	0.02161	0.00205
0.01312	0.00298	0.07101
0.00372	0.01088	0.01222
0.00279	0.03416	0.00672
0.016	0.03145	0.07657
0.01586	0.00398	0.00595
0.0062	0.02994	0.0181
0.0131	0.02541	0.01854
0.00619	0.01591	0.00451
0.01226	0.03791	0.01018
0.01653	0.01931	0.01564
0.00273	0.00954	0.03563
0.00974	0.07282	0.00865
0.00795	0.01641	0.00502
0.00711	0.02267	0.04645
0.01859	0.01996	0.00939
0.00323	0.01133	0.0164
0.02039	0.00512	0.04447
0.00037925	0.00975	0.00619
0.00193	0.07976	0.01018
0.0136	0.00516	0.0363
0.0008154	0.01633	0.00109
0.01347	0.01755	0.00662
0.00111	0.02115	0.01852
0.00282	0.02708	0.01536
0.02011	0.00969	0.01178
0.00307	0.00036969	0.016
0.00106	0.00018171	0.00914
0.00603	0.02021	0.01286
0.01778	0.0117	0.00084243
0.00326	0.00169	0.02177
0.00067689	0.0525	0.02824
0.01612	0.00252	0.00102
0.02453	0.0083	0.0244
0.01397	0.01629	0.00427
0.02664	0.01582	0.03465
0.05404	0.0595	0.01397
0.00723	0.02153	0.01876
0.01255	0.04232	0.02377
0.01725	0.00307	0.00648
0.01342	0.03562	0.0137
0.0078	0.01486	0.01245
0.00017341	0.00915	0.02276
0.01584	0.01611	0.00839
0.00475	0.01959	0.00608
0.00251	0.00112	0.01499
0.00237	0.03588	0.01261
0.01358	0.05977	0.01198
3.1213e-05	0.0253	0.02909
0.03132	0.02996	0.00986
0.0058	0.01235	0.01884
0.01517	0.01325	0.01303
0.08409	0.0614	0.02201
0.02025	0.01101	0.02801
0.02384	0.0494	0.01691
0.00281	0.01479	0.0222
0.00221	0.03258	0.01842
0.00742	0.0023	0.0042
0.00311	0.00484	0.02671
0.02128	0.01903	0.00566
0.00039637	0.03675	0.02777
0.03039	0.02279	0.01277
0.01453	0.03922	0.02011
0.00117	0.02498	0.02848
0.01725	0.00867	0.00579
0.00059331	0.0201	0.02528
0.01061	0.00767	0.00547
0.00138	0.0207	0.02518
0.0126	0.00017688	0.00634
0.02901	0.04382	0.02998
2.6094e-05	0.02799	0.03933
0.03551	0.00504	0.02589
0.04011	0.01101	0.02595
0.01883	0.03113	0.01138
0.00029857	0.01708	0.00198
0.01707	0.03398	0.02804
0.00931	0.00504	0.01989
0.00915	0.04253	0.01886
0.00636	0.03196	0.02581
0.00584	0.00079063	0.00931
0.05134	0.07225	0.04799
0.00138	0.01061	0.01316
0.00136	0.01951	0.02061
0.02008	0.05535	0.01511
0.01327	0.03996	0.05647
0.00522	0.00568	0.04247
0.0219	0.01523	0.02453
0.00184	0.0192	0.04161
0.00636	0.03151	0.00712
0.00461	0.02407	0.00864
0.0087	0.0236	0.01814
0.01709	0.05235	0.0325
0.00101	0.00605	0.01388
0.03321	0.00385	0.00413
0.00366	0.09282	0.04723
0.02607	0.00083764	0.03761
0.00232	0.02549	0.00439
0.00825	0.01481	0.03735
0.00461	0.02068	0.01758
0.03222	0.00883	0.00632
0.01598	0.02409	0.01274
0.00417	0.02195	0.00493
0.02625	0.01682	0.0075
0.01601	0.03426	0.0185
0.01204	0.07737	0.00902
0.01011	0.0046	0.00699
0.02894	0.0065	0.03352
0.01276	0.00893	0.02204
0.01375	0.08571	0.00807
0.03654	0.00328	0.01094
0.00538	0.00316	0.03043
0.00272	0.03658	0.01971
0.01481	0.01613	0.00023092
0.00718	0.02824	0.03164
0.01384	0.01296	0.0113
0.00492	0.00163	0.00853
0.02283	0.00594	0.00574
0.00686	0.00028632	5.5605e-05
0.01147	0.02973	0.09437
0.00466	0.00983	0.0049
0.01722	0.00288	0.01055
0.03906	0.02217	0.01168
0.00142	0.05505	0.03129
0.00374	0.00186	0.01175
0.04208	0.00618	0.00796
0.00111	0.0293	0.08207
0.01822	0.00855	0.02248
0.00919	0.05486	0.04355
0.00283	0.00635	0.03753
0.00055432	0.03441	0.00299
0.0087	0.01321	0.01857
0.00189	0.0377	0.03334
0.00727	0.02998	0.02212
0.01528	0.05044	0.00285
0.0115	0.00992	0.02594
0.00332	0.02263	0.00018344
0.00991	0.00548	0.02964
0.00181	0.14573	0.00741
0.00797	0.01613	0.00082307
0.0238	0.03008	0.08614
0.01369	0.01318	0.00543
0.0013	0.00378	0.00192
0.02392	0.01997	0.06214
0.00029389	0.00113	0.03039
0.00043686	0.05228	0.00962
0.02117	0.00852	0.0705
0.00486	0.02518	0.00598
0.00221	0.02628	0.00045476
0.02202	0.032	0.00854
0.0009872	0.01437	0.02824
0.00382	0.00867	0.00864
0.00797	0.02966	0.00308
0.03607	0.00622	0.03634
0.0002694	0.00391	0.04994
0.00044434	0.03772	0.02873
0.01291	0.00091947	0.00781
0.00495	0.01368	0.02156
0.0038	0.01827	0.03662
0.00096806	0.00577	0.0039
0.00286	0.01417	0.01134
0.00709	0.02947	0.01307
0.00277	0.01634	0.00293
0.00192	0.01397	0.00117
0.03174	0.00102	0.02322
0.00287	0.00528	0.00363
0.00172	0.02113	0.01205
0.01982	0.0015	0.00555
0.01212	0.0336	0.00401
0.00631	0.00712	0.01844
0.01309	0.01319	0.0083
0.00291	0.00373	0.01244
0.00888	0.01998	0.03511
0.00046265	0.02526	0.01443
0.01121	0.00334	0.00821
0.00486	0.00567	0.03203
0.0094	0.03252	0.02871
0.002	0.00153	0.00102
0.01894	0.01311	0.05265
0.00521	0.04609	0.03626
0.006	0.00289	0.02424
0.01082	0.01899	0.02784
0.01425	0.00583	0.00121
0.00092104	0.00601	0.03338
0.0138	0.02063	0.00328
0.0173	0.01518	0.00298
0.01463	0.04571	0.03612
0.00138	0.00134	0.00792
0.0026	0.00629	0.01182
0.02712	0.00462	0.0062
0.00155	0.00938	0.01283
0.014	0.0337	0.02329
0.01882	0.0213	0.00624
0.00857	0.01552	0.0205
0.01315	0.01019	0.01087
0.01211	0.00232	0.01052
0.00107	0.00572	0.03058
0.0137	0.01875	0.00468
0.03477	0.00864	0.01773
0.01066	0.03375	0.01583
0.03518	0.00772	0.00144
0.02848	0.00468	0.03301
0.01421	0.00826	0.00419
0.03698	0.07635	0.05264
0.02192	0.01544	0.00574
0.01694	0.04624	0.00674
0.00382	0.02939	0.02687
0.03134	0.03211	0.0053
0.0024	0.04549	0.01411
0.02941	0.03456	0.04947
0.00868	0.00519	0.0123
0.00505	0.02476	0.0165
0.02964	0.019	0.00438
0.00235	0.00731	0.00097554
0.01483	0.03228	0.00383
0.01448	0.00809	0.0459
0.00296	0.00082949	0.00842
0.00376	0.00605	0.00039297
0.01338	0.03188	0.0304
0.00023405	0.01954	0.01752
0.00459	0.09348	0.00835
0.01806	0.02367	0.02836
0.00663	0.00407	0.00831
0.01588	0.05305	0.02412
0.01109	0.00821	0.01196
0.00044594	0.00309	0.01451
0.00199	0.02232	0.00906
0.02134	3.8302e-05	0.00503
0.01952	0.01036	0.00511
0.02197	0.00698	0.00804
0.06703	0.01445	0.02283
0.00018025	0.05614	0.00689
0.00513	0.00895	0.01643
0.0386	0.00576	0.02111
0.00228	0.013	0.03991
0.00211	0.00317	0.00885
0.00906	0.00061888	0.00702
0.01138	0.0162	0.01109
0.02721	0.02027	0.02001
0.00079806	0.02749	0.00088259
0.01112	0.01643	0.00093979
0.01337	0.0048	0.04642
0.00909	0.0274	0.01487
0.00418	0.00777	0.00216
0.00369	0.02899	0.01041
0.01467	0.04341	0.02348
0.00533	0.00445	0.00345
0.01	0.04334	0.00309
0.01346	0.0036	0.01406
0.00024361	0.00205	0.0041
0.00337	0.02912	0.03141
0.02644	0.01596	0.00375
0.01268	0.00418	0.03801
0.00315	0.00931	0.00142
0.00741	0.02909	0.01816
0.00424	0.00023782	0.02159
0.00463	0.00094323	0.01448
0.02209	1.9219e-05	0.01945
0.00323	0.00729	0.01332
0.00040968	0.0154	0.01607
0.01201	0.02006	0.02559
0.00070128	0.06228	0.01236
0.005	0.00706	0.01233
0.01416	0.00216	0.05067
0.01051	0.05435	0.00421
0.0033	0.02993	0.00056178
0.05943	0.01279	0.03661
0.00028944	0.00462	0.00586
0.02566	0.042	0.00982
0.0094	0.00425	0.00554
0.00923	0.00648	0.0092
0.00404	0.01043	0.00311
0.02329	0.05195	0.00314
0.01587	0.024	0.02096
0.00058544	0.00257	0.00752
0.0228	0.00669	0.00141
0.00071524	0.03476	0.02193
0.00881	0.01923	0.00793
0.00132	0.0677	0.01029
0.01727	0.00308	0.00669
0.00763	0.00817	0.00465
0.00207	0.05312	0.00106
0.00282	0.0002716	0.00838
0.01169	0.02348	0.01449
0.00468	0.02079	0.01167
0.00087003	0.00757	0.00832
0.02193	0.03006	0.04895
0.00351	0.01614	0.00524
0.00136	0.00142	0.01174
0.00865	0.02768	0.02366
0.00161	0.00664	0.00149
0.00093122	0.00251	0.02903
0.00897	0.04721	0.01159
0.00124	0.00574	0.02192
0.00145	0.02314	0.00609
0.02412	0.00998	0.02024
0.00581	0.00016163	0.02106
0.01143	0.02988	0.0043
0.04132	0.02407	0.00053296
0.02145	0.06521	0.00883
0.01473	0.00538	0.01383
0.03693	0.00168	0.01263
0.00405	0.01316	0.00378
0.01611	0.01815	0.00466
0.00402	0.00272	0.0067
0.0273	0.00783	0.00854
0.0047	0.0224	0.00028801
0.02018	0.00572	0.03733
0.01341	0.01427	0.01457
0.00069936	0.00108	0.00468
6.4391e-05	0.04151	0.05577
0.01919	0.01007	0.01069
0.01241	0.00521	0.0012
0.00648	0.02327	0.00553
0.00572	0.00878	0.00242
0.00235	0.03007	0.01121
0.01039	0.01933	0.00295
0.00039846	0.01241	0.01952
0.00263	0.00347	0.01254
0.00268	0.02159	0.00541
0.01944	0.03016	0.00474
0.00602	0.01931	0.00365
0.00292	0.0011	0.00845
0.01038	0.01118	0.00021306
0.00144	0.00844	0.02763
0.00231	0.00467	0.00987
0.00931	0.02939	0.00543
0.00063744	0.00458	0.00323
0.00523	0.03744	0.00862
0.00563	0.03519	0.00504
0.02115	0.02056	0.01417
0.00734	0.0028	0.04044
0.02132	0.03702	0.0078
0.00425	0.04387	0.00463
0.00329	0.00921	0.00752
0.01815	0.03091	0.00033483
0.01048	0.05325	0.00613
0.01315	0.03376	0.0073
0.00883	0.02435	0.0083
0.00766	0.03349	0.00575
0.00871	0.00888	0.03173
0.00302	0.02959	0.00546
0.00438	0.00202	0.00092052
0.01644	0.03	0.00573
0.01647	0.04582	0.00046646
0.00428	0.01072	0.02395
0.02595	0.03017	0.01013
0.00277	0.04555	8.3066e-06
0.00262	0.0117	0.04329
0.02629	0.01694	0.00975
0.00044052	0.0165	0.00827
0.00066126	0.00833	0.0338
0.01231	0.00016078	0.0015
0.00165	0.00967	0.0018
0.00139	0.03727	0.00723
0.00783	0.02081	0.00189
0.00107	0.02507	0.00106
0.00296	0.0044	0.00705
0.00499	0.0081	0.00366
8.7215e-06	0.00596	0.00554
0.02528	0.02033	0.00558
0.0269	0.00527	0.01336
0.00552	0.00285	0.00632
0.00033474	0.01238	0.0226
0.00764	0.00511	0.00055285
0.00527	0.0171	0.00381
0.00277	0.00594	0.00966
0.019	0.00923	0.00236
0.00073842	0.00071522	0.00417
0.0205	0.00105	0.00096658
0.01159	0.01902	0.00297
0.00301	0.00394	0.00906
0.00055796	0.00727	0.00466
0.01239	0.02249	0.00204
0.00058242	0.03106	0.00619
0.00954	0.00155	0.00131
0.0076	0.01061	0.02945
0.0039	0.0146	0.00376
0.00988	0.01182	0.00757
0.00729	0.01523	0.01589
0.00289	0.01702	0.00103
0.01181	0.00572	0.02775
0.00249	0.03976	0.00323
0.00889	0.03918	0.0164
0.00467	0.01228	0.00969
0.01396	0.00054988	0.00696
0.00254	0.03406	0.03771
0.00132	0.02032	0.00104
0.00898	0.06975	0.00938
0.0027	0.01435	0.01702
0.0125	0.01379	0.01714
0.00558	0.00295	0.01368
0.0024	0.02722	3.8993e-08
0.00712	0.02111	0.00171
0.00098996	0.00043464	0.00752
0.00445	0.01102	0.03164
0.01883	0.0103	0.00777
0.00061213	0.02969	0.00599
0.03175	0.01511	0.01461
0.01665	0.01747	0.0033
0.02526	0.02251	0.00682
0.02918	0.00288	0.00611
0.08639	0.01789	0.00055778
0.00080206	0.01782	0.00854
0.00258	0.01648	0.01139
0.01616	0.00115	0.00143
0.00479	0.00425	0.00722
0.00508	0.00634	0.00119
0.015	0.00054419	0.03728
0.01617	3.0039e-05	0.00756
0.01963	0.00695	0.01384
0.00156	0.00897	0.00662
0.00404	0.00724	0.00444
0.0196	0.00175	0.03009
0.00827	0.00024699	0.00948
0.0014	0.01683	0.00485
0.00238	0.01196	0.00084935
0.00529	0.00532	0.01071
0.0071	0.01294	0.0005476
0.0059	0.00759	0.00441
0.00479	0.03104	0.0029
0.00383	0.00739	0.01327
0.0096	0.03572	0.01858
0.00045654	0.00758	0.00317
0.00491	0.00332	0.01806
0.0029	0.03598	0.01302
0.00044354	0.00106	0.067
0.00602	0.01084	0.01755
0.00235	0.00548	0.00596
0.00748	0.00225	0.03623
0.00257	0.01379	0.00106
0.0118	0.047	0.01527
0.00441	0.02644	0.0183
0.00453	0.00639	0.02904
0.00893	0.01449	0.00526
0.00251	0.00968	0.01498
0.00075533	0.02026	0.0176
0.00179	0.02723	0.00261
0.00763	0.01684	0.03026
0.00959	0.03547	0.01
0.00464	0.00796	0.00872
0.00109	0.00672	0.00231
0.00394	0.0084	0.00097742
0.00331	0.03286	0.01255
0.0048	0.01403	0.01976
0.01738	0.01979	0.00846
0.00616	0.04023	0.03229
0.00129	0.06989	0.00546
0.00161	0.02256	0.00557
0.02926	0.00044496	0.07393
0.00157	0.00051789	0.00046771
0.01405	0.00473	0.00859
0.00185	0.00223	0.03049
0.04423	0.0032	0.00093733
0.01736	0.02153	0.02059
0.0175	0.0299	0.01101
0.0157	0.03719	0.0059
0.01511	0.00623	0.00239
0.00136	0.02307	0.00268
0.04458	0.00042702	0.0093
0.01229	0.00281	0.00313
0.00186	0.00183	0.02488
0.01054	0.00418	0.00428
0.01993	0.00403	0.00207
0.00281	0.03833	0.01657
0.00253	0.00456	0.00046157
0.01619	0.00194	0.00706
0.00275	0.00419	0.00247
0.00645	0.00325	0.02
0.00082096	0.00422	0.00495
0.00567	0.00923	0.00942
0.00342	0.03269	0.01591
0.01392	0.00991	0.00118
0.01594	0.03475	0.00939
0.02817	0.01326	0.01541
0.00489	0.02168	0.00459
0.01733	0.01886	0.00373
0.03008	0.00379	0.00205
0.00837	0.01134	0.02663
0.00848	0.00534	0.01227
0.00045973	0.00538	0.00424
0.04337	0.00711	0.03062
0.0113	0.0215	0.00052102
0.01275	0.00154	0.00652
0.02264	0.01073	0.000896
0.00434	0.00601	0.00712
0.00553	0.04041	0.0096
0.00099846	0.04347	5.1768e-05
0.00393	0.00451	0.02214
0.00559	0.0116	0.00516
0.00457	0.00863	0.00348
0.00407	0.00699	0.00214
0.01089	0.01395	0.01334
0.0031	0.00521	0.00618
0.01431	0.01224	0.02786
0.0033	0.00789	0.0033
0.00812	0.00919	0.00784
0.00276	0.01856	0.00456
0.04106	0.00286	0.02317
0.0065	0.00738	0.00503
0.01101	0.00957	0.00447
0.00348	0.00356	0.02852
0.00848	0.0121	0.00386
0.01138	0.00929	0.00583
0.00964	0.00206	0.00842
0.02846	0.00413	0.00737
0.00998	0.01562	0.00607
0.01476	0.03026	0.00302
0.00895	0.00876	0.00141
0.00286	0.02869	0.01695
0.01277	0.01158	0.00014293
0.01617	0.02013	0.02496
0.01124	0.01159	0.00456
0.00773	0.0306	0.00872
0.00543	0.01365	0.02508
0.00298	2.5354e-05	0.00109
0.00978	0.01246	0.00929
0.01457	0.00404	0.02837
0.02024	0.00997	0.02142
0.00262	0.00109	0.02031
0.00718	0.00159	0.003
0.01375	0.0009037	0.007
0.0022	0.00384	0.03745
0.00711	0.00951	0.01155
0.00291	0.00102	0.01427
0.01819	0.00204	0.01329
0.00284	0.01842	0.002
0.02371	0.00107	0.02044
0.01106	0.0407	0.0046
0.02593	0.01339	0.00026589
0.02019	0.0001626	0.03125
0.04182	0.00209	0.01046
0.01489	0.00556	0.00667
0.0043	0.00249	0.0301
0.01826	0.00334	0.01346
0.00011465	0.0058	0.00974
0.01185	0.00045988	0.01701
0.0079	0.006	0.00134
0.01245	0.00286	0.00494
0.00633	0.01222	0.00143
0.00131	0.00364	0.00619
0.02403	0.02387	0.01322
0.0069	0.00091204	0.00026526
0.0009703	0.00076634	0.01155
0.01682	0.00337	0.0146
0.01587	0.00739	0.00386
0.00629	0.00959	0.02308
0.00104	0.01187	0.00302
0.0032	0.0008556	0.00612
0.00095501	0.00619	0.02285
0.00958	0.00508	0.00138
0.00503	0.00526	0.00182
0.00738	0.01931	0.01576
0.01083	0.02509	0.00223
0.00367	0.00531	0.00162
0.01684	0.0138	0.01136
0.00026239	0.00588	0.01975
0.00136	0.02787	0.01249
0.04003	0.01786	0.05626
0.00015117	0.03683	0.01848
0.00429	0.10401	0.00241
0.00418	0.04309	0.02515
0.00036652	0.02252	0.00042532
0.00099337	0.00023633	0.0153
0.01728	0.01473	0.00119
0.00811	0.03836	0.00112
0.01717	0.00962	0.0167
0.01389	0.0296	0.00202
0.01016	0.00764	0.01799
0.00119	0.00472	0.00988
0.00239	0.0189	0.0007312
0.00944	0.01225	0.01737
0.0042	0.00128	0.01675
0.00245	0.03711	0.01868
0.01908	0.01153	0.01327
0.00817	0.00497	0.00182
0.00572	0.01282	0.0121
0.02239	0.00252	0.00522
0.00773	0.00607	0.01022
0.00141	0.0047	0.03448
0.0207	0.00439	0.00346
0.00467	0.04323	0.00138
0.00514	0.05181	0.02377
0.00752	0.06977	0.01427
0.00131	0.00484	0.00318
0.00369	0.04907	0.01708
0.00452	0.01443	0.00062907
0.00493	0.02746	0.00526
0.00515	0.01458	0.01507
0.00574	0.00192	0.00918
0.00932	0.0023	0.00428
0.02562	0.02224	0.01204
0.0093	0.01073	0.02427
0.00759	0.00834	0.02108
0.00941	0.03431	0.00311
0.01808	0.01159	0.01936
0.00971	0.01959	0.00649
0.02249	0.00411	0.00241
0.01549	0.00194	0.02467
0.00196	0.00162	0.00044073
0.00646	0.01842	0.00849
0.01587	0.01075	0.01906
0.00052998	0.00069172	0.00525
0.00932	0.00273	0.03217
0.0103	0.00078431	0.00942
0.0007548	0.01565	0.00392
0.00107	0.01238	0.00167
0.00671	0.04017	0.00603
0.01704	0.0015	0.00472
0.00706	0.00107	0.03031
0.0122	0.0225	0.00284
0.01365	0.00306	0.00961
0.00771	0.00947	0.01244
0.01062	0.03407	0.00134
0.00093083	0.00482	0.00577
0.01288	0.01107	0.00926
0.00303	0.01349	0.0053
0.00565	0.01194	0.00311
0.00587	0.01021	0.01561
0.00087211	0.03458	0.00706
0.00901	0.00617	0.011
0.00338	0.00592	0.01022
0.00138	0.0515	0.00572
0.01838	0.00328	0.00565
0.00012091	0.00155	0.04521
0.00050194	0.02032	0.00092943
0.01621	0.00268	0.01928
0.00032197	0.01775	0.02041
0.01476	0.06626	0.00463
0.00938	0.0285	0.02542
0.00146	0.01474	0.04272
0.0084	0.06879	0.01252
0.01199	0.0011	0.01064
0.00508	0.01128	0.01755
0.03976	0.02822	0.03187
0.00222	0.00125	0.00632
0.01079	0.04465	0.01163
0.00965	0.00606	0.01598
0.00055234	0.00825	0.00237
0.00378	0.00348	0.01228
0.01982	0.02429	0.01639
0.00775	0.00963	0.00663
0.01114	0.01653	0.00077198
0.00722	0.0229	0.04651
0.00383	0.00018826	0.01534
0.00807	0.02457	0.01067
0.00546	0.01095	0.01438
0.03137	0.02133	0.00579
0.01365	0.01229	0.02902
0.00118	0.0208	0.00504
0.00562	0.00203	0.00089131
0.00173	0.00582	0.00172
0.00986	0.06897	0.02116
0.01382	0.02827	0.00229
0.00623	0.05422	0.01033
0.01675	0.03241	0.00326
0.00074601	0.04579	0.00536
0.01015	0.00431	0.00829
0.00576	0.01925	0.00122
0.03811	0.02395	0.00409
0.02389	0.02128	0.0199
0.01673	0.01262	0.01269
0.01444	0.01468	0.0095
0.01394	0.02369	0.05532
0.01346	0.02275	0.00033721
0.005	0.01226	0.00333
0.00027892	0.00081527	0.00752
0.01482	0.00934	0.01518
0.00063862	0.00091173	0.00182
0.0073	0.00739	0.01061
0.00501	0.00436	0.00688
0.00109	0.0113	0.0044
0.03478	0.00163	0.02593
0.00176	0.0084	0.00896
0.00024471	0.00878	0.02555
0.01439	0.01941	0.03733
0.01259	0.00545	0.02652
0.00146	0.00183	0.03803
0.00239	0.0384	0.00294
0.02898	0.04161	0.00811
0.00214	0.02023	0.00272
0.00989	0.00823	0.01657
0.00662	0.00213	0.00449
0.00178	6.5209e-05	0.00284
0.02511	0.01509	0.01384
0.01954	0.00554	0.01308
0.01087	0.01061	0.06646
0.00355	0.00102	0.00554
0.00659	0.01505	0.00812
0.01843	0.02269	0.01372
0.00043794	0.00087786	0.00322
0.01885	0.00267	0.00744
0.00797	0.00826	0.02244
0.00372	0.00372	0.00699
0.03008	0.00754	0.02076
0.00437	0.0126	0.0034
0.00683	0.01805	0.01213
0.02696	0.003	0.00643
0.00639	0.01871	0.01399
0.00648	0.02219	0.00498
0.00201	0.00711	0.0091
0.01939	0.02134	0.00070824
0.00378	0.02733	0.01213
0.0152	0.01766	0.00943
0.01096	0.01969	0.00048596
0.01396	0.00067125	0.00552
0.00099128	0.01131	0.00060815
0.01092	0.03094	0.02005
0.01108	0.02569	0.00375
0.00774	0.00599	0.00307
0.03199	0.03246	0.02226
0.002	0.0795	0.00839
0.01152	0.07838	0.02174
0.00592	0.01986	0.0015
0.02298	0.00583	0.01414
0.00091297	0.01234	0.00098057
0.00491	0.01747	0.01064
0.00386	0.01829	0.02033
0.00776	0.00906	0.00581
0.0049	0.02847	0.04598
0.01703	0.03055	0.00306
0.00010193	0.01847	0.03012
0.01888	0.01175	0.00971
0.00525	0.00585	0.00279
0.00397	0.00491	0.0111
0.00894	0.00162	0.00048726
0.01877	9.5894e-05	0.00244
0.01286	0.00414	0.00693
0.00161	0.00706	0.0397
0.01123	0.01055	0.00318
0.00952	0.00381	0.01643
0.00912	0.01649	0.00495
0.01025	0.01537	0.00253
0.01776	0.00145	0.00541
0.00044195	0.026	0.05765
0.00925	0.04841	0.00328
0.00848	0.02852	0.00747
0.01703	0.01043	0.00264
0.00964	0.0188	0.01166
0.00030175	0.00991	0.04892
0.02333	0.00269	0.00113
0.00628	0.03524	0.01737
0.01694	0.06319	0.01363
0.0001127	0.02073	0.00347
0.00428	0.02958	0.03301
0.03275	0.05266	0.00399
0.01116	0.02511	0.01879
9.7541e-05	0.00619	0.03914
0.0199	0.02327	0.0101
0.02557	0.00042524	0.06721
0.00090508	0.0085	0.00277
0.00546	0.00097858	0.00506
0.01029	0.00011991	0.00655
0.0035	0.01106	0.03282
0.03693	0.00068542	0.00582
0.00070089	0.00787	0.00055219
0.00207	0.02629	0.00548
0.02375	4.4175e-06	0.02186
0.00563	0.01595	0.00424
0.02161	0.03193	0.01384
0.03152	0.0122	0.00246
0.04599	0.00482	0.00519
0.01007	0.0258	0.00199
0.03737	0.02591	0.00689
0.01333	0.0749	0.01387
0.01112	0.00087065	0.01376
0.00353	0.00975	0.00954
0.00297	0.00235	0.01826
0.00991	0.01183	0.00713
0.01509	0.00156	0.01228
0.00429	0.02703	0.01133
0.00307	0.00277	0.00518
0.02431	0.11086	0.03031
0.00078383	0.02305	0.00236
0.00178	0.01988	0.05016
0.00867	0.02442	0.01536
0.00060796	0.02276	0.00988
0.01875	0.03048	0.02721
0.01773	0.03624	0.00494
0.01438	0.03594	0.00856
4.1298e-05	0.02854	0.02417
0.01849	0.03786	0.00263
0.00722	0.01002	0.00805
0.00428	0.00743	0.00085025
0.01913	0.02912	0.01919
0.01359	0.00237	0.00765
0.00367	0.0302	0.00738
0.00277	0.01199	0.00244
0.00354	0.03101	0.00577
0.01413	0.0014	0.00739
0.01604	0.02977	0.02473
0.00181	0.00903	0.00078199
0.00795	0.01277	0.00853
0.0131	0.03611	0.00262
0.00018916	0.02954	0.01977
0.01035	0.03634	0.01178
0.01804	0.03332	0.00516
0.01691	0.02627	0.02794
0.00133	0.0253	0.00788
0.01246	0.02185	0.01751
0.00017003	0.01729	0.0523
0.00101	0.03014	0.00257
0.02465	0.1081	0.02766
0.00347	0.00117	0.00335
0.00245	0.02297	0.01258
0.01351	0.00050854	0.013
0.00692	0.01154	0.00626
0.00195	0.00167	0.0165
0.00294	0.00657	0.00697
0.0106	0.00038402	0.01916
0.01133	0.07502	0.01281
0.04343	0.03103	0.00681
0.00361	0.03286	0.00061539
0.03885	0.00273	0.00334
0.03224	0.01248	0.00121
0.01638	0.03397	0.01161
0.00196	0.02275	0.00921
0.0339	0.00056061	0.0184
0.00094815	0.02456	0.00298
0.00023558	0.0105	2.951e-05
0.04374	0.00033587	0.00466
0.0045	0.01292	0.02004
0.02506	0.00031144	0.00556
0.00602	0.00333	0.00402
0.00308	0.01415	0.00144
0.03324	0.00037478	0.06099
0.01616	0.0248	0.01539
0.00239	0.00125	0.0418
0.01657	0.01884	0.00973
0.02215	0.03735	0.00165
0.00446	0.01023	0.0286
0.00174	0.02029	0.00119
0.01276	0.04447	0.01058
0.00944	0.04171	0.01269
0.03333	0.00199	0.00436
0.00573	0.0082	0.05611
0.01417	0.01595	0.01489
0.00979	0.02403	0.00091497
0.01833	0.02364	0.00163
0.00923	0.05714	0.00431
0.00462	0.01099	0.03585
0.0194	0.00334	0.00297
0.00092715	0.01489	1.5843e-05
0.02093	0.01485	0.00803
0.01695	0.00952	0.00919
0.00569	0.00811	0.00955
0.01621	0.00497	0.03336
0.01878	0.00583	0.00182
0.0088	0.00264	0.00155
0.01991	0.00244	0.00347
0.00585	0.00474	0.0056
0.01781	0.01104	0.00050353
0.01395	0.01642	0.01166
0.00416	0.01451	0.01354
0.01979	0.02481	0.00396
0.00118	0.04155	0.05141
0.0061	0.00509	0.01023
0.00303	0.02136	0.01113
0.0119	0.00754	0.01006
0.00284	0.01642	0.00733
0.01253	0.00943	0.01112
0.01364	0.01506	0.00422
0.01836	0.09568	0.01832
0.00284	0.07572	0.01101
0.04957	0.03321	0.02765
0.00557	0.00448	0.00361
0.00344	0.01321	0.00684
0.01868	0.02559	0.01698
0.00301	0.04503	0.00617
0.00231	0.00072412	0.00217
0.01684	0.02652	0.00021385
0.02692	0.0082	0.00774
0.00051651	0.01834	0.01145
0.02383	0.00658	0.0024
0.00375	0.00709	0.01862
0.00648	0.0126	0.01045
0.00815	0.01119	0.01328
0.02622	0.00725	0.00535
0.02007	0.01783	0.01319
0.00594	0.00967	0.0091
0.03655	0.00991	0.02977
0.01328	0.01271	0.00517
0.00341	0.00464	0.0323
0.03224	0.0023	0.00155
0.0017	0.00032758	0.00546
0.03084	0.01468	0.01701
0.0055	0.01331	0.00825
0.01075	0.00249	0.0076
0.01422	0.02884	0.06002
0.01451	0.00029726	0.01108
0.04813	0.02379	0.01641
0.0059	0.00291	0.00017454
0.00468	0.00301	0.00784
0.01361	0.03723	0.01183
0.00195	0.02167	0.00134
0.02504	0.08372	0.00678
0.0025	0.02935	0.00481
0.01315	0.00648	0.02347
0.01716	0.03081	0.02236
0.00668	0.04313	0.03904
0.0017	0.02968	0.01814
0.00378	0.00259	0.00489
0.03316	0.00421	0.01135
0.00656	0.00577	0.00557
0.00691	0.00468	0.00542
0.00609	0.02044	0.00802
0.00207	0.00039067	0.00173
0.01721	0.02633	0.00806
4.8422e-05	0.0066	0.01733
0.00777	0.01178	0.00537
0.01955	0.00284	0.0019
0.00884	0.01781	0.06556
0.02442	0.00182	0.0104
0.02753	0.00149	0.00185
0.01046	0.02307	0.03394
0.03194	0.00214	0.00801
0.01297	0.0166	0.00155
0.01092	0.00212	0.00323
0.00196	0.05057	0.01018
0.02518	0.03806	0.0008085
0.00905	0.04054	0.00684
0.01223	0.01171	0.00043074
0.04047	0.06953	0.01695
0.00117	0.00448	0.00661
0.00739	0.00673	0.00195
0.01145	0.00379	0.00161
0.00696	0.01645	0.02905
0.06011	0.03039	0.00835
0.00416	0.00036353	0.01343
0.01444	0.04735	0.00010089
0.01342	0.00035055	0.02295
0.0111	0.00424	0.02531
0.00473	0.03954	0.00814
0.00763	0.00632	0.00033275
0.03017	0.01364	0.01205
0.00359	0.01737	0.005
0.0055	0.00107	0.00354
0.01725	0.00728	0.03152
0.00965	0.00997	0.00381
0.0063	0.01033	0.01378
0.05229	0.02188	0.02549
0.00792	0.01297	0.02064
0.01564	0.01165	0.00175
0.00549	0.07921	0.00682
0.01891	0.00734	0.05048
0.00107	0.04839	0.00895
0.01445	0.07828	0.00133
0.00195	0.05553	0.03892
0.019	0.00111	0.01118
0.00835	0.00634	0.00322
0.00352	0.02653	0.02715
0.04418	0.00233	0.00433
0.00029641	0.03709	0.00337
0.00441	0.00563	0.00155
0.02653	0.0218	0.00933
0.00186	0.0086	0.013
0.00085286	0.02412	0.00278
0.03179	0.0015	0.00219
0.00134	0.00153	0.00616
0.05093	0.03548	0.00313
0.00018238	0.00067311	0.00396
0.00094216	0.0047	0.01097
0.01119	0.02264	0.00606
0.00776	0.00359	0.00122
0.00502	0.02562	0.00325
0.01156	0.02268	0.02673
0.02095	0.00525	0.00387
0.00391	0.05058	0.0089
0.00295	0.0111	0.00102
0.01794	0.01287	0.00153
0.01184	0.01696	0.00674
0.0211	0.00663	0.00661
0.00396	0.01625	0.00386
0.02299	0.00111	0.00332
0.01285	0.05325	0.00116
0.00142	0.00226	0.01497
0.00135	0.02497	0.00923
0.02289	0.00672	0.00663
0.00015321	0.01072	0.00514
0.0013	0.03589	0.0095
0.02643	0.01732	0.00371
0.00623	0.02706	0.01831
0.01022	0.00654	0.00246
0.02263	0.02403	0.00855
0.02115	0.01574	0.00406
0.01386	0.00321	0.00784
0.01401	0.0477	0.00566
0.0106	0.01633	0.01415
0.01726	0.02808	0.00010884
0.01077	0.00568	0.00481
0.00292	0.00051241	0.01525
0.00858	0.06502	0.01663
0.01245	0.04789	0.0207
0.01398	0.02167	0.00156
0.0348	0.01055	0.00175
0.00286	0.04341	0.0292
0.00589	0.00643	0.00028549
0.03904	0.00842	0.00072663
0.00578	0.00858	0.00287
0.01959	0.03281	0.00155
0.00944	0.01298	0.00754
0.01051	0.05025	0.00618
0.01255	0.00626	0.02689
0.0026	0.0066	0.01799
0.01001	0.03216	0.00255
0.00442	0.02557	0.01252
0.01565	0.02439	0.01556
0.0044	0.01202	0.00054389
0.01642	0.01112	0.01462
0.00022837	0.02859	0.00444
0.02846	0.00197	0.00204
0.00461	0.01034	0.00758
0.00542	0.06988	0.00661
0.03214	0.01456	0.03988
0.00187	0.14092	0.00184
0.01635	0.03023	0.03897
0.04229	0.02239	0.03567
0.01671	0.05785	0.01506
0.00405	0.02495	0.03149
0.01287	0.0101	0.00795
0.0167	0.00762	0.01979
0.01601	0.09302	0.00799
0.00854	0.0103	0.02793
0.01061	0.01981	0.00259
0.02716	0.0092	0.00882
0.00233	0.00045266	0.03513
0.04554	0.01782	0.00142
0.00448	0.04197	0.00161
0.0086	0.00181	0.02594
0.00059676	0.02274	0.00087341
0.05755	0.00723	0.00703
0.00271	0.00887	0.00553
0.00523	0.01018	0.00701
0.05435	0.02802	0.01361
0.00576	0.0293	0.00428
0.01718	0.01078	0.00595
0.01312	0.0064	0.00985
0.00236	0.03847	0.00231
0.0252	0.00249	0.01113
0.00365	0.00555	0.01394
0.02958	0.00554	0.02112
0.01764	0.01112	0.03035
0.02853	0.00557	0.00105
0.03394	0.00523	0.0361
0.03317	0.00495	0.03081
0.02614	0.02707	0.00461
0.00375	0.03388	0.00453
0.05424	0.02305	0.0342
0.00108	0.02203	0.00215
0.03079	0.00562	0.01119
0.00172	0.00113	0.03214
0.01273	0.03552	0.02087
0.00609	0.00031016	0.0412
0.01248	0.00245	0.01675
0.01132	0.01836	0.00578
0.00537	0.00265	0.02608
0.02346	0.01085	0.01324
0.03563	0.00406	0.0546
0.01128	0.04011	0.0074
0.0029	0.00586	0.00197
0.04704	0.01237	0.05454
0.00789	0.00356	0.0075
0.01786	0.02338	0.00547
0.06506	0.00987	0.06188
0.03104	0.00349	0.00484
0.00639	0.01524	0.02446
0.0078	0.00908	0.01209
0.05419	0.02759	0.00519
0.00237	0.01941	0.00327
0.02047	0.00988	0.01972
0.02774	0.01855	0.01288
0.00416	0.01553	0.02189
0.00933	0.0083	0.00019367
0.00718	0.00411	0.03249
0.01473	0.01493	0.01572
0.00324	0.00355	0.02968
0.03589	0.00743	0.02029
0.00234	0.03279	0.00637
0.00881	0.00231	0.03326
0.02523	0.02932	8.6827e-05
0.02022	0.02887	0.04396
0.00871	0.00721	0.00689
0.01775	0.01575	0.01988
0.0107	0.01469	0.00561
0.00537	0.00048403	0.02174
0.00469	0.01178	0.00274
0.00941	0.01736	0.07047
0.00495	0.03665	0.00173
0.02459	0.02192	0.01112
0.00062198	0.01668	0.01356
0.04034	0.02134	0.02855
0.00453	0.0028	0.00525
0.00931	0.01249	0.00352
0.02534	0.02333	0.04333
3.4751e-05	0.00672	0.00249
0.02699	0.00041766	0.01476
0.00887	0.00625	0.01239
0.04931	0.01247	0.00416
0.00102	0.00060113	0.0162
0.00798	0.03321	0.00451
0.02844	0.02822	0.03042
0.00311	0.03622	0.01776
0.00507	0.01308	0.02963
0.00925	0.03537	0.01951
0.0073	0.01176	0.03232
0.00842	0.00013295	0.01173
0.03227	0.00135	0.03235
0.00094905	0.0082	0.01608
0.03613	0.00222	0.03915
0.00468	0.02955	0.00068799
0.00491	0.00839	0.02562
0.03046	0.01301	0.00909
0.02808	0.00243	0.00366
0.01256	0.02243	0.01676
0.00377	0.00324	0.00515
0.04341	0.02449	0.00529
0.00411	0.02491	0.02698
0.02419	0.01443	0.00314
0.0175	0.04537	0.00907
0.02692	0.04694	0.02511
0.0254	0.02256	0.01404
0.03667	0.00182	0.0014
0.00864	0.00030666	0.05228
0.0171	0.00397	0.00423
0.01951	0.01956	0.00108
0.0212	0.00518	0.0619
0.01258	0.00554	0.00475
0.01632	0.02291	0.00713
0.01529	0.0193	0.01409
0.02268	0.0037	0.02378
0.00161	0.01084	0.01176
0.02699	0.00687	0.02136
0.01336	0.01146	0.02667
0.00201	0.00036559	0.02502
0.00767	0.00956	0.01125
0.03015	0.01344	0.02807
0.02634	0.00217	0.01586
0.00305	0.01914	0.01573
0.01694	0.0023	0.02966
0.00857	0.01341	0.00418
0.01642	0.02186	0.03605
0.00864	0.0124	0.03425
0.03153	0.00901	0.00572
0.01963	0.0279	0.05129
0.01263	0.00611	0.01781
0.00866	0.01095	0.03432
0.01456	0.04008	0.00698
0.0154	0.01263	0.05477
0.00755	0.00994	0.03514
0.01163	0.05671	0.0131
0.02297	0.04913	0.01582
0.00578	0.00090182	0.01349
0.01285	0.00477	0.0341
0.01148	0.002	0.00515
0.00087639	0.01962	0.02475
0.00877	0.00729	0.0085
0.0037	0.00707	0.01203
0.02409	0.01399	0.0135
0.0041	0.00038245	0.00598
0.00266	0.00127	0.01459
0.02435	0.01298	0.01839
0.03145	0.01239	0.01522
0.00088056	0.01055	0.02516
0.00891	0.00923	0.02072
0.0229	0.02412	0.01055
0.00714	0.00788	0.00323
0.04535	0.00083052	0.04636
0.02132	0.01503	0.00785
0.0045	0.00334	0.00312
0.02942	0.00188	0.03452
0.00891	0.01383	0.00904
0.00347	0.01458	0.00652
0.07219	0.01529	0.00643
0.00188	0.00959	0.00651
0.01572	0.04843	0.02063
0.01866	0.03297	0.00569
0.06248	0.00905	0.00479
0.00536	0.02547	0.03524
0.03184	0.02625	0.00225
0.00555	0.0014	0.02295
0.02282	0.01238	0.00052152
0.00025421	0.01194	0.01816
0.0173	0.00677	0.00267
0.01632	0.00489	0.01839
0.00516	0.02521	0.03743
0.00229	0.06839	0.00405
0.04162	0.06365	0.02365
0.0065	0.02636	0.00693
0.00843	0.01706	0.03846
0.03705	0.00174	0.03348
0.02088	0.02334	0.01708
0.02365	0.02636	0.01465
0.00509	0.07338	0.03533
0.01974	0.00666	0.01203
0.01801	0.01695	0.00163
0.02399	0.04151	0.03878
0.00871	0.0088	0.01534
0.02558	0.00843	0.01825
0.01451	0.02338	0.08773
0.03047	0.01039	0.00077213
0.01099	0.02761	0.01038
0.03206	0.03628	0.01186
0.00153	0.00066088	0.0384
0.04031	0.00762	8.456e-05
0.0094	0.00079466	0.0303
0.01114	0.0252	0.00445
0.03102	0.00271	0.00398
0.01812	0.02576	0.04378
0.01001	0.02783	0.00833
0.00436	0.03054	0.033
0.01924	0.02924	0.00554
0.00534	0.0075	0.02433
0.01069	0.00458	0.01049
0.02845	0.00177	0.02556
0.05204	0.01102	0.00531
0.00267	0.00877	0.00827
0.02659	0.00534	0.01337
0.01605	0.00437	0.00345
0.00586	0.0337	0.01003
0.02732	0.0137	0.00731
0.01503	0.0865	0.01878
0.00491	0.01571	0.02045
0.01971	0.03568	0.00532
0.01533	0.0477	0.04345
0.00607	0.03589	0.00689
0.00945	0.0008876	0.05236
0.0454	0.02379	0.00535
0.00379	0.05165	0.00811
0.05992	0.01107	0.03263
0.01078	0.00479	0.02669
0.05321	0.07392	0.01869
0.0356	0.01837	0.03717
0.01592	0.01014	0.00943
0.02122	0.01617	0.00157
0.01749	0.01121	0.03125
0.01162	0.04337	0.01267
0.02402	0.02344	0.00577
0.02966	0.00923	0.03912
0.02074	0.00192	0.01596
0.03688	0.01134	0.00879
0.00684	0.04236	0.01459
0.00834	0.04284	0.01477
0.03502	0.03009	0.00077053
0.00778	0.04051	0.03005
0.03245	0.00192	0.01137
0.02826	0.0374	0.00744
0.02665	0.05543	0.02182
0.00616	0.00331	0.00964
0.0367	0.02598	0.0041
0.0302	0.02155	0.01916
0.00373	0.01467	0.03347
0.04356	0.00422	0.00445
0.00655	0.01608	0.01355
0.02898	0.02318	0.02525
0.05951	0.07776	0.00731
0.00499	0.07049	0.00148
0.01844	0.02672	0.00657
0.01375	0.04798	0.02883
0.01924	0.02054	0.0129
0.00965	0.06642	0.00561
0.02289	0.00017748	0.007
0.01788	0.00883	0.01347
0.01291	0.00309	0.01752
0.05012	0.01634	0.00756
0.00404	0.01665	0.08149
0.02808	0.00045267	0.02596
0.00888	0.01937	0.00466
0.01756	0.02156	0.0436
0.00866	0.04865	0.03
0.05559	0.01543	0.00126
0.00079829	0.01067	0.06051
0.00913	0.01438	0.02111
0.01681	0.04543	0.00658
0.0274	0.00137	0.02364
0.03047	0.0007999	0.06964
0.00171	0.04406	0.00166
0.01974	0.01954	0.02433
0.04731	0.02011	0.02675
0.00834	0.00188	0.0087
0.01387	0.0083	0.02757
0.01642	0.00726	0.02008
0.00819	0.03118	0.02999
0.0145	0.01903	0.00084539
0.02218	0.00733	0.02556
0.02194	0.05488	0.01064
0.02089	0.04089	0.0291
0.02161	0.00975	0.05178
0.01892	0.01438	0.01075
0.0372	0.00799	0.03352
0.00767	0.00887	0.03223
0.00573	0.02278	0.00466
0.02066	0.02153	0.03336
0.02063	0.00087764	0.00683
0.04071	0.00163	0.0221
0.02494	0.00956	0.02177
0.03343	0.01752	0.00868
0.01332	0.0136	0.01996
0.01469	0.00859	0.01361
0.0004855	0.01276	0.04685
0.04658	0.00434	0.00277
0.0039	0.00778	0.01363
0.03164	0.06018	0.04394
0.07551	0.01225	0.00314
0.0165	0.00614	0.02039
0.02681	0.00134	0.03628
0.03438	0.00065674	0.00109
0.03554	0.00217	0.04217
0.01079	0.00102	0.01296
0.02776	0.03401	0.03083
0.01985	0.01772	0.01679
0.02063	0.02913	0.02873
0.01008	0.01745	0.06822
0.02132	4.8549e-05	0.00302
0.0209	0.03035	0.01285
0.02248	0.00508	0.02879
0.01535	0.00353	0.01789
0.00277	0.01566	0.00524
0.01757	0.03095	0.05089
0.00581	0.00491	0.01623
0.00508	0.00649	0.0038
0.03679	0.0268	0.04274
0.01013	0.0042	0.0096
0.00586	0.00924	0.00914
0.04963	0.00744	0.01518
0.03402	0.01745	0.03572
0.00052086	0.0184	0.01452
0.06495	0.02299	0.06049
0.01114	0.04574	0.00677
0.01529	0.04331	0.00211
0.0445	0.04776	0.04779
0.01439	0.06111	0.00798
0.01633	0.00706	0.01388
0.01185	0.00718	0.02341
0.0357	0.00167	0.04052
0.04108	0.0058	0.02759
0.00312	0.02522	0.00712
0.02701	0.00067551	0.02786
0.03154	0.0368	0.05569
0.01445	0.00316	0.01121
0.002	0.00319	0.01911
0.02471	0.001	0.05165
0.03778	0.01694	0.00873
0.00081836	0.04053	0.0303
0.03101	0.01882	0.00836
0.03786	0.00355	0.01414
0.01655	0.0069	0.04855
0.01645	0.00089705	0.04806
0.02499	0.04754	0.03448
0.01563	0.01608	0.02025
0.00969	0.00642	0.02096
0.00276	0.03799	0.09355
0.03019	0.00741	0.03367
0.00723	0.02016	0.02316
0.02582	0.02455	0.0211
0.02093	0.02089	0.00758
0.0052	0.03122	0.03768
0.02372	0.02098	0.00952
0.0169	0.00642	0.00189
0.00044798	0.00024874	0.03591
0.00906	0.00418	0.03149
0.06677	0.00979	0.00904
0.01171	0.01669	0.01516
0.02005	0.00657	0.0087
0.03822	0.0056	0.02077
0.01545	0.01416	0.01829
0.02223	0.00165	0.05218
0.0052	0.01555	0.01121
0.08127	0.03761	0.003
0.00029656	0.00056965	0.03164
0.0356	0.01704	0.00935
0.03096	0.03717	0.00927
0.04596	0.00829	0.05009
0.01553	0.00024148	3.0275e-07
0.0155	0.0028	0.03877
0.04535	0.01865	0.00015607
0.0409	0.01335	0.01635
0.03741	0.01775	0.03296
0.04452	0.02151	0.01072
0.02011	0.00304	0.0081
0.00551	0.0089	0.01514
0.06853	0.00111	0.01381
0.00295	0.00904	0.01364
0.0221	0.01645	0.01036
0.06362	0.00279	0.01213
0.0013	0.00031077	0.02807
0.05408	0.00694	0.00869
0.03826	0.0023	0.01982
0.00967	0.0196	0.03258
0.04564	0.00724	0.01705
0.03171	0.07244	0.00504
0.01846	0.0065	0.01887
0.00612	0.00025564	0.03523
0.04444	0.00875	0.00587
0.02641	0.01265	0.01005
0.0148	0.00245	0.01969
0.019	0.0051	0.04206
0.05287	0.00923	0.01016
0.01135	0.01903	0.01375
0.11359	0.01661	0.0315
0.00477	0.0035	0.00133
0.02502	0.04985	0.01769
0.05051	0.0185	0.01097
0.00264	0.0081	0.01572
0.04512	0.05061	0.00356
0.00811	0.01113	0.00507
0.01464	0.01264	0.02349
0.02718	0.01348	0.0023
0.01662	0.00512	0.02234
0.02263	0.00411	0.0002028
0.00702	0.02383	0.05072
0.01747	0.0029	0.02179
0.03056	0.01628	0.01255
0.00723	0.0438	0.01998
0.01892	0.01662	0.00543
0.01766	0.00745	0.00493
0.00075927	0.00486	0.02241
0.02844	0.03756	0.00555
0.01535	0.01655	0.02595
0.02468	0.03126	0.01213
0.00954	0.00278	0.01258
0.01444	0.01567	0.06086
0.01794	0.05447	0.00446
0.00176	0.01045	0.01446
0.0323	0.03273	0.03374
0.02944	0.04954	0.01159
0.03073	0.06047	0.00243
0.03185	0.01182	0.00661
0.00231	0.00167	0.00957
0.02903	0.04032	0.04393
0.00902	0.0044	0.00861
0.01693	0.04361	0.00079096
0.02595	0.00525	0.04988
0.01267	0.03117	0.02025
0.05789	0.02479	0.01633
0.00317	0.00158	0.08708
0.05094	0.04178	0.00027822
0.01173	0.00207	0.00163
0.01088	0.00794	0.02592
0.01391	0.01758	0.00030732
0.05216	0.03261	0.04906
0.01525	0.00037871	0.00168
0.0042	0.05683	0.02802
0.03764	0.01984	0.00715
0.00866	0.0139	0.01616
0.01285	0.03228	0.00161
0.02787	0.0077	0.01308
0.03733	0.01918	0.04518
0.06252	0.01034	0.02066
0.04706	0.01281	0.0407
0.03746	0.007	0.01653
0.02739	0.09492	0.00271
0.02257	0.04059	0.01102
0.0081	0.02995	0.00399
0.03796	0.0329	0.01466
0.00557	0.01267	0.00234
0.02491	0.00536	0.07779
0.01027	0.01257	0.00979
0.00804	0.02947	0.00195
0.01187	0.00514	0.02454
0.02155	0.01454	0.02589
0.03344	0.07188	0.00529
0.01395	0.00987	0.01895
0.0191	0.00112	0.01296
0.01791	0.00949	0.00781
0.02908	0.02381	0.01302
0.0255	0.0129	0.00629
0.00636	0.01641	0.02691
0.06932	0.00096467	0.04276
0.03267	0.0258	0.00169
0.00623	0.00813	0.0316
0.04815	0.04208	0.02669
0.04675	0.00606	0.00188
0.0006589	0.01253	0.02928
0.04206	0.05815	0.01332
0.06483	0.04243	0.01356
0.00393	0.00746	0.03922
0.01469	0.00538	0.01648
0.04656	0.07721	0.004
0.01851	0.01351	0.03345
0.01725	0.00047231	0.00999
0.06331	0.11087	0.01612
0.01498	0.00246	0.01083
0.04628	0.02976	0.0103
0.03036	0.01338	0.03747
0.01233	0.04302	0.01199
0.03116	0.00771	0.01171
0.02851	0.00583	0.06972
0.03949	0.03113	0.01155
0.01585	0.01167	0.01132
0.04395	0.02138	0.1071
0.04462	0.03391	0.000295
0.00375	0.00951	0.0344
0.00391	0.00367	0.02968
0.04038	0.00439	0.00528
0.02314	0.01762	0.02807
0.02773	0.0341	0.02227
0.00193	0.00283	0.02719
0.05992	0.00905	0.04315
0.05013	0.0521	0.01221
0.00222	0.00037181	0.01046
0.03475	0.00156	0.02455
0.03088	0.0465	0.00839
0.00725	0.01775	0.01626
0.00839	0.01221	0.04887
0.01185	0.00292	0.00685
0.00917	0.05999	0.02958
0.00923	0.03881	0.02959
0.05563	0.00342	0.00308
0.00911	0.07052	0.01464
0.01073	0.02546	0.0251
0.05069	0.02682	0.0232
0.01791	0.01723	0.00074318
0.0267	0.00469	0.00403
0.02203	0.07316	0.06305
0.02533	0.00662	0.00149
0.01103	0.0341	0.04909
0.03472	0.01779	0.0086
0.01552	0.00098204	0.02026
0.01316	0.01088	0.03501
0.0556	0.00184	0.01855
0.01342	0.07602	0.0221
0.12082	0.04065	0.00821
0.01452	0.01951	0.0172
0.02278	0.03384	0.00323
0.03719	0.02895	0.0452
0.01009	0.06992	0.02217
0.00902	0.01188	0.01611
0.0152	0.01569	0.0493
0.00582	0.01746	0.00374
0.01547	0.01623	0.00104
0.01936	0.03567	0.03069
0.01406	0.03234	0.01528
0.00513	0.02666	0.03227
0.00986	0.01357	0.00636
0.01627	0.01415	0.03865
0.01879	0.00399	0.01814
0.03294	0.05644	0.0542
0.02771	0.0084	0.0236
0.01695	0.00558	0.01249
0.01019	0.02824	0.00474
0.05401	0.0148	0.04105
0.0102	0.0214	0.00783
0.01915	0.00955	0.0436
0.02739	0.08682	0.01539
0.00593	0.00219	0.00503
0.04031	0.04371	0.05021
0.00781	0.05229	0.00195
0.03142	0.01429	0.03185
0.03521	0.01371	0.00559
0.01613	0.02449	0.01041
0.03543	0.05208	0.01107
0.00528	0.00224	0.02965
0.0413	0.00816	0.00219
0.02744	0.03752	0.03784
0.00892	0.00291	0.03307
0.02814	0.03267	0.01605
0.02175	0.01731	0.05426
0.02019	0.00239	0.01703
0.01515	0.0096	0.0031
0.03246	0.00774	0.05701
0.01846	0.01088	0.00224
0.02576	0.00835	0.01504
0.00538	0.05166	0.03699
0.04378	0.00704	0.02555
0.01037	0.0334	0.0011
0.01015	0.03323	0.0349
0.11146	0.03359	0.0358
0.01444	0.04778	0.01101
0.01153	0.06558	0.029
0.07963	0.00066937	0.02547
0.00443	0.00427	0.04047
0.01921	0.01687	0.00136
0.03566	0.02172	0.03744
0.01672	0.01659	0.03085
0.00391	0.00288	0.004
0.0269	0.0081	0.00352
0.02508	0.00461	0.02436
0.00068905	0.00197	0.02459
0.07616	0.09468	0.0334
0.00748	0.01318	0.0215
0.00197	0.03265	0.01295
0.07036	0.02645	0.01748
0.01878	0.00879	0.00636
0.00263	0.00411	0.03962
0.06448	0.01793	0.0147
0.02315	0.0314	0.01074
0.02677	0.02463	0.04214
0.02709	0.00872	0.00945
0.02923	0.00294	0.04669
0.0018	0.02956	0.00039144
0.05528	0.02147	0.00673
0.01614	0.00755	0.01325
0.02699	0.00072689	0.00505
0.01775	0.02867	0.02457
0.01653	0.02293	0.01255
0.03477	0.01972	0.0032
0.01476	0.00634	0.01746
0.01556	0.00475	0.02269
0.00672	0.01073	0.01165
0.01717	0.01326	0.01493
0.01886	0.00173	0.01304
0.03214	0.01234	0.02863
0.02771	0.00166	0.01437
0.01473	0.00814	0.04541
0.01379	0.03116	0.00438
0.03401	0.03979	0.04192
0.01625	0.04335	0.00231
0.04298	0.0645	0.03446
0.03799	0.00293	0.02928
0.01126	0.01486	0.01065
0.05567	0.04361	0.03243
0.0233	0.00094206	0.02918
0.01137	0.00964	0.02502
0.04914	0.03445	0.01075
0.03364	0.04395	0.01726
0.01879	0.00118	0.00784
0.02255	0.065	0.03281
0.0316	0.02378	0.02446
0.01147	0.00411	0.02898
0.00242	0.0383	0.01261
0.09075	0.01647	0.00679
5.8121e-05	0.08235	0.00714
0.01472	0.00935	0.02291
0.01514	0.00316	0.02671
0.0675	0.04017	0.02683
0.00362	0.01499	0.00835
0.02122	0.01955	0.02079
0.05538	0.00713	0.02274
0.02268	0.00429	0.00923
0.03345	0.04228	0.02498
0.00255	0.01232	0.01718
0.02263	0.03217	0.00136
0.01179	0.01739	0.04154
0.01706	0.01276	0.00571
0.00255	0.004	0.00198
0.03751	0.04599	0.04049
0.02138	0.03205	0.01748
0.00881	0.00705	0.00856
0.01424	0.0345	0.0175
0.01809	0.05055	0.02382
0.02674	0.02514	0.01149
0.0139	0.01015	0.0097
0.01271	0.05435	0.01781
0.05457	0.01445	0.01273
0.00681	0.01286	0.04546
0.01631	0.03341	0.04242
0.01751	0.00304	0.00553
0.03509	0.00988	0.02408
0.0172	0.0313	0.01118
0.0103	0.00070486	0.01455
0.01296	0.03067	0.01676
0.0262	0.00539	0.024
0.01505	0.02136	0.00449
0.01621	0.0037	0.02122
0.00956	0.01913	0.00639
0.02822	0.02467	0.00088779
0.02129	0.01262	0.04773
0.00417	0.00763	0.01956
0.08215	0.032	0.02279
0.00575	0.00412	0.00777
0.01963	0.04256	0.01763
0.03827	0.0003977	0.02991
0.00956	0.00792	0.00058522
0.0118	0.03871	0.08086
0.04543	0.0029	0.02059
0.01676	0.0096	0.0062
0.02005	0.00411	0.01251
0.05897	0.0024	0.02131
0.00221	0.02081	0.00734
0.02277	0.01005	0.00931
0.00948	0.02088	0.04943
0.05794	0.03134	0.00011967
0.01818	0.0035	0.04593
0.03993	0.02997	0.01603
0.03047	0.02193	0.00129
0.02085	0.00203	0.0257
0.01199	0.01861	0.03453
0.05405	0.04218	0.00265
0.01652	0.01591	0.00773
0.02861	0.01619	0.01125
0.03045	0.07093	0.03365
0.00697	0.01107	0.00591
0.04857	0.01195	0.01942
0.0107	0.02183	0.05483
0.032	0.00896	0.00080667
0.03437	0.012	0.03635
0.02221	0.03126	0.04255
0.04088	0.05839	0.00596
0.01256	0.00854	0.00166
0.01527	0.04524	0.04937
0.03714	5.9231e-05	0.00308
0.01613	0.03031	0.00909
0.04743	0.03211	0.05779
0.02431	0.00151	0.02126
0.01295	0.06085	0.00223
0.02645	0.01296	0.04285
0.01406	0.04543	0.01197
0.0465	0.01953	0.00027267
0.00333	0.00656	0.0142
0.07284	0.00733	0.01216
0.03768	0.06314	0.02512
0.00411	0.00152	0.00991
0.0315	0.02122	0.01079
0.03998	0.0167	0.06934
0.00095902	0.00302	0.00135
0.02008	0.02761	0.00961
0.02257	0.00448	0.02448
0.06364	0.02356	0.00876
0.01552	0.01183	0.00155
0.03916	0.02932	0.02225
0.01853	0.02407	0.01386
0.02023	0.04955	0.01217
0.03248	0.03363	0.03647
0.00117	0.01312	0.01302
0.08523	0.01749	0.01473
0.05243	0.00373	0.04882
0.00382	0.02977	0.00437
0.05608	0.01007	0.04174
0.0149	0.03837	0.0025
0.02517	0.00239	0.01719
0.01896	0.00509	0.00578
0.01671	0.03453	0.0187
0.0475	0.02708	0.00436
0.01316	0.00119	0.0166
0.06106	0.04288	0.00964
0.0065	0.0063	0.01013
0.01222	0.00016341	0.03087
0.03848	0.02356	0.00912
0.0068	0.00815	0.01268
0.03687	0.01429	0.00145
0.03381	0.02156	0.01722
0.0194	0.00643	0.01931
0.03443	0.08967	0.00326
0.04886	0.00479	0.02696
0.02792	0.02824	0.04671
0.01555	0.01692	0.00184
0.01391	0.00698	0.00356
0.04819	0.00108	0.03537
0.00283	0.04852	0.01571
0.05701	0.00268	0.04529
0.01035	0.00105	0.00612
0.01691	0.01016	0.02753
0.02695	0.00388	0.00191
0.0077	0.00326	0.02434
0.01805	0.00785	0.01517
0.01167	0.01327	0.0239
0.01096	0.00204	0.01014
0.02353	0.0078	0.01689
0.02063	0.00137	0.02429
0.01411	0.02792	0.00433
0.00371	0.01051	0.03489
0.07187	0.00898	0.032
0.00143	0.03833	0.01728
0.02764	0.0168	0.00807
0.05062	0.04188	0.01379
0.00725	0.00254	0.00391
0.01001	0.03473	0.02451
0.02395	0.04828	0.0098
0.024	0.00418	0.01795
0.00669	0.00475	0.03256
0.02745	0.0105	0.00938
0.03811	0.01949	0.01825
[truncated: 12,944 more rows]

## Sheet: Fig. S7 (Fig. 1b)
0	0	0	0	0	0	0	0	0	0	0	0	0	0	0	0	0	0	0	0	0	0	0	0	0	0	0	0	0	0	0	0	0	0	0	0	0	0	0	0	0	0	0	0	0	0	0	0	0	0
0	0	0	0	0	0	0	0	0	0	0	0	0	0	0	0	0	0	0	0	0	0	0	0	0	0	0	0	0	0	0	0	0	0	0	0	0	0	0	0	0	0	0	0	0	0	0	0	0	0
0	0	0	0	0	0	0	0	0	0	0	0	0	0	0	0	0	0	0	0	0	0	0	0	0	0	0	0	0	0	0	0	0	0	0	0	0	0	0	0	0	0	0	0	0	0	0	0	0	0
0	0	0	0	0	0	0	0	0	0	0	0	0	0	0	0	0	0	0	0	0	0	0	0	0	0	0	0	0	0	0	0	0	0	0	0	0	0	0	0	0	0	0	0	0	0	0	0	0	0
0	0	0	0	0	0	0	0	0	0	0	0	0	0	0	0	0	0	0	0	0	0	0	0	0	0	0	0	0	0	0	0	0	0	0	0	0	0	0	0	0	0	0	0	0	0	0	0	0	0
0	0	0	0	0	0	0	0	0	0	0	0	0	0	0	0	0	0	0	0	0	0	0	0	0	0	0	0	0	0	0	0	0	0	0	0	0	0	0	0	0	0	0	0	0	0	0	0	0	0
0	0	0	0	0	0	0	0	0	0	0	0	0	0	0	0	0	0	0	0	0	0	0	0	0	0	0	0	0	0	0	0	0	0	0	0	0	0	0	0	0	0	0	0	0	0	0	0	0	0
0	0	0	0	0	0	0	0	0	0	0	0	0	0	0	0	0	0	0	0	0	0	0	0	0	0	0	0	0	0	0	0	0	0	0	0	0	0	0	0	0	0	0	0	0	0	0	0	0	0
0	0	0	0	0	0	0	0	0	0	0	0	0	0	0	0	0	0	0	0	0	0	0	0	0	0	0	0	0	0	0	0	0	0	0	0	0	0	0	0	0	0	0	0	0	0	0	0	0	0
0	0	0	0	0	0	0	0	0	0	0	0	0	0	0	0	0	0	0	0	0	0	0	0	0	0	0	0	0	0	0	0	0	0	0	0	0	0	0	0	0	0	0	0	0	0	0	0	0	0
0	0	0	0	0	0	0	0	0	0	0	0	0	0	0	0	0	0	0	0	0	0	0	0	0	0	0	0	0	0	0	0	0	0	0	0	0	0	0	0	0	0	0	0	0	0	0	0	0	0
0	0	0	0	0	0	0	0	0	0	0	0	0	0	0	0	0	0	0	0	0	0	0	0	0	0	0	0	0	0	0	0	0	0	0	0	0	0	0	0	0	0	0	0	0	0	0	0	0	0
0	0	0	0	0	0	0	0	0	0	0	0	0	0	0	0	0	0	0	0	0	0	0	0	0	0	0	0	0	0	0	0	0	0	0	0	0	0	0	0	0	0	0	0	0	0	0	0	0	0
0	0	0	0	0	0	0	0	0	0	0	0	0	0	0	0	0	0	0	0	0	0	0	0	0	0	0	0	0	0	0	0	0	0	0	0	0	0	0	0	0	0	0	0	0	0	0	0	0	0
0	0	0	0	0	0	0	0	0	0	0	0	0	0	0	0	0	0	0	0	0	0	0	0	0	0	0	0	0	0	0	0	0	0	0	0	0	0	0	0	0	0	0	0	0	0	0	0	0	0
0	0	0	0	0	0	0	0	0	0	0	0	0	0	0	0	0	0	0	0	0	0	0	0	0	0	0	0	0	0	0	0	0	0	0	0	0	0	0	0	0	0	0	0	0	0	0	0	0	0
0	0	0	0	0	0	0	0	0	0	0	0	0	0	0	0	0	0	0	0	0	0	0	0	0	0	0	0	0	0	0	0	0	0	0	0	0	0	0	0	0	0	0	0	0	0	0	0	0	0
0	0	0	0	0	0	0	0	0	0	0	0	0	0	0	0	0	0	0	0	0	0	0	0	0	0	0	0	0	0	0	0	0	0	0	0	0	0	0	0	0	0	0	0	0	0	0	0	0	0
0	0	0	0	0	0	0	0	0	0	0	0	0	0	0	0	0	0	0	0	0	0	0	0	0	0	0	0	0	0	0	0	0	0	0	0	0	0	0	0	0	0	0	0	0	0	0	0	0	0
0	0	0	0	0	0	0	0	0	0	0	0	0	0	0	0	0	0	0	0	0	0	0	0	0	0	0	0	0	0	0	0	0	0	0	0	0	0	0	0	0	0	0	0	0	0	0	0	0	0
0	0	0	0	0	0	0	0	0	0	0	0	0	0	0	0	0	0	0	0	0	0	0	0	0	0	0	0	0	0	0	0	0	0	0	0	0	0	0	0	0	0	0	0	0	0	0	0	0	0
0	0	0	0	0	0	0	0	0	0	0	0	0	0	0	0	0	0	0	0	0	0	0	0	0	0	0	0	0	0	0	0	0	0	0	0	0	0	0	0	0	0	0	0	0	0	0	0	0	0
0	0	0	0	0	0	0	0	0	0	0	0	0	0	0	0	0	0	0	0	0	0	0	0	0	0	0	0	0	0	0	0	0	0	0	0	0	0	0	0	0	0	0	0	0	0	0	0	0	0
0	0	0	0	0	0	0	0	0	0	0	0	0	0	0	0	0	0	0	0	0	0	0	0	0	0	0	0	0	0	0	0	0	0	0	0	0	0	0	0	0	0	0	0	0	0	0	0	0	0
0	0	0	0	0	0	0	0	0	0	0	0	0	0	0	0	0	0	0	0	0	0	0	0	0	0	0	0	0	0	0	0	0	0	0	0	0	0	0	0	0	0	0	0	0	0	0	0	0	0
0	0	0	0	0	0	0	0	0	0	0	0	0	0	0	0	0	0	0	0	0	0	0	0	0	0	0	0	0	0	0	0	0	0	0	0	0	0	0	0	0	0	0	0	0	0	0	0	0	0
0	0	0	0	0	0	0	0	0	0	0	0	0	0	0	0	0	0	0	0	0	0	0	0	0	0	0	0	0	0	0	0	0	0	0	0	0	0	0	0	0	0	0	0	0	0	0	0	0	0
0	0	0	0	0	0	0	0	0	0	0	0	0	0	0	0	0	0	0	0	0	0	0	0	0	0	0	0	0	0	0	0	0	0	0	0	0	0	0	0	0	0	0	0	0	0	0	0	0	0
0	0	0	0	0	0	0	0	0	0	0	0	0	0	0	0	0	0	0	0	0	0	0	0	0	0	0	0	0	0	0	0	0	0	0	0	0	0	0	0	0	0	0	0	0	0	0	0	0	0
0	0	0	0	0	0	0	0	0	0	0	0	0	0	0	0	0	0	0	0	0	0	0	0	0	0	0	0	0	0	0	0	0	0	0	0	0	0	0	0	0	0	0	0	0	0	0	0	0	0
0	0	0	0	0	0	0	0	0	0	0	0	0	0	0	0	0	0	0	0	0	0	0	0	0	0	0	0	0	0	0	0	0	0	0	0	0	0	0	0	0	0	0	0	0	0	0	0	0	0
0	0	0	0	0	0	0	0	0	0	0	0	0	0	0	0	0	0	0	0	0	0	0	0	0	0	0	0	0	0	0	0	0	0	0	0	0	0	0	0	0	0	0	0	0	0	0	0	0	0
0	0	0	0	0	0	0	0	0	0	0	0	0	0	0	0	0	0	0	0	0	0	0	0	0	0	0	0	0	0	0	0	0	0	0	0	0	0	0	0	0	0	0	0	0	0	0	0	0	0
0	0	0	0	0	0	0	0	0	0	0	0	0	0	0	0	0	0	0	0	0	0	0	0	0	0	0	0	0	0	0	0	0	0	0	0	0	0	0	0	0	0	0	0	0	0	0	0	0	0
0	0	0	0	0	0	0	0	0	0	0	0	0	0	0	0	0	0	0	0	0	0	0	0	0	0	0	0	0	0	0	0	0	0	0	0	0	0	0	0	0	0	0	0	0	0	0	0	0	0
0	0	0	0	0	0	0	0	0	0	0	0	0	0	0	0	0	0	0	0	0	0	0	0	0	0	0	0	0	0	0	0	0	0	0	0	0	0	0	0	0	0	0	0	0	0	0	0	0	0
0	0	0	0	0	0	0	0	0	0	0	0	0	0	0	0	0	0	0	0	0	0	0	0	0	0	0	0	0	0	0	0	0	0	0	0	0	0	0	0	0	0	0	0	0	0	0	0	0	0
0	0	0	0	0	0	0	0	0	0	0	0	0	0	0	0	0	0	0	0	0	0	0	0	0	0	0	0	0	0	0	0	0	0	0	0	0	0	0	0	0	0	0	0	0	0	0	0	0	0
0	0	0	0	0	0	0	0	0	0	0	0	0	0	0	0	0	0	0	0	0	0	0	0	0	0	0	0	0	0	0	0	0	0	0	0	0	0	0	0	0	0	0	0	0	0	0	0	0	0
0	0	0	0	0	0	0	0	0	0	0	0	0	0	0	0	0	0	0	0	0	0	0	0	0	0	0	0	0	0	0	0	0	0	0	0	0	0	0	0	0	0	0	0	0	0	0	0	0	0
0	0	0	0	0	0	0	0	0	0	0	0	0	0	0	0	0	0	0	0	0	0	0	0	0	0	0	0	0	0	0	0	0	0	0	0	0	0	0	0	0	0	0	0	0	0	0	0	0	0
0	0	0	0	0	0	0	0	0	0	0	0	0	0	0	0	0	0	0	0	0	0	0	0	0	0	0	0	0	0	0	0	0	0	0	0	0	0	0	0	0	0	0	0	0	0	0	0	0	0
0	0	0	0	0	0	0	0	0	0	0	0	0	0	0	0	0	0	0	0	0	0	0	0	0	0	0	0	0	0	0	0	0	0	0	0	0	0	0	0	0	0	0	0	0	0	0	0	0	0
0	0	0	0	0	0	0	0	0	0	0	0	0	0	0	0	0	0	0	0	0	0	0	0	0	0	0	0	0	0	0	0	0	0	0	0	0	0	0	0	0	0	0	0	0	0	0	0	0	0
0	0	0	0	0	0	0	0	0	0	0	0	0	0	0	0	0	0	0	0	0	0	0	0	0	0	0	0	0	0	0	0	0	0	0	0	0	0	0	0	0	0	0	0	0	0	0	0	0	0
0	0	0	0	0	0	0	0	0	0	0	0	0	0	0	0	0	0	0	0	0	0	0	0	0	0	0	0	0	0	0	0	0	0	0	0	0	0	0	0	0	0	0	0	0	0	0	0	0	0
0	0	0	0	0	0	0	0	0	0	0	0	0	0	0	0	0	0	0	0	0	0	0	0	0	0	0	0	0	0	0	0	0	0	0	0	0	0	0	0	0	0	0	0	0	0	0	0	0	0
0	0	0	0	0	0	0	0	0	0	0	0	0	0	0	0	0	0	0	0	0	0	0	0	0	0	0	0	0	0	0	0	0	0	0	0	0	0	0	0	0	0	0	0	0	0	0	0	0	0
0	0	0	0	0	0	0	0	0	0	0	0	0	0	0	0	0	0	0	0	0	0	0	0	0	0	0	0	0	0	0	0	0	0	0	0	0	0	0	0	0	0	0	0	0	0	0	0	0	0
0	0	0	0	0	0	0	0	0	0	0	0	0	0	0	0	0	0	0	0	0	0	0	0	0	0	0	0	0	0	0	0	0	0	0	0	0	0	0	0	0	0	0	0	0	0	0	0	0	0
0	0	0	0	0	0	0	0	0	0	0	0	0	0	0	0	0	0	0	0	0	0	0	0	0	0	0	0	0	0	0	0	0	0	0	0	0	0	0	0	0	0	0	0	0	0	0	0	0	0
0	0	0	0	0	0	0	0	0	0	0	0	0	0	0	0	0	0	0	0	0	0	0	0	0	0	0	0	0	0	0	0	0	0	0	0	0	0	0	0	0	0	0	0	0	0	0	0	0	0
0	0	0	0	0	0	0	0	0	0	0	0	0	0	0	0	0	0	0	0	0	0	0	0	0	0	0	0	0	0	0	0	0	0	0	0	0	0	0	0	0	0	0	0	0	0	0	0	0	0
0	0	0	0	0	0	0	0	0	0	0	0	0	0	0	0	0	0	0	0	0	0	0	0	0	0	0	0	0	0	0	0	0	0	0	0	0	0	0	0	0	0	0	0	0	0	0	0	0	0
0	0	0	0	0	0	0	0	0	0	0	0	0	0	0	0	0	0	0	0	0	0	0	0	0	0	0	0	0	0	0	0	0	0	0	0	0	0	0	0	0	0	0	0	0	0	0	0	0	0
0	0	0	0	0	0	0	0	0	0	0	0	0	0	0	0	0	0	0	0	0	0	0	0	0	0	0	0	0	0	0	0	0	0	0	0	0	0	0	0	0	0	0	0	0	0	0	0	0	0
0	0	0	0	0	0	0	0	0	0	0	0	0	0	0	0	0	0	0	0	0	0	0	0	0	0	0	0	0	0	0	0	0	0	0	0	0	0	0	0	0	0	0	0	0	0	0	0	0	0
0	0	0	0	0	0	0	0	0	0	0	0	0	0	0	0	0	0	0	0	0	0	0	0	0	0	0	0	0	0	0	0	0	0	0	0	0	0	0	0	0	0	0	0	0	0	0	0	0	0
0	0	0	0	0	0	0	0	0	0	0	0	0	0	0	0	0	0	0	0	0	0	0	0	0	0	0	0	0	0	0	0	0	0	0	0	0	0	0	0	0	0	0	0	0	0	0	0	0	0
0	0	0	0	0	0	0	0	0	0	0	0	0	0	0	0	0	0	0	0	0	0	0	0	0	0	0	0	0	0	0	0	0	0	0	0	0	0	0	0	0	0	0	0	0	0	0	0	0	0
0	0	0	0	0	0	0	0	0	0	0	0	0	0	0	0	0	0	0	0	0	0	0	0	0	0	0	0	0	0	0	0	0	0	0	0	0	0	0	0	0	0	0	0	0	0	0	0	0	0
0	0	0	0	0	0	0	0	0	0	0	0	0	0	0	0	0	0	0	0	0	0	0	0	0	0	0	0	0	0	0	0	0	0	0	0	0	0	0	0	0	0	0	0	0	0	0	0	0	0
0	0	0	0	0	0	0	0	0	0	0	0	0	0	0	0	0	0	0	0	0	0	0	0	0	0	0	0	0	0	0	0	0	0	0	0	0	0	0	0	0	0	0	0	0	0	0	0	0	0
0	0	0	0	0	0	0	0	0	0	0	0	0	0	0	0	0	0	0	0	0	0	0	0	0	0	0	0	0	0	0	0	0	0	0	0	0	0	0	0	0	0	0	0	0	0	0	0	0	0
0	0	0	0	0	0	0	0	0	0	0	0	0	0	0	0	0	0	0	0	0	0	0	0	0	0	0	0	0	0	0	0	0	0	0	0	0	0	0	0	0	0	0	0	0	0	0	0	0	0
0	0	0	0	0	0	0	0	0	0	0	0	0	0	0	0	0	0	0	0	0	0	0	0	0	0	0	0	0	0	0	0	0	0	0	0	0	0	0	0	0	0	0	0	0	0	0	0	0	0
0	0	0	0	0	0	0	0	0	0	0	0	0	0	0	0	0	0	0	0	0	0	0	0	0	0	0	0	0	0	0	0	0	0	0	0	0	0	0	0	0	0	0	0	0	0	0	0	0	0
0	0	0	0	0	0	0	0	0	0	0	0	0	0	0	0	0	0	0	0	0	0	0	0	0	0	0	0	0	0	0	0	0	0	0	0	0	0	0	0	0	0	0	0	0	0	0	0	0	0
0	0	0	0	0	0	0	0	0	0	0	0	0	0	0	0	0	0	0	0	0	0	0	0	0	0	0	0	0	0	0	0	0	0	0	0	0	0	0	0	0	0	0	0	0	0	0	0	0	0
0	0	0	0	0	0	0	0	0	0	0	0	0	0	0	0	0	0	0	0	0	0	0	0	0	0	0	0	0	0	0	0	0	0	0	0	0	0	0	0	0	0	0	0	0	0	0	0	0	0
0	0	0	0	0	0	0	0	0	0	0	0	0	0	0	0	0	0	0	0	0	0	0	0	0	0	0	0	0	0	0	0	0	0	0	0	0	0	0	0	0	0	0	0	0	0	0	0	0	0
0	0	0	0	0	0	0	0	0	0	0	0	0	0	0	0	0	0	0	0	0	0	0	0	0	0	0	0	0	0	0	0	0	0	0	0	0	0	0	0	0	0	0	0	0	0	0	0	0	0
0	0	0	0	0	0	0	0	0	0	0	0	0	0	0	0	0	0	0	0	0	0	0	0	0	0	0	0	0	0	0	0	0	0	0	0	0	0	0	0	0	0	0	0	0	0	0	0	0	0
0	0	0	0	0	0	0	0	0	0	0	0	0	0	0	0	0	0	0	0	0	0	0	0	0	0	0	0	0	0	0	0	0	0	0	0	0	0	0	0	0	0	0	0	0	0	0	0	0	0
0	0	0	0	0	0	0	0	0	0	0	0	0	0	0	0	0	0	0	0	0	0	0	0	0	0	0	0	0	0	0	0	0	0	0	0	0	0	0	0	0	0	0	0	0	0	0	0	0	0
0	0	0	0	0	0	0	0	0	0	0	0	0	0	0	0	0	0	0	0	0	0	0	0	0	0	0	0	0	0	0	0	0	0	0	0	0	0	0	0	0	0	0	0	0	0	0	0	0	0
0	0	0	0	0	0	0	0	0	0	0	0	0	0	0	0	0	0	0	0	0	0	0	0	0	0	0	0	0	0	0	0	0	0	0	0	0	0	0	0	0	0	0	0	0	0	0	0	0	0
0	0	0	0	0	0	0	0	0	0	0	0	0	0	0	0	0	0	0	0	0	0	0	0	0	0	0	0	0	0	0	0	0	0	0	0	0	0	0	0	0	0	0	0	0	0	0	0	0	0
0	0	0	0	0	0	0	0	0	0	0	0	0	0	0	0	0	0	0	0	0	0	0	0	0	0	0	0	0	0	0	0	0	0	0	0	0	0	0	0	0	0	0	0	0	0	0	0	0	0
0	0	0	0	0	0	0	0	0	0	0	0	0	0	0	0	0	0	0	0	0	0	0	0	0	0	0	0	0	0	0	0	0	0	0	0	0	0	0	0	0	0	0	0	0	0	0	0	0	0
0	0	0	0	0	0	0	0	0	0	0	0	0	0	0	0	0	0	0	0	0	0	0	0	0	0	0	0	0	0	0	0	0	0	0	0	0	0	0	0	0	0	0	0	0	0	0	0	1.782	1.782
0	0	0	0	0	0	0	0	0	0	0	0	0	0	0	0	0	0	0	0	0	0	0	0	0	0	0	0	0	0	0	0	0	0	0	0	0	0	0	0	0	0	0	0	0	0	0	0	1.782	1.782
0	0	0	0	0	0	0	0	0	0	0	0	0	0	0	0	0	0	0	0	0	0	0	0	0	0	0	0	0	0	0	0	0	0	0	0	0	0	0	0	0	0	0	0	0	0	0	0	1.782	1.782
0	0	0	0	0	0	0	0	0	0	0	0	0	0	0	0	0	0	0	0	0	0	0	0	0	0	0	0	0	0	0	0	0	0	0	0	0	0	0	0	0	0	0	0	0	0	0	0	1.782	1.782
0	0	0	0	0	0	0	0	0	0	0	0	0	0	0	0	0	0	0	0	0	0	0	0	0	0	0	0	0	0	0	0	0	0	0	0	0	0	0	0	0	0	0	0	0	0	0	0	1.782	1.782
0	0	0	0	0	0	0	0	0	0	0	0	0	0	0	0	0	0	0	0	0	0	0	0	0	0	0	0	0	0	0	0	0	0	0	0	0	0	0	0	0	0	0	0	0	0	0	0	1.782	1.782
0	0	0	0	0	0	0	0	0	0	0	0	0	0	0	0	0	0	0	0	0	0	0	0	0	0	0	0	0	0	0	0	0	0	0	0	0	0	0	0	0	0	0	0	0	0	0	0	1.782	1.782
0	0	0	0	0	0	0	0	0	0	0	0	0	0	0	0	0	0	0	0	0	0	0	0	0	0	0	0	0	0	0	0	0	0	0	0	0	0	0	0	0	0	0	0	0	0	0	0	1.782	1.782
0	0	0	0	0	0	0	0	0	0	0	0	0	0	0	0	0	0	0	0	0	0	0	0	0	0	0	0	0	0	0	0	0	0	0	0	0	0	0	0	0	0	0	0	0	0	0	0	1.782	1.782
0	0	0	0	0	0	0	0	0	0	0	0	0	0	0	0	0	0	0	0	0	0	0	0	0	0	0	0	0	0	0	0	0	0	0	0	0	0	0	0	0	0	0	0	0	0	0	0	1.782	1.782
0	0	0	0	0	0	0	0	0	0	0	0	0	0	0	0	0	0	0	0	0	0	0	0	0	0	0	0	0	0	0	0	0	0	0	0	0	0	0	0	0	0	0	0	0	0	0	0	1.782	1.782
0	0	0	0	0	0	0	0	0	0	0	0	0	0	0	0	0	0	0	0	0	0	0	0	0	0	0	0	0	0	0	0	0	0	0	0	0	0	0	0	0	0	0	0	0	0	0	0	1.782	1.782
0	0	0	0	0	0	0	0	0	0	0	0	0	0	0	0	0	0	0	0	0	0	0	0	0	0	0	0	0	0	0	0	0	0	0	0	0	0	0	0	0	0	0	0	0	0	0	0	1.782	1.782
0	0	0	0	0	0	0	0	0	0	0	0	0	0	0	0	0	0	0	0	0	0	0	0	0	0	0	0	0	0	0	0	0	0	0	0	0	0	0	0	0	0	0	0	0	0	0	0	1.782	1.782
0	0	0	0	0	0	0	0	0	0	0	0	0	0	0	0	0	0	0	0	0	0	0	0	0	0	0	0	0	0	0	0	0	0	0	0	0	0	0	0	0	0	0	0	0	0	0	0	1.782	1.782
0	0	0	0	0	0	0	0	0	0	0	0	0	0	0	0	0	0	0	0	0	0	0	0	0	0	0	0	0	0	0	0	0	0	0	0	0	0	0	0	0	0	0	0	0	0	0	0	1.782	1.782
0	0	0	0	0	0	0	0	0	0	0	0	0	0	0	0	0	0	0	0	0	0	0	0	0	0	0	0	0	0	0	0	5.544	5.544	5.544	5.544	5.544	5.544	5.544	5.544	5.544	5.544	5.544	5.544	5.544	5.544	5.544	5.544	0.679	0.679
0	0	0	0	0	0	0	0	0	0	0	0	0	0	0	0	0	0	0	0	0	0	0	0	0	0	0	0	0	0	0	0	5.544	5.544	5.544	5.544	5.544	5.544	5.544	5.544	5.544	5.544	5.544	5.544	5.544	5.544	5.544	5.544	0.679	0.679
0	0	0	0	0	0	0	0	0	0	0	0	0	0	0	0	0	0	0	0	0	0	0	0	0	0	0	0	0	0	0	0	5.544	5.544	5.544	5.544	5.544	5.544	5.544	5.544	5.544	5.544	5.544	5.544	5.544	5.544	5.544	5.544	0.679	0.679
0	0	0	0	0	0	0	0	0	0	0	0	0	0	0	0	0	0	0	0	0	0	0	0	0	0	0	0	0	0	0	0	5.544	5.544	5.544	5.544	5.544	5.544	5.544	5.544	5.544	5.544	5.544	5.544	5.544	5.544	5.544	5.544	0.679	0.679
0	0	0	0	0	0	0	0	0	0	0	0	0	0	0	0	0	0	0	0	0	0	0	0	0	0	0	0	0	0	0	0	5.544	5.544	5.544	5.544	5.544	5.544	5.544	5.544	5.544	5.544	5.544	5.544	5.544	5.544	5.544	5.544	0.679	0.679
0	0	0	0	0	0	0	0	0	0	0	0	0	0	0	0	0	0	0	0	0	0	0	0	0	0	0	0	0	0	0	0	5.544	5.544	5.544	5.544	5.544	5.544	5.544	5.544	5.544	5.544	5.544	5.544	5.544	5.544	5.544	5.544	0.679	0.679
0	0	0	0	0	0	0	0	0	0	0	0	0	0	0	0	0	0	0	0	0	0	0	0	0	0	0	0	0	0	0	0	5.544	5.544	5.544	5.544	5.544	5.544	5.544	5.544	5.544	5.544	5.544	5.544	5.544	5.544	5.544	5.544	0.679	0.679
0	0	0	0	0	0	0	0	0	0	0	0	0	0	0	0	0	0	0	0	0	0	0	0	0	0	0	0	0	0	0	0	5.544	5.544	5.544	5.544	5.544	5.544	5.544	5.544	5.544	5.544	5.544	5.544	5.544	5.544	5.544	5.544	0.679	0.679
0	0	0	0	0	0	0	0	0	0	0	0	0	0	0	0	0	0	0	0	0	0	0	0	0	0	0	0	0	0	0	0	5.544	5.544	5.544	5.544	5.544	5.544	5.544	5.544	5.544	5.544	5.544	5.544	5.544	5.544	5.544	5.544	0.679	0.679
0	0	0	0	0	0	0	0	0	0	0	0	0	0	0	0	0	0	0	0	0	0	0	0	0	0	0	0	0	0	0	0	5.544	5.544	5.544	5.544	5.544	5.544	5.544	5.544	5.544	5.544	5.544	5.544	5.544	5.544	5.544	5.544	0.679	0.679
0	0	0	0	0	0	0	0	0	0	0	0	0	0	0	0	0	0	0	0	0	0	0	0	0	0	0	0	0	0	0	0	5.544	5.544	5.544	5.544	5.544	5.544	5.544	5.544	5.544	5.544	5.544	5.544	5.544	5.544	5.544	5.544	0.679	0.679
0	0	0	0	0	0	0	0	0	0	0	0	0	0	0	0	0	0	0	0	0	0	0	0	0	0	0	0	0	0	0	0	5.544	5.544	5.544	5.544	5.544	5.544	5.544	5.544	5.544	5.544	5.544	5.544	5.544	5.544	5.544	5.544	0.679	0.679
0	0	0	0	0	0	0	0	0	0	0	0	0	0	0	0	0	0	0	0	0	0	0	0	0	0	0	0	0	0	0	0	5.544	5.544	5.544	5.544	5.544	5.544	5.544	5.544	5.544	5.544	5.544	5.544	5.544	5.544	5.544	5.544	0.679	0.679
0	0	0	0	0	0	0	0	0	0	0	0	0	0	0	0	0	0	0	0	0	0	0	0	0	0	0	0	0	0	0	0	5.544	5.544	5.544	5.544	5.544	5.544	5.544	5.544	5.544	5.544	5.544	5.544	5.544	5.544	5.544	5.544	0.679	0.679
0	0	0	0	0	0	0	0	0	0	0	0	0	0	0	0	0	0	0	0	0	0	0	0	0	0	0	0	0	0	0	0	5.544	5.544	5.544	5.544	5.544	5.544	5.544	5.544	5.544	5.544	5.544	5.544	5.544	5.544	5.544	5.544	0.679	0.679
0	0	0	0	0	0	0	0	0	0	0	0	0	0	0	0	0	0	0	0	0	0	0	0	0	0	0	0	0	0	0	0	5.544	5.544	5.544	5.544	5.544	5.544	5.544	5.544	5.544	5.544	5.544	5.544	5.544	5.544	5.544	5.544	0.679	0.679
0	0	0	0	0	0	0	0	0	0	0	0	0	0	0	0	0	0	0	0	0	0	0	0	0	0	0	0	0	0	0	0	6.243	6.243	6.243	6.243	6.243	6.243	6.243	6.243	6.243	6.243	6.243	6.243	6.243	6.243	6.243	6.243	2.419	2.419
0	0	0	0	0	0	0	0	0	0	0	0	0	0	0	0	0	0	0	0	0	0	0	0	0	0	0	0	0	0	0	0	6.243	6.243	6.243	6.243	6.243	6.243	6.243	6.243	6.243	6.243	6.243	6.243	6.243	6.243	6.243	6.243	2.419	2.419
0	0	0	0	0	0	0	0	0	0	0	0	0	0	0	0	0	0	0	0	0	0	0	0	0	0	0	0	0	0	0	0	6.243	6.243	6.243	6.243	6.243	6.243	6.243	6.243	6.243	6.243	6.243	6.243	6.243	6.243	6.243	6.243	2.419	2.419
0	0	0	0	0	0	0	0	0	0	0	0	0	0	0	0	0	0	0	0	0	0	0	0	0	0	0	0	0	0	0	0	6.243	6.243	6.243	6.243	6.243	6.243	6.243	6.243	6.243	6.243	6.243	6.243	6.243	6.243	6.243	6.243	2.419	2.419
0	0	0	0	0	0	0	0	0	0	0	0	0	0	0	0	0	0	0	0	0	0	0	0	0	0	0	0	0	0	0	0	6.243	6.243	6.243	6.243	6.243	6.243	6.243	6.243	6.243	6.243	6.243	6.243	6.243	6.243	6.243	6.243	2.419	2.419
0	0	0	0	0	0	0	0	0	0	0	0	0	0	0	0	0	0	0	0	0	0	0	0	0	0	0	0	0	0	0	0	6.243	6.243	6.243	6.243	6.243	6.243	6.243	6.243	6.243	6.243	6.243	6.243	6.243	6.243	6.243	6.243	2.419	2.419
0	0	0	0	0	0	0	0	0	0	0	0	0	0	0	0	0	0	0	0	0	0	0	0	0	0	0	0	0	0	0	0	6.243	6.243	6.243	6.243	6.243	6.243	6.243	6.243	6.243	6.243	6.243	6.243	6.243	6.243	6.243	6.243	2.419	2.419
0	0	0	0	0	0	0	0	0	0	0	0	0	0	0	0	0	0	0	0	0	0	0	0	0	0	0	0	0	0	0	0	6.243	6.243	6.243	6.243	6.243	6.243	6.243	6.243	6.243	6.243	6.243	6.243	6.243	6.243	6.243	6.243	2.419	2.419
0	0	0	0	0	0	0	0	0	0	0	0	0	0	0	0	0	0	0	0	0	0	0	0	0	0	0	0	0	0	0	0	6.243	6.243	6.243	6.243	6.243	6.243	6.243	6.243	6.243	6.243	6.243	6.243	6.243	6.243	6.243	6.243	2.419	2.419
0	0	0	0	0	0	0	0	0	0	0	0	0	0	0	0	0	0	0	0	0	0	0	0	0	0	0	0	0	0	0	0	6.243	6.243	6.243	6.243	6.243	6.243	6.243	6.243	6.243	6.243	6.243	6.243	6.243	6.243	6.243	6.243	2.419	2.419
0	0	0	0	0	0	0	0	0	0	0	0	0	0	0	0	0	0	0	0	0	0	0	0	0	0	0	0	0	0	0	0	6.243	6.243	6.243	6.243	6.243	6.243	6.243	6.243	6.243	6.243	6.243	6.243	6.243	6.243	6.243	6.243	2.419	2.419
0	0	0	0	0	0	0	0	0	0	0	0	0	0	0	0	0	0	0	0	0	0	0	0	0	0	0	0	0	0	0	0	6.243	6.243	6.243	6.243	6.243	6.243	6.243	6.243	6.243	6.243	6.243	6.243	6.243	6.243	6.243	6.243	2.419	2.419
0	0	0	0	0	0	0	0	0	0	0	0	0	0	0	0	0	0	0	0	0	0	0	0	0	0	0	0	0	0	0	0	6.243	6.243	6.243	6.243	6.243	6.243	6.243	6.243	6.243	6.243	6.243	6.243	6.243	6.243	6.243	6.243	2.419	2.419
0	0	0	0	0	0	0	0	0	0	0	0	0	0	0	0	0	0	0	0	0	0	0	0	0	0	0	0	0	0	0	0	6.243	6.243	6.243	6.243	6.243	6.243	6.243	6.243	6.243	6.243	6.243	6.243	6.243	6.243	6.243	6.243	2.419	2.419
0	0	0	0	0	0	0	0	0	0	0	0	0	0	0	0	0	0	0	0	0	0	0	0	0	0	0	0	0	0	0	0	6.243	6.243	6.243	6.243	6.243	6.243	6.243	6.243	6.243	6.243	6.243	6.243	6.243	6.243	6.243	6.243	2.419	2.419
0	0	0	0	0	0	0	0	0	0	0	0	0	0	0	0	0	0	0	0	0	0	0	0	0	0	0	0	0	0	0	0	6.243	6.243	6.243	6.243	6.243	6.243	6.243	6.243	6.243	6.243	6.243	6.243	6.243	6.243	6.243	6.243	2.419	2.419
0	0	0	0	0	0	0	0	0	0	0	0	0	0	0	0	5.249	5.249	5.249	5.249	5.249	5.249	5.249	5.249	5.249	5.249	5.249	5.249	5.249	5.249	5.249	5.249	6.209	6.209	6.209	6.209	6.209	6.209	6.209	6.209	6.209	6.209	6.209	6.209	6.209	6.209	6.209	6.209	5.583	5.583
0	0	0	0	0	0	0	0	0	0	0	0	0	0	0	0	5.249	5.249	5.249	5.249	5.249	5.249	5.249	5.249	5.249	5.249	5.249	5.249	5.249	5.249	5.249	5.249	6.209	6.209	6.209	6.209	6.209	6.209	6.209	6.209	6.209	6.209	6.209	6.209	6.209	6.209	6.209	6.209	5.583	5.583
0	0	0	0	0	0	0	0	0	0	0	0	0	0	0	0	5.249	5.249	5.249	5.249	5.249	5.249	5.249	5.249	5.249	5.249	5.249	5.249	5.249	5.249	5.249	5.249	6.209	6.209	6.209	6.209	6.209	6.209	6.209	6.209	6.209	6.209	6.209	6.209	6.209	6.209	6.209	6.209	5.583	5.583
0	0	0	0	0	0	0	0	0	0	0	0	0	0	0	0	5.249	5.249	5.249	5.249	5.249	5.249	5.249	5.249	5.249	5.249	5.249	5.249	5.249	5.249	5.249	5.249	6.209	6.209	6.209	6.209	6.209	6.209	6.209	6.209	6.209	6.209	6.209	6.209	6.209	6.209	6.209	6.209	5.583	5.583
0	0	0	0	0	0	0	0	0	0	0	0	0	0	0	0	5.249	5.249	5.249	5.249	5.249	5.249	5.249	5.249	5.249	5.249	5.249	5.249	5.249	5.249	5.249	5.249	6.209	6.209	6.209	6.209	6.209	6.209	6.209	6.209	6.209	6.209	6.209	6.209	6.209	6.209	6.209	6.209	5.583	5.583
0	0	0	0	0	0	0	0	0	0	0	0	0	0	0	0	5.249	5.249	5.249	5.249	5.249	5.249	5.249	5.249	5.249	5.249	5.249	5.249	5.249	5.249	5.249	5.249	6.209	6.209	6.209	6.209	6.209	6.209	6.209	6.209	6.209	6.209	6.209	6.209	6.209	6.209	6.209	6.209	5.583	5.583
0	0	0	0	0	0	0	0	0	0	0	0	0	0	0	0	5.249	5.249	5.249	5.249	5.249	5.249	5.249	5.249	5.249	5.249	5.249	5.249	5.249	5.249	5.249	5.249	6.209	6.209	6.209	6.209	6.209	6.209	6.209	6.209	6.209	6.209	6.209	6.209	6.209	6.209	6.209	6.209	5.583	5.583
0	0	0	0	0	0	0	0	0	0	0	0	0	0	0	0	5.249	5.249	5.249	5.249	5.249	5.249	5.249	5.249	5.249	5.249	5.249	5.249	5.249	5.249	5.249	5.249	6.209	6.209	6.209	6.209	6.209	6.209	6.209	6.209	6.209	6.209	6.209	6.209	6.209	6.209	6.209	6.209	5.583	5.583
0	0	0	0	0	0	0	0	0	0	0	0	0	0	0	0	5.249	5.249	5.249	5.249	5.249	5.249	5.249	5.249	5.249	5.249	5.249	5.249	5.249	5.249	5.249	5.249	6.209	6.209	6.209	6.209	6.209	6.209	6.209	6.209	6.209	6.209	6.209	6.209	6.209	6.209	6.209	6.209	5.583	5.583
0	0	0	0	0	0	0	0	0	0	0	0	0	0	0	0	5.249	5.249	5.249	5.249	5.249	5.249	5.249	5.249	5.249	5.249	5.249	5.249	5.249	5.249	5.249	5.249	6.209	6.209	6.209	6.209	6.209	6.209	6.209	6.209	6.209	6.209	6.209	6.209	6.209	6.209	6.209	6.209	5.583	5.583
0	0	0	0	0	0	0	0	0	0	0	0	0	0	0	0	5.249	5.249	5.249	5.249	5.249	5.249	5.249	5.249	5.249	5.249	5.249	5.249	5.249	5.249	5.249	5.249	6.209	6.209	6.209	6.209	6.209	6.209	6.209	6.209	6.209	6.209	6.209	6.209	6.209	6.209	6.209	6.209	5.583	5.583
0	0	0	0	0	0	0	0	0	0	0	0	0	0	0	0	5.249	5.249	5.249	5.249	5.249	5.249	5.249	5.249	5.249	5.249	5.249	5.249	5.249	5.249	5.249	5.249	6.209	6.209	6.209	6.209	6.209	6.209	6.209	6.209	6.209	6.209	6.209	6.209	6.209	6.209	6.209	6.209	5.583	5.583
0	0	0	0	0	0	0	0	0	0	0	0	0	0	0	0	5.249	5.249	5.249	5.249	5.249	5.249	5.249	5.249	5.249	5.249	5.249	5.249	5.249	5.249	5.249	5.249	6.209	6.209	6.209	6.209	6.209	6.209	6.209	6.209	6.209	6.209	6.209	6.209	6.209	6.209	6.209	6.209	5.583	5.583
0	0	0	0	0	0	0	0	0	0	0	0	0	0	0	0	5.249	5.249	5.249	5.249	5.249	5.249	5.249	5.249	5.249	5.249	5.249	5.249	5.249	5.249	5.249	5.249	6.209	6.209	6.209	6.209	6.209	6.209	6.209	6.209	6.209	6.209	6.209	6.209	6.209	6.209	6.209	6.209	5.583	5.583
0	0	0	0	0	0	0	0	0	0	0	0	0	0	0	0	5.249	5.249	5.249	5.249	5.249	5.249	5.249	5.249	5.249	5.249	5.249	5.249	5.249	5.249	5.249	5.249	6.209	6.209	6.209	6.209	6.209	6.209	6.209	6.209	6.209	6.209	6.209	6.209	6.209	6.209	6.209	6.209	5.583	5.583
0	0	0	0	0	0	0	0	0	0	0	0	0	0	0	0	5.249	5.249	5.249	5.249	5.249	5.249	5.249	5.249	5.249	5.249	5.249	5.249	5.249	5.249	5.249	5.249	6.209	6.209	6.209	6.209	6.209	6.209	6.209	6.209	6.209	6.209	6.209	6.209	6.209	6.209	6.209	6.209	5.583	5.583
0	0	0	0	0	0	0	0	0	0	0	0	0	0	0	0	3.697	3.697	3.697	3.697	3.697	3.697	3.697	3.697	3.697	3.697	3.697	3.697	3.697	3.697	3.697	3.697	5.71	5.71	5.71	5.71	5.71	5.71	5.71	5.71	5.71	5.71	5.71	5.71	5.71	5.71	5.71	5.71	5.165	5.165
0	0	0	0	0	0	0	0	0	0	0	0	0	0	0	0	3.697	3.697	3.697	3.697	3.697	3.697	3.697	3.697	3.697	3.697	3.697	3.697	3.697	3.697	3.697	3.697	5.71	5.71	5.71	5.71	5.71	5.71	5.71	5.71	5.71	5.71	5.71	5.71	5.71	5.71	5.71	5.71	5.165	5.165
0	0	0	0	0	0	0	0	0	0	0	0	0	0	0	0	3.697	3.697	3.697	3.697	3.697	3.697	3.697	3.697	3.697	3.697	3.697	3.697	3.697	3.697	3.697	3.697	5.71	5.71	5.71	5.71	5.71	5.71	5.71	5.71	5.71	5.71	5.71	5.71	5.71	5.71	5.71	5.71	5.165	5.165
0	0	0	0	0	0	0	0	0	0	0	0	0	0	0	0	3.697	3.697	3.697	3.697	3.697	3.697	3.697	3.697	3.697	3.697	3.697	3.697	3.697	3.697	3.697	3.697	5.71	5.71	5.71	5.71	5.71	5.71	5.71	5.71	5.71	5.71	5.71	5.71	5.71	5.71	5.71	5.71	5.165	5.165
0	0	0	0	0	0	0	0	0	0	0	0	0	0	0	0	3.697	3.697	3.697	3.697	3.697	3.697	3.697	3.697	3.697	3.697	3.697	3.697	3.697	3.697	3.697	3.697	5.71	5.71	5.71	5.71	5.71	5.71	5.71	5.71	5.71	5.71	5.71	5.71	5.71	5.71	5.71	5.71	5.165	5.165
0	0	0	0	0	0	0	0	0	0	0	0	0	0	0	0	3.697	3.697	3.697	3.697	3.697	3.697	3.697	3.697	3.697	3.697	3.697	3.697	3.697	3.697	3.697	3.697	5.71	5.71	5.71	5.71	5.71	5.71	5.71	5.71	5.71	5.71	5.71	5.71	5.71	5.71	5.71	5.71	5.165	5.165
0	0	0	0	0	0	0	0	0	0	0	0	0	0	0	0	3.697	3.697	3.697	3.697	3.697	3.697	3.697	3.697	3.697	3.697	3.697	3.697	3.697	3.697	3.697	3.697	5.71	5.71	5.71	5.71	5.71	5.71	5.71	5.71	5.71	5.71	5.71	5.71	5.71	5.71	5.71	5.71	5.165	5.165
0	0	0	0	0	0	0	0	0	0	0	0	0	0	0	0	3.697	3.697	3.697	3.697	3.697	3.697	3.697	3.697	3.697	3.697	3.697	3.697	3.697	3.697	3.697	3.697	5.71	5.71	5.71	5.71	5.71	5.71	5.71	5.71	5.71	5.71	5.71	5.71	5.71	5.71	5.71	5.71	5.165	5.165
0	0	0	0	0	0	0	0	0	0	0	0	0	0	0	0	3.697	3.697	3.697	3.697	3.697	3.697	3.697	3.697	3.697	3.697	3.697	3.697	3.697	3.697	3.697	3.697	5.71	5.71	5.71	5.71	5.71	5.71	5.71	5.71	5.71	5.71	5.71	5.71	5.71	5.71	5.71	5.71	5.165	5.165
0	0	0	0	0	0	0	0	0	0	0	0	0	0	0	0	3.697	3.697	3.697	3.697	3.697	3.697	3.697	3.697	3.697	3.697	3.697	3.697	3.697	3.697	3.697	3.697	5.71	5.71	5.71	5.71	5.71	5.71	5.71	5.71	5.71	5.71	5.71	5.71	5.71	5.71	5.71	5.71	5.165	5.165
0	0	0	0	0	0	0	0	0	0	0	0	0	0	0	0	3.697	3.697	3.697	3.697	3.697	3.697	3.697	3.697	3.697	3.697	3.697	3.697	3.697	3.697	3.697	3.697	5.71	5.71	5.71	5.71	5.71	5.71	5.71	5.71	5.71	5.71	5.71	5.71	5.71	5.71	5.71	5.71	5.165	5.165
0	0	0	0	0	0	0	0	0	0	0	0	0	0	0	0	3.697	3.697	3.697	3.697	3.697	3.697	3.697	3.697	3.697	3.697	3.697	3.697	3.697	3.697	3.697	3.697	5.71	5.71	5.71	5.71	5.71	5.71	5.71	5.71	5.71	5.71	5.71	5.71	5.71	5.71	5.71	5.71	5.165	5.165
0	0	0	0	0	0	0	0	0	0	0	0	0	0	0	0	3.697	3.697	3.697	3.697	3.697	3.697	3.697	3.697	3.697	3.697	3.697	3.697	3.697	3.697	3.697	3.697	5.71	5.71	5.71	5.71	5.71	5.71	5.71	5.71	5.71	5.71	5.71	5.71	5.71	5.71	5.71	5.71	5.165	5.165
0	0	0	0	0	0	0	0	0	0	0	0	0	0	0	0	3.697	3.697	3.697	3.697	3.697	3.697	3.697	3.697	3.697	3.697	3.697	3.697	3.697	3.697	3.697	3.697	5.71	5.71	5.71	5.71	5.71	5.71	5.71	5.71	5.71	5.71	5.71	5.71	5.71	5.71	5.71	5.71	5.165	5.165
0	0	0	0	0	0	0	0	0	0	0	0	0	0	0	0	3.697	3.697	3.697	3.697	3.697	3.697	3.697	3.697	3.697	3.697	3.697	3.697	3.697	3.697	3.697	3.697	5.71	5.71	5.71	5.71	5.71	5.71	5.71	5.71	5.71	5.71	5.71	5.71	5.71	5.71	5.71	5.71	5.165	5.165
0	0	0	0	0	0	0	0	0	0	0	0	0	0	0	0	3.697	3.697	3.697	3.697	3.697	3.697	3.697	3.697	3.697	3.697	3.697	3.697	3.697	3.697	3.697	3.697	5.71	5.71	5.71	5.71	5.71	5.71	5.71	5.71	5.71	5.71	5.71	5.71	5.71	5.71	5.71	5.71	5.165	5.165
0.28	0.28	0.28	0.28	0.28	0.28	0.28	0.28	0.28	0.28	0.28	0.28	0.28	0.28	0.28	0.28	4.891	4.891	4.891	4.891	4.891	4.891	4.891	4.891	4.891	4.891	4.891	4.891	4.891	4.891	4.891	4.891	6.152	6.152	6.152	6.152	6.152	6.152	6.152	6.152	6.152	6.152	6.152	6.152	6.152	6.152	6.152	6.152	1.124	1.124
0.28	0.28	0.28	0.28	0.28	0.28	0.28	0.28	0.28	0.28	0.28	0.28	0.28	0.28	0.28	0.28	4.891	4.891	4.891	4.891	4.891	4.891	4.891	4.891	4.891	4.891	4.891	4.891	4.891	4.891	4.891	4.891	6.152	6.152	6.152	6.152	6.152	6.152	6.152	6.152	6.152	6.152	6.152	6.152	6.152	6.152	6.152	6.152	1.124	1.124
0.28	0.28	0.28	0.28	0.28	0.28	0.28	0.28	0.28	0.28	0.28	0.28	0.28	0.28	0.28	0.28	4.891	4.891	4.891	4.891	4.891	4.891	4.891	4.891	4.891	4.891	4.891	4.891	4.891	4.891	4.891	4.891	6.152	6.152	6.152	6.152	6.152	6.152	6.152	6.152	6.152	6.152	6.152	6.152	6.152	6.152	6.152	6.152	1.124	1.124
0.28	0.28	0.28	0.28	0.28	0.28	0.28	0.28	0.28	0.28	0.28	0.28	0.28	0.28	0.28	0.28	4.891	4.891	4.891	4.891	4.891	4.891	4.891	4.891	4.891	4.891	4.891	4.891	4.891	4.891	4.891	4.891	6.152	6.152	6.152	6.152	6.152	6.152	6.152	6.152	6.152	6.152	6.152	6.152	6.152	6.152	6.152	6.152	1.124	1.124
0.28	0.28	0.28	0.28	0.28	0.28	0.28	0.28	0.28	0.28	0.28	0.28	0.28	0.28	0.28	0.28	4.891	4.891	4.891	4.891	4.891	4.891	4.891	4.891	4.891	4.891	4.891	4.891	4.891	4.891	4.891	4.891	6.152	6.152	6.152	6.152	6.152	6.152	6.152	6.152	6.152	6.152	6.152	6.152	6.152	6.152	6.152	6.152	1.124	1.124
0.28	0.28	0.28	0.28	0.28	0.28	0.28	0.28	0.28	0.28	0.28	0.28	0.28	0.28	0.28	0.28	4.891	4.891	4.891	4.891	4.891	4.891	4.891	4.891	4.891	4.891	4.891	4.891	4.891	4.891	4.891	4.891	6.152	6.152	6.152	6.152	6.152	6.152	6.152	6.152	6.152	6.152	6.152	6.152	6.152	6.152	6.152	6.152	1.124	1.124
0.28	0.28	0.28	0.28	0.28	0.28	0.28	0.28	0.28	0.28	0.28	0.28	0.28	0.28	0.28	0.28	4.891	4.891	4.891	4.891	4.891	4.891	4.891	4.891	4.891	4.891	4.891	4.891	4.891	4.891	4.891	4.891	6.152	6.152	6.152	6.152	6.152	6.152	6.152	6.152	6.152	6.152	6.152	6.152	6.152	6.152	6.152	6.152	1.124	1.124
0.28	0.28	0.28	0.28	0.28	0.28	0.28	0.28	0.28	0.28	0.28	0.28	0.28	0.28	0.28	0.28	4.891	4.891	4.891	4.891	4.891	4.891	4.891	4.891	4.891	4.891	4.891	4.891	4.891	4.891	4.891	4.891	6.152	6.152	6.152	6.152	6.152	6.152	6.152	6.152	6.152	6.152	6.152	6.152	6.152	6.152	6.152	6.152	1.124	1.124
0.28	0.28	0.28	0.28	0.28	0.28	0.28	0.28	0.28	0.28	0.28	0.28	0.28	0.28	0.28	0.28	4.891	4.891	4.891	4.891	4.891	4.891	4.891	4.891	4.891	4.891	4.891	4.891	4.891	4.891	4.891	4.891	6.152	6.152	6.152	6.152	6.152	6.152	6.152	6.152	6.152	6.152	6.152	6.152	6.152	6.152	6.152	6.152	1.124	1.124
0.28	0.28	0.28	0.28	0.28	0.28	0.28	0.28	0.28	0.28	0.28	0.28	0.28	0.28	0.28	0.28	4.891	4.891	4.891	4.891	4.891	4.891	4.891	4.891	4.891	4.891	4.891	4.891	4.891	4.891	4.891	4.891	6.152	6.152	6.152	6.152	6.152	6.152	6.152	6.152	6.152	6.152	6.152	6.152	6.152	6.152	6.152	6.152	1.124	1.124
0.28	0.28	0.28	0.28	0.28	0.28	0.28	0.28	0.28	0.28	0.28	0.28	0.28	0.28	0.28	0.28	4.891	4.891	4.891	4.891	4.891	4.891	4.891	4.891	4.891	4.891	4.891	4.891	4.891	4.891	4.891	4.891	6.152	6.152	6.152	6.152	6.152	6.152	6.152	6.152	6.152	6.152	6.152	6.152	6.152	6.152	6.152	6.152	1.124	1.124
0.28	0.28	0.28	0.28	0.28	0.28	0.28	0.28	0.28	0.28	0.28	0.28	0.28	0.28	0.28	0.28	4.891	4.891	4.891	4.891	4.891	4.891	4.891	4.891	4.891	4.891	4.891	4.891	4.891	4.891	4.891	4.891	6.152	6.152	6.152	6.152	6.152	6.152	6.152	6.152	6.152	6.152	6.152	6.152	6.152	6.152	6.152	6.152	1.124	1.124
0.28	0.28	0.28	0.28	0.28	0.28	0.28	0.28	0.28	0.28	0.28	0.28	0.28	0.28	0.28	0.28	4.891	4.891	4.891	4.891	4.891	4.891	4.891	4.891	4.891	4.891	4.891	4.891	4.891	4.891	4.891	4.891	6.152	6.152	6.152	6.152	6.152	6.152	6.152	6.152	6.152	6.152	6.152	6.152	6.152	6.152	6.152	6.152	1.124	1.124
0.28	0.28	0.28	0.28	0.28	0.28	0.28	0.28	0.28	0.28	0.28	0.28	0.28	0.28	0.28	0.28	4.891	4.891	4.891	4.891	4.891	4.891	4.891	4.891	4.891	4.891	4.891	4.891	4.891	4.891	4.891	4.891	6.152	6.152	6.152	6.152	6.152	6.152	6.152	6.152	6.152	6.152	6.152	6.152	6.152	6.152	6.152	6.152	1.124	1.124
0.28	0.28	0.28	0.28	0.28	0.28	0.28	0.28	0.28	0.28	0.28	0.28	0.28	0.28	0.28	0.28	4.891	4.891	4.891	4.891	4.891	4.891	4.891	4.891	4.891	4.891	4.891	4.891	4.891	4.891	4.891	4.891	6.152	6.152	6.152	6.152	6.152	6.152	6.152	6.152	6.152	6.152	6.152	6.152	6.152	6.152	6.152	6.152	1.124	1.124
0.28	0.28	0.28	0.28	0.28	0.28	0.28	0.28	0.28	0.28	0.28	0.28	0.28	0.28	0.28	0.28	4.891	4.891	4.891	4.891	4.891	4.891	4.891	4.891	4.891	4.891	4.891	4.891	4.891	4.891	4.891	4.891	6.152	6.152	6.152	6.152	6.152	6.152	6.152	6.152	6.152	6.152	6.152	6.152	6.152	6.152	6.152	6.152	1.124	1.124
5.017	5.017	5.017	5.017	5.017	5.017	5.017	5.017	5.017	5.017	5.017	5.017	5.017	5.017	5.017	5.017	1.913	1.913	1.913	1.913	1.913	1.913	1.913	1.913	1.913	1.913	1.913	1.913	1.913	1.913	1.913	1.913	1.371	1.371	1.371	1.371	1.371	1.371	1.371	1.371	1.371	1.371	1.371	1.371	1.371	1.371	1.371	1.371	4.768	4.768
5.017	5.017	5.017	5.017	5.017	5.017	5.017	5.017	5.017	5.017	5.017	5.017	5.017	5.017	5.017	5.017	1.913	1.913	1.913	1.913	1.913	1.913	1.913	1.913	1.913	1.913	1.913	1.913	1.913	1.913	1.913	1.913	1.371	1.371	1.371	1.371	1.371	1.371	1.371	1.371	1.371	1.371	1.371	1.371	1.371	1.371	1.371	1.371	4.768	4.768
5.017	5.017	5.017	5.017	5.017	5.017	5.017	5.017	5.017	5.017	5.017	5.017	5.017	5.017	5.017	5.017	1.913	1.913	1.913	1.913	1.913	1.913	1.913	1.913	1.913	1.913	1.913	1.913	1.913	1.913	1.913	1.913	1.371	1.371	1.371	1.371	1.371	1.371	1.371	1.371	1.371	1.371	1.371	1.371	1.371	1.371	1.371	1.371	4.768	4.768
5.017	5.017	5.017	5.017	5.017	5.017	5.017	5.017	5.017	5.017	5.017	5.017	5.017	5.017	5.017	5.017	1.913	1.913	1.913	1.913	1.913	1.913	1.913	1.913	1.913	1.913	1.913	1.913	1.913	1.913	1.913	1.913	1.371	1.371	1.371	1.371	1.371	1.371	1.371	1.371	1.371	1.371	1.371	1.371	1.371	1.371	1.371	1.371	4.768	4.768
5.017	5.017	5.017	5.017	5.017	5.017	5.017	5.017	5.017	5.017	5.017	5.017	5.017	5.017	5.017	5.017	1.913	1.913	1.913	1.913	1.913	1.913	1.913	1.913	1.913	1.913	1.913	1.913	1.913	1.913	1.913	1.913	1.371	1.371	1.371	1.371	1.371	1.371	1.371	1.371	1.371	1.371	1.371	1.371	1.371	1.371	1.371	1.371	4.768	4.768
5.017	5.017	5.017	5.017	5.017	5.017	5.017	5.017	5.017	5.017	5.017	5.017	5.017	5.017	5.017	5.017	1.913	1.913	1.913	1.913	1.913	1.913	1.913	1.913	1.913	1.913	1.913	1.913	1.913	1.913	1.913	1.913	1.371	1.371	1.371	1.371	1.371	1.371	1.371	1.371	1.371	1.371	1.371	1.371	1.371	1.371	1.371	1.371	4.768	4.768
5.017	5.017	5.017	5.017	5.017	5.017	5.017	5.017	5.017	5.017	5.017	5.017	5.017	5.017	5.017	5.017	1.913	1.913	1.913	1.913	1.913	1.913	1.913	1.913	1.913	1.913	1.913	1.913	1.913	1.913	1.913	1.913	1.371	1.371	1.371	1.371	1.371	1.371	1.371	1.371	1.371	1.371	1.371	1.371	1.371	1.371	1.371	1.371	4.768	4.768
5.017	5.017	5.017	5.017	5.017	5.017	5.017	5.017	5.017	5.017	5.017	5.017	5.017	5.017	5.017	5.017	1.913	1.913	1.913	1.913	1.913	1.913	1.913	1.913	1.913	1.913	1.913	1.913	1.913	1.913	1.913	1.913	1.371	1.371	1.371	1.371	1.371	1.371	1.371	1.371	1.371	1.371	1.371	1.371	1.371	1.371	1.371	1.371	4.768	4.768
5.017	5.017	5.017	5.017	5.017	5.017	5.017	5.017	5.017	5.017	5.017	5.017	5.017	5.017	5.017	5.017	1.913	1.913	1.913	1.913	1.913	1.913	1.913	1.913	1.913	1.913	1.913	1.913	1.913	1.913	1.913	1.913	1.371	1.371	1.371	1.371	1.371	1.371	1.371	1.371	1.371	1.371	1.371	1.371	1.371	1.371	1.371	1.371	4.768	4.768
5.017	5.017	5.017	5.017	5.017	5.017	5.017	5.017	5.017	5.017	5.017	5.017	5.017	5.017	5.017	5.017	1.913	1.913	1.913	1.913	1.913	1.913	1.913	1.913	1.913	1.913	1.913	1.913	1.913	1.913	1.913	1.913	1.371	1.371	1.371	1.371	1.371	1.371	1.371	1.371	1.371	1.371	1.371	1.371	1.371	1.371	1.371	1.371	4.768	4.768
5.017	5.017	5.017	5.017	5.017	5.017	5.017	5.017	5.017	5.017	5.017	5.017	5.017	5.017	5.017	5.017	1.913	1.913	1.913	1.913	1.913	1.913	1.913	1.913	1.913	1.913	1.913	1.913	1.913	1.913	1.913	1.913	1.371	1.371	1.371	1.371	1.371	1.371	1.371	1.371	1.371	1.371	1.371	1.371	1.371	1.371	1.371	1.371	4.768	4.768
5.017	5.017	5.017	5.017	5.017	5.017	5.017	5.017	5.017	5.017	5.017	5.017	5.017	5.017	5.017	5.017	1.913	1.913	1.913	1.913	1.913	1.913	1.913	1.913	1.913	1.913	1.913	1.913	1.913	1.913	1.913	1.913	1.371	1.371	1.371	1.371	1.371	1.371	1.371	1.371	1.371	1.371	1.371	1.371	1.371	1.371	1.371	1.371	4.768	4.768
5.017	5.017	5.017	5.017	5.017	5.017	5.017	5.017	5.017	5.017	5.017	5.017	5.017	5.017	5.017	5.017	1.913	1.913	1.913	1.913	1.913	1.913	1.913	1.913	1.913	1.913	1.913	1.913	1.913	1.913	1.913	1.913	1.371	1.371	1.371	1.371	1.371	1.371	1.371	1.371	1.371	1.371	1.371	1.371	1.371	1.371	1.371	1.371	4.768	4.768
5.017	5.017	5.017	5.017	5.017	5.017	5.017	5.017	5.017	5.017	5.017	5.017	5.017	5.017	5.017	5.017	1.913	1.913	1.913	1.913	1.913	1.913	1.913	1.913	1.913	1.913	1.913	1.913	1.913	1.913	1.913	1.913	1.371	1.371	1.371	1.371	1.371	1.371	1.371	1.371	1.371	1.371	1.371	1.371	1.371	1.371	1.371	1.371	4.768	4.768
5.017	5.017	5.017	5.017	5.017	5.017	5.017	5.017	5.017	5.017	5.017	5.017	5.017	5.017	5.017	5.017	1.913	1.913	1.913	1.913	1.913	1.913	1.913	1.913	1.913	1.913	1.913	1.913	1.913	1.913	1.913	1.913	1.371	1.371	1.371	1.371	1.371	1.371	1.371	1.371	1.371	1.371	1.371	1.371	1.371	1.371	1.371	1.371	4.768	4.768
5.017	5.017	5.017	5.017	5.017	5.017	5.017	5.017	5.017	5.017	5.017	5.017	5.017	5.017	5.017	5.017	1.913	1.913	1.913	1.913	1.913	1.913	1.913	1.913	1.913	1.913	1.913	1.913	1.913	1.913	1.913	1.913	1.371	1.371	1.371	1.371	1.371	1.371	1.371	1.371	1.371	1.371	1.371	1.371	1.371	1.371	1.371	1.371	4.768	4.768
4.248	4.248	4.248	4.248	4.248	4.248	4.248	4.248	4.248	4.248	4.248	4.248	4.248	4.248	4.248	4.248	4.747	4.747	4.747	4.747	4.747	4.747	4.747	4.747	4.747	4.747	4.747	4.747	4.747	4.747	4.747	4.747	1.094	1.094	1.094	1.094	1.094	1.094	1.094	1.094	1.094	1.094	1.094	1.094	1.094	1.094	1.094	1.094	4.597	4.597
4.248	4.248	4.248	4.248	4.248	4.248	4.248	4.248	4.248	4.248	4.248	4.248	4.248	4.248	4.248	4.248	4.747	4.747	4.747	4.747	4.747	4.747	4.747	4.747	4.747	4.747	4.747	4.747	4.747	4.747	4.747	4.747	1.094	1.094	1.094	1.094	1.094	1.094	1.094	1.094	1.094	1.094	1.094	1.094	1.094	1.094	1.094	1.094	4.597	4.597
4.248	4.248	4.248	4.248	4.248	4.248	4.248	4.248	4.248	4.248	4.248	4.248	4.248	4.248	4.248	4.248	4.747	4.747	4.747	4.747	4.747	4.747	4.747	4.747	4.747	4.747	4.747	4.747	4.747	4.747	4.747	4.747	1.094	1.094	1.094	1.094	1.094	1.094	1.094	1.094	1.094	1.094	1.094	1.094	1.094	1.094	1.094	1.094	4.597	4.597
4.248	4.248	4.248	4.248	4.248	4.248	4.248	4.248	4.248	4.248	4.248	4.248	4.248	4.248	4.248	4.248	4.747	4.747	4.747	4.747	4.747	4.747	4.747	4.747	4.747	4.747	4.747	4.747	4.747	4.747	4.747	4.747	1.094	1.094	1.094	1.094	1.094	1.094	1.094	1.094	1.094	1.094	1.094	1.094	1.094	1.094	1.094	1.094	4.597	4.597
4.248	4.248	4.248	4.248	4.248	4.248	4.248	4.248	4.248	4.248	4.248	4.248	4.248	4.248	4.248	4.248	4.747	4.747	4.747	4.747	4.747	4.747	4.747	4.747	4.747	4.747	4.747	4.747	4.747	4.747	4.747	4.747	1.094	1.094	1.094	1.094	1.094	1.094	1.094	1.094	1.094	1.094	1.094	1.094	1.094	1.094	1.094	1.094	4.597	4.597
4.248	4.248	4.248	4.248	4.248	4.248	4.248	4.248	4.248	4.248	4.248	4.248	4.248	4.248	4.248	4.248	4.747	4.747	4.747	4.747	4.747	4.747	4.747	4.747	4.747	4.747	4.747	4.747	4.747	4.747	4.747	4.747	1.094	1.094	1.094	1.094	1.094	1.094	1.094	1.094	1.094	1.094	1.094	1.094	1.094	1.094	1.094	1.094	4.597	4.597
4.248	4.248	4.248	4.248	4.248	4.248	4.248	4.248	4.248	4.248	4.248	4.248	4.248	4.248	4.248	4.248	4.747	4.747	4.747	4.747	4.747	4.747	4.747	4.747	4.747	4.747	4.747	4.747	4.747	4.747	4.747	4.747	1.094	1.094	1.094	1.094	1.094	1.094	1.094	1.094	1.094	1.094	1.094	1.094	1.094	1.094	1.094	1.094	4.597	4.597
4.248	4.248	4.248	4.248	4.248	4.248	4.248	4.248	4.248	4.248	4.248	4.248	4.248	4.248	4.248	4.248	4.747	4.747	4.747	4.747	4.747	4.747	4.747	4.747	4.747	4.747	4.747	4.747	4.747	4.747	4.747	4.747	1.094	1.094	1.094	1.094	1.094	1.094	1.094	1.094	1.094	1.094	1.094	1.094	1.094	1.094	1.094	1.094	4.597	4.597
4.248	4.248	4.248	4.248	4.248	4.248	4.248	4.248	4.248	4.248	4.248	4.248	4.248	4.248	4.248	4.248	4.747	4.747	4.747	4.747	4.747	4.747	4.747	4.747	4.747	4.747	4.747	4.747	4.747	4.747	4.747	4.747	1.094	1.094	1.094	1.094	1.094	1.094	1.094	1.094	1.094	1.094	1.094	1.094	1.094	1.094	1.094	1.094	4.597	4.597
4.248	4.248	4.248	4.248	4.248	4.248	4.248	4.248	4.248	4.248	4.248	4.248	4.248	4.248	4.248	4.248	4.747	4.747	4.747	4.747	4.747	4.747	4.747	4.747	4.747	4.747	4.747	4.747	4.747	4.747	4.747	4.747	1.094	1.094	1.094	1.094	1.094	1.094	1.094	1.094	1.094	1.094	1.094	1.094	1.094	1.094	1.094	1.094	4.597	4.597
4.248	4.248	4.248	4.248	4.248	4.248	4.248	4.248	4.248	4.248	4.248	4.248	4.248	4.248	4.248	4.248	4.747	4.747	4.747	4.747	4.747	4.747	4.747	4.747	4.747	4.747	4.747	4.747	4.747	4.747	4.747	4.747	1.094	1.094	1.094	1.094	1.094	1.094	1.094	1.094	1.094	1.094	1.094	1.094	1.094	1.094	1.094	1.094	4.597	4.597
4.248	4.248	4.248	4.248	4.248	4.248	4.248	4.248	4.248	4.248	4.248	4.248	4.248	4.248	4.248	4.248	4.747	4.747	4.747	4.747	4.747	4.747	4.747	4.747	4.747	4.747	4.747	4.747	4.747	4.747	4.747	4.747	1.094	1.094	1.094	1.094	1.094	1.094	1.094	1.094	1.094	1.094	1.094	1.094	1.094	1.094	1.094	1.094	4.597	4.597
4.248	4.248	4.248	4.248	4.248	4.248	4.248	4.248	4.248	4.248	4.248	4.248	4.248	4.248	4.248	4.248	4.747	4.747	4.747	4.747	4.747	4.747	4.747	4.747	4.747	4.747	4.747	4.747	4.747	4.747	4.747	4.747	1.094	1.094	1.094	1.094	1.094	1.094	1.094	1.094	1.094	1.094	1.094	1.094	1.094	1.094	1.094	1.094	4.597	4.597
4.248	4.248	4.248	4.248	4.248	4.248	4.248	4.248	4.248	4.248	4.248	4.248	4.248	4.248	4.248	4.248	4.747	4.747	4.747	4.747	4.747	4.747	4.747	4.747	4.747	4.747	4.747	4.747	4.747	4.747	4.747	4.747	1.094	1.094	1.094	1.094	1.094	1.094	1.094	1.094	1.094	1.094	1.094	1.094	1.094	1.094	1.094	1.094	4.597	4.597
4.248	4.248	4.248	4.248	4.248	4.248	4.248	4.248	4.248	4.248	4.248	4.248	4.248	4.248	4.248	4.248	4.747	4.747	4.747	4.747	4.747	4.747	4.747	4.747	4.747	4.747	4.747	4.747	4.747	4.747	4.747	4.747	1.094	1.094	1.094	1.094	1.094	1.094	1.094	1.094	1.094	1.094	1.094	1.094	1.094	1.094	1.094	1.094	4.597	4.597
4.248	4.248	4.248	4.248	4.248	4.248	4.248	4.248	4.248	4.248	4.248	4.248	4.248	4.248	4.248	4.248	4.747	4.747	4.747	4.747	4.747	4.747	4.747	4.747	4.747	4.747	4.747	4.747	4.747	4.747	4.747	4.747	1.094	1.094	1.094	1.094	1.094	1.094	1.094	1.094	1.094	1.094	1.094	1.094	1.094	1.094	1.094	1.094	4.597	4.597
1.3	1.3	1.3	1.3	1.3	1.3	1.3	1.3	1.3	1.3	1.3	1.3	1.3	1.3	1.3	1.3	2.512	2.512	2.512	2.512	2.512	2.512	2.512	2.512	2.512	2.512	2.512	2.512	2.512	2.512	2.512	2.512	5.131	5.131	5.131	5.131	5.131	5.131	5.131	5.131	5.131	5.131	5.131	5.131	5.131	5.131	5.131	5.131	1.924	1.924
1.3	1.3	1.3	1.3	1.3	1.3	1.3	1.3	1.3	1.3	1.3	1.3	1.3	1.3	1.3	1.3	2.512	2.512	2.512	2.512	2.512	2.512	2.512	2.512	2.512	2.512	2.512	2.512	2.512	2.512	2.512	2.512	5.131	5.131	5.131	5.131	5.131	5.131	5.131	5.131	5.131	5.131	5.131	5.131	5.131	5.131	5.131	5.131	1.924	1.924
1.3	1.3	1.3	1.3	1.3	1.3	1.3	1.3	1.3	1.3	1.3	1.3	1.3	1.3	1.3	1.3	2.512	2.512	2.512	2.512	2.512	2.512	2.512	2.512	2.512	2.512	2.512	2.512	2.512	2.512	2.512	2.512	5.131	5.131	5.131	5.131	5.131	5.131	5.131	5.131	5.131	5.131	5.131	5.131	5.131	5.131	5.131	5.131	1.924	1.924
1.3	1.3	1.3	1.3	1.3	1.3	1.3	1.3	1.3	1.3	1.3	1.3	1.3	1.3	1.3	1.3	2.512	2.512	2.512	2.512	2.512	2.512	2.512	2.512	2.512	2.512	2.512	2.512	2.512	2.512	2.512	2.512	5.131	5.131	5.131	5.131	5.131	5.131	5.131	5.131	5.131	5.131	5.131	5.131	5.131	5.131	5.131	5.131	1.924	1.924
1.3	1.3	1.3	1.3	1.3	1.3	1.3	1.3	1.3	1.3	1.3	1.3	1.3	1.3	1.3	1.3	2.512	2.512	2.512	2.512	2.512	2.512	2.512	2.512	2.512	2.512	2.512	2.512	2.512	2.512	2.512	2.512	5.131	5.131	5.131	5.131	5.131	5.131	5.131	5.131	5.131	5.131	5.131	5.131	5.131	5.131	5.131	5.131	1.924	1.924
1.3	1.3	1.3	1.3	1.3	1.3	1.3	1.3	1.3	1.3	1.3	1.3	1.3	1.3	1.3	1.3	2.512	2.512	2.512	2.512	2.512	2.512	2.512	2.512	2.512	2.512	2.512	2.512	2.512	2.512	2.512	2.512	5.131	5.131	5.131	5.131	5.131	5.131	5.131	5.131	5.131	5.131	5.131	5.131	5.131	5.131	5.131	5.131	1.924	1.924
1.3	1.3	1.3	1.3	1.3	1.3	1.3	1.3	1.3	1.3	1.3	1.3	1.3	1.3	1.3	1.3	2.512	2.512	2.512	2.512	2.512	2.512	2.512	2.512	2.512	2.512	2.512	2.512	2.512	2.512	2.512	2.512	5.131	5.131	5.131	5.131	5.131	5.131	5.131	5.131	5.131	5.131	5.131	5.131	5.131	5.131	5.131	5.131	1.924	1.924
1.3	1.3	1.3	1.3	1.3	1.3	1.3	1.3	1.3	1.3	1.3	1.3	1.3	1.3	1.3	1.3	2.512	2.512	2.512	2.512	2.512	2.512	2.512	2.512	2.512	2.512	2.512	2.512	2.512	2.512	2.512	2.512	5.131	5.131	5.131	5.131	5.131	5.131	5.131	5.131	5.131	5.131	5.131	5.131	5.131	5.131	5.131	5.131	1.924	1.924
1.3	1.3	1.3	1.3	1.3	1.3	1.3	1.3	1.3	1.3	1.3	1.3	1.3	1.3	1.3	1.3	2.512	2.512	2.512	2.512	2.512	2.512	2.512	2.512	2.512	2.512	2.512	2.512	2.512	2.512	2.512	2.512	5.131	5.131	5.131	5.131	5.131	5.131	5.131	5.131	5.131	5.131	5.131	5.131	5.131	5.131	5.131	5.131	1.924	1.924
1.3	1.3	1.3	1.3	1.3	1.3	1.3	1.3	1.3	1.3	1.3	1.3	1.3	1.3	1.3	1.3	2.512	2.512	2.512	2.512	2.512	2.512	2.512	2.512	2.512	2.512	2.512	2.512	2.512	2.512	2.512	2.512	5.131	5.131	5.131	5.131	5.131	5.131	5.131	5.131	5.131	5.131	5.131	5.131	5.131	5.131	5.131	5.131	1.924	1.924
1.3	1.3	1.3	1.3	1.3	1.3	1.3	1.3	1.3	1.3	1.3	1.3	1.3	1.3	1.3	1.3	2.512	2.512	2.512	2.512	2.512	2.512	2.512	2.512	2.512	2.512	2.512	2.512	2.512	2.512	2.512	2.512	5.131	5.131	5.131	5.131	5.131	5.131	5.131	5.131	5.131	5.131	5.131	5.131	5.131	5.131	5.131	5.131	1.924	1.924
1.3	1.3	1.3	1.3	1.3	1.3	1.3	1.3	1.3	1.3	1.3	1.3	1.3	1.3	1.3	1.3	2.512	2.512	2.512	2.512	2.512	2.512	2.512	2.512	2.512	2.512	2.512	2.512	2.512	2.512	2.512	2.512	5.131	5.131	5.131	5.131	5.131	5.131	5.131	5.131	5.131	5.131	5.131	5.131	5.131	5.131	5.131	5.131	1.924	1.924
1.3	1.3	1.3	1.3	1.3	1.3	1.3	1.3	1.3	1.3	1.3	1.3	1.3	1.3	1.3	1.3	2.512	2.512	2.512	2.512	2.512	2.512	2.512	2.512	2.512	2.512	2.512	2.512	2.512	2.512	2.512	2.512	5.131	5.131	5.131	5.131	5.131	5.131	5.131	5.131	5.131	5.131	5.131	5.131	5.131	5.131	5.131	5.131	1.924	1.924
1.3	1.3	1.3	1.3	1.3	1.3	1.3	1.3	1.3	1.3	1.3	1.3	1.3	1.3	1.3	1.3	2.512	2.512	2.512	2.512	2.512	2.512	2.512	2.512	2.512	2.512	2.512	2.512	2.512	2.512	2.512	2.512	5.131	5.131	5.131	5.131	5.131	5.131	5.131	5.131	5.131	5.131	5.131	5.131	5.131	5.131	5.131	5.131	1.924	1.924
1.3	1.3	1.3	1.3	1.3	1.3	1.3	1.3	1.3	1.3	1.3	1.3	1.3	1.3	1.3	1.3	2.512	2.512	2.512	2.512	2.512	2.512	2.512	2.512	2.512	2.512	2.512	2.512	2.512	2.512	2.512	2.512	5.131	5.131	5.131	5.131	5.131	5.131	5.131	5.131	5.131	5.131	5.131	5.131	5.131	5.131	5.131	5.131	1.924	1.924
1.3	1.3	1.3	1.3	1.3	1.3	1.3	1.3	1.3	1.3	1.3	1.3	1.3	1.3	1.3	1.3	2.512	2.512	2.512	2.512	2.512	2.512	2.512	2.512	2.512	2.512	2.512	2.512	2.512	2.512	2.512	2.512	5.131	5.131	5.131	5.131	5.131	5.131	5.131	5.131	5.131	5.131	5.131	5.131	5.131	5.131	5.131	5.131	1.924	1.924
1.662	1.662	1.662	1.662	1.662	1.662	1.662	1.662	1.662	1.662	1.662	1.662	1.662	1.662	1.662	1.662	1.672	1.672	1.672	1.672	1.672	1.672	1.672	1.672	1.672	1.672	1.672	1.672	1.672	1.672	1.672	1.672	1.028	1.028	1.028	1.028	1.028	1.028	1.028	1.028	1.028	1.028	1.028	1.028	1.028	1.028	1.028	1.028	4.481	4.481
1.662	1.662	1.662	1.662	1.662	1.662	1.662	1.662	1.662	1.662	1.662	1.662	1.662	1.662	1.662	1.662	1.672	1.672	1.672	1.672	1.672	1.672	1.672	1.672	1.672	1.672	1.672	1.672	1.672	1.672	1.672	1.672	1.028	1.028	1.028	1.028	1.028	1.028	1.028	1.028	1.028	1.028	1.028	1.028	1.028	1.028	1.028	1.028	4.481	4.481
1.662	1.662	1.662	1.662	1.662	1.662	1.662	1.662	1.662	1.662	1.662	1.662	1.662	1.662	1.662	1.662	1.672	1.672	1.672	1.672	1.672	1.672	1.672	1.672	1.672	1.672	1.672	1.672	1.672	1.672	1.672	1.672	1.028	1.028	1.028	1.028	1.028	1.028	1.028	1.028	1.028	1.028	1.028	1.028	1.028	1.028	1.028	1.028	4.481	4.481
1.662	1.662	1.662	1.662	1.662	1.662	1.662	1.662	1.662	1.662	1.662	1.662	1.662	1.662	1.662	1.662	1.672	1.672	1.672	1.672	1.672	1.672	1.672	1.672	1.672	1.672	1.672	1.672	1.672	1.672	1.672	1.672	1.028	1.028	1.028	1.028	1.028	1.028	1.028	1.028	1.028	1.028	1.028	1.028	1.028	1.028	1.028	1.028	4.481	4.481
1.662	1.662	1.662	1.662	1.662	1.662	1.662	1.662	1.662	1.662	1.662	1.662	1.662	1.662	1.662	1.662	1.672	1.672	1.672	1.672	1.672	1.672	1.672	1.672	1.672	1.672	1.672	1.672	1.672	1.672	1.672	1.672	1.028	1.028	1.028	1.028	1.028	1.028	1.028	1.028	1.028	1.028	1.028	1.028	1.028	1.028	1.028	1.028	4.481	4.481
1.662	1.662	1.662	1.662	1.662	1.662	1.662	1.662	1.662	1.662	1.662	1.662	1.662	1.662	1.662	1.662	1.672	1.672	1.672	1.672	1.672	1.672	1.672	1.672	1.672	1.672	1.672	1.672	1.672	1.672	1.672	1.672	1.028	1.028	1.028	1.028	1.028	1.028	1.028	1.028	1.028	1.028	1.028	1.028	1.028	1.028	1.028	1.028	4.481	4.481
1.662	1.662	1.662	1.662	1.662	1.662	1.662	1.662	1.662	1.662	1.662	1.662	1.662	1.662	1.662	1.662	1.672	1.672	1.672	1.672	1.672	1.672	1.672	1.672	1.672	1.672	1.672	1.672	1.672	1.672	1.672	1.672	1.028	1.028	1.028	1.028	1.028	1.028	1.028	1.028	1.028	1.028	1.028	1.028	1.028	1.028	1.028	1.028	4.481	4.481
1.662	1.662	1.662	1.662	1.662	1.662	1.662	1.662	1.662	1.662	1.662	1.662	1.662	1.662	1.662	1.662	1.672	1.672	1.672	1.672	1.672	1.672	1.672	1.672	1.672	1.672	1.672	1.672	1.672	1.672	1.672	1.672	1.028	1.028	1.028	1.028	1.028	1.028	1.028	1.028	1.028	1.028	1.028	1.028	1.028	1.028	1.028	1.028	4.481	4.481
1.662	1.662	1.662	1.662	1.662	1.662	1.662	1.662	1.662	1.662	1.662	1.662	1.662	1.662	1.662	1.662	1.672	1.672	1.672	1.672	1.672	1.672	1.672	1.672	1.672	1.672	1.672	1.672	1.672	1.672	1.672	1.672	1.028	1.028	1.028	1.028	1.028	1.028	1.028	1.028	1.028	1.028	1.028	1.028	1.028	1.028	1.028	1.028	4.481	4.481
1.662	1.662	1.662	1.662	1.662	1.662	1.662	1.662	1.662	1.662	1.662	1.662	1.662	1.662	1.662	1.662	1.672	1.672	1.672	1.672	1.672	1.672	1.672	1.672	1.672	1.672	1.672	1.672	1.672	1.672	1.672	1.672	1.028	1.028	1.028	1.028	1.028	1.028	1.028	1.028	1.028	1.028	1.028	1.028	1.028	1.028	1.028	1.028	4.481	4.481
1.662	1.662	1.662	1.662	1.662	1.662	1.662	1.662	1.662	1.662	1.662	1.662	1.662	1.662	1.662	1.662	1.672	1.672	1.672	1.672	1.672	1.672	1.672	1.672	1.672	1.672	1.672	1.672	1.672	1.672	1.672	1.672	1.028	1.028	1.028	1.028	1.028	1.028	1.028	1.028	1.028	1.028	1.028	1.028	1.028	1.028	1.028	1.028	4.481	4.481
1.662	1.662	1.662	1.662	1.662	1.662	1.662	1.662	1.662	1.662	1.662	1.662	1.662	1.662	1.662	1.662	1.672	1.672	1.672	1.672	1.672	1.672	1.672	1.672	1.672	1.672	1.672	1.672	1.672	1.672	1.672	1.672	1.028	1.028	1.028	1.028	1.028	1.028	1.028	1.028	1.028	1.028	1.028	1.028	1.028	1.028	1.028	1.028	4.481	4.481
1.662	1.662	1.662	1.662	1.662	1.662	1.662	1.662	1.662	1.662	1.662	1.662	1.662	1.662	1.662	1.662	1.672	1.672	1.672	1.672	1.672	1.672	1.672	1.672	1.672	1.672	1.672	1.672	1.672	1.672	1.672	1.672	1.028	1.028	1.028	1.028	1.028	1.028	1.028	1.028	1.028	1.028	1.028	1.028	1.028	1.028	1.028	1.028	4.481	4.481
1.662	1.662	1.662	1.662	1.662	1.662	1.662	1.662	1.662	1.662	1.662	1.662	1.662	1.662	1.662	1.662	1.672	1.672	1.672	1.672	1.672	1.672	1.672	1.672	1.672	1.672	1.672	1.672	1.672	1.672	1.672	1.672	1.028	1.028	1.028	1.028	1.028	1.028	1.028	1.028	1.028	1.028	1.028	1.028	1.028	1.028	1.028	1.028	4.481	4.481
1.662	1.662	1.662	1.662	1.662	1.662	1.662	1.662	1.662	1.662	1.662	1.662	1.662	1.662	1.662	1.662	1.672	1.672	1.672	1.672	1.672	1.672	1.672	1.672	1.672	1.672	1.672	1.672	1.672	1.672	1.672	1.672	1.028	1.028	1.028	1.028	1.028	1.028	1.028	1.028	1.028	1.028	1.028	1.028	1.028	1.028	1.028	1.028	4.481	4.481
1.662	1.662	1.662	1.662	1.662	1.662	1.662	1.662	1.662	1.662	1.662	1.662	1.662	1.662	1.662	1.662	1.672	1.672	1.672	1.672	1.672	1.672	1.672	1.672	1.672	1.672	1.672	1.672	1.672	1.672	1.672	1.672	1.028	1.028	1.028	1.028	1.028	1.028	1.028	1.028	1.028	1.028	1.028	1.028	1.028	1.028	1.028	1.028	4.481	4.481
4.921	4.921	4.921	4.921	4.921	4.921	4.921	4.921	4.921	4.921	4.921	4.921	4.921	4.921	4.921	4.921	2.169	2.169	2.169	2.169	2.169	2.169	2.169	2.169	2.169	2.169	2.169	2.169	2.169	2.169	2.169	2.169	1.593	1.593	1.593	1.593	1.593	1.593	1.593	1.593	1.593	1.593	1.593	1.593	1.593	1.593	1.593	1.593	4.665	4.665
4.921	4.921	4.921	4.921	4.921	4.921	4.921	4.921	4.921	4.921	4.921	4.921	4.921	4.921	4.921	4.921	2.169	2.169	2.169	2.169	2.169	2.169	2.169	2.169	2.169	2.169	2.169	2.169	2.169	2.169	2.169	2.169	1.593	1.593	1.593	1.593	1.593	1.593	1.593	1.593	1.593	1.593	1.593	1.593	1.593	1.593	1.593	1.593	4.665	4.665
4.921	4.921	4.921	4.921	4.921	4.921	4.921	4.921	4.921	4.921	4.921	4.921	4.921	4.921	4.921	4.921	2.169	2.169	2.169	2.169	2.169	2.169	2.169	2.169	2.169	2.169	2.169	2.169	2.169	2.169	2.169	2.169	1.593	1.593	1.593	1.593	1.593	1.593	1.593	1.593	1.593	1.593	1.593	1.593	1.593	1.593	1.593	1.593	4.665	4.665
4.921	4.921	4.921	4.921	4.921	4.921	4.921	4.921	4.921	4.921	4.921	4.921	4.921	4.921	4.921	4.921	2.169	2.169	2.169	2.169	2.169	2.169	2.169	2.169	2.169	2.169	2.169	2.169	2.169	2.169	2.169	2.169	1.593	1.593	1.593	1.593	1.593	1.593	1.593	1.593	1.593	1.593	1.593	1.593	1.593	1.593	1.593	1.593	4.665	4.665
4.921	4.921	4.921	4.921	4.921	4.921	4.921	4.921	4.921	4.921	4.921	4.921	4.921	4.921	4.921	4.921	2.169	2.169	2.169	2.169	2.169	2.169	2.169	2.169	2.169	2.169	2.169	2.169	2.169	2.169	2.169	2.169	1.593	1.593	1.593	1.593	1.593	1.593	1.593	1.593	1.593	1.593	1.593	1.593	1.593	1.593	1.593	1.593	4.665	4.665
4.921	4.921	4.921	4.921	4.921	4.921	4.921	4.921	4.921	4.921	4.921	4.921	4.921	4.921	4.921	4.921	2.169	2.169	2.169	2.169	2.169	2.169	2.169	2.169	2.169	2.169	2.169	2.169	2.169	2.169	2.169	2.169	1.593	1.593	1.593	1.593	1.593	1.593	1.593	1.593	1.593	1.593	1.593	1.593	1.593	1.593	1.593	1.593	4.665	4.665
4.921	4.921	4.921	4.921	4.921	4.921	4.921	4.921	4.921	4.921	4.921	4.921	4.921	4.921	4.921	4.921	2.169	2.169	2.169	2.169	2.169	2.169	2.169	2.169	2.169	2.169	2.169	2.169	2.169	2.169	2.169	2.169	1.593	1.593	1.593	1.593	1.593	1.593	1.593	1.593	1.593	1.593	1.593	1.593	1.593	1.593	1.593	1.593	4.665	4.665
4.921	4.921	4.921	4.921	4.921	4.921	4.921	4.921	4.921	4.921	4.921	4.921	4.921	4.921	4.921	4.921	2.169	2.169	2.169	2.169	2.169	2.169	2.169	2.169	2.169	2.169	2.169	2.169	2.169	2.169	2.169	2.169	1.593	1.593	1.593	1.593	1.593	1.593	1.593	1.593	1.593	1.593	1.593	1.593	1.593	1.593	1.593	1.593	4.665	4.665
4.921	4.921	4.921	4.921	4.921	4.921	4.921	4.921	4.921	4.921	4.921	4.921	4.921	4.921	4.921	4.921	2.169	2.169	2.169	2.169	2.169	2.169	2.169	2.169	2.169	2.169	2.169	2.169	2.169	2.169	2.169	2.169	1.593	1.593	1.593	1.593	1.593	1.593	1.593	1.593	1.593	1.593	1.593	1.593	1.593	1.593	1.593	1.593	4.665	4.665
4.921	4.921	4.921	4.921	4.921	4.921	4.921	4.921	4.921	4.921	4.921	4.921	4.921	4.921	4.921	4.921	2.169	2.169	2.169	2.169	2.169	2.169	2.169	2.169	2.169	2.169	2.169	2.169	2.169	2.169	2.169	2.169	1.593	1.593	1.593	1.593	1.593	1.593	1.593	1.593	1.593	1.593	1.593	1.593	1.593	1.593	1.593	1.593	4.665	4.665
4.921	4.921	4.921	4.921	4.921	4.921	4.921	4.921	4.921	4.921	4.921	4.921	4.921	4.921	4.921	4.921	2.169	2.169	2.169	2.169	2.169	2.169	2.169	2.169	2.169	2.169	2.169	2.169	2.169	2.169	2.169	2.169	1.593	1.593	1.593	1.593	1.593	1.593	1.593	1.593	1.593	1.593	1.593	1.593	1.593	1.593	1.593	1.593	4.665	4.665
4.921	4.921	4.921	4.921	4.921	4.921	4.921	4.921	4.921	4.921	4.921	4.921	4.921	4.921	4.921	4.921	2.169	2.169	2.169	2.169	2.169	2.169	2.169	2.169	2.169	2.169	2.169	2.169	2.169	2.169	2.169	2.169	1.593	1.593	1.593	1.593	1.593	1.593	1.593	1.593	1.593	1.593	1.593	1.593	1.593	1.593	1.593	1.593	4.665	4.665
4.921	4.921	4.921	4.921	4.921	4.921	4.921	4.921	4.921	4.921	4.921	4.921	4.921	4.921	4.921	4.921	2.169	2.169	2.169	2.169	2.169	2.169	2.169	2.169	2.169	2.169	2.169	2.169	2.169	2.169	2.169	2.169	1.593	1.593	1.593	1.593	1.593	1.593	1.593	1.593	1.593	1.593	1.593	1.593	1.593	1.593	1.593	1.593	4.665	4.665
4.921	4.921	4.921	4.921	4.921	4.921	4.921	4.921	4.921	4.921	4.921	4.921	4.921	4.921	4.921	4.921	2.169	2.169	2.169	2.169	2.169	2.169	2.169	2.169	2.169	2.169	2.169	2.169	2.169	2.169	2.169	2.169	1.593	1.593	1.593	1.593	1.593	1.593	1.593	1.593	1.593	1.593	1.593	1.593	1.593	1.593	1.593	1.593	4.665	4.665
4.921	4.921	4.921	4.921	4.921	4.921	4.921	4.921	4.921	4.921	4.921	4.921	4.921	4.921	4.921	4.921	2.169	2.169	2.169	2.169	2.169	2.169	2.169	2.169	2.169	2.169	2.169	2.169	2.169	2.169	2.169	2.169	1.593	1.593	1.593	1.593	1.593	1.593	1.593	1.593	1.593	1.593	1.593	1.593	1.593	1.593	1.593	1.593	4.665	4.665
4.921	4.921	4.921	4.921	4.921	4.921	4.921	4.921	4.921	4.921	4.921	4.921	4.921	4.921	4.921	4.921	2.169	2.169	2.169	2.169	2.169	2.169	2.169	2.169	2.169	2.169	2.169	2.169	2.169	2.169	2.169	2.169	1.593	1.593	1.593	1.593	1.593	1.593	1.593	1.593	1.593	1.593	1.593	1.593	1.593	1.593	1.593	1.593	4.665	4.665
6.241	6.241	6.241	6.241	6.241	6.241	6.241	6.241	6.241	6.241	6.241	6.241	6.241	6.241	6.241	6.241	1.568	1.568	1.568	1.568	1.568	1.568	1.568	1.568	1.568	1.568	1.568	1.568	1.568	1.568	1.568	1.568	1.674	1.674	1.674	1.674	1.674	1.674	1.674	1.674	1.674	1.674	1.674	1.674	1.674	1.674	1.674	1.674	1.507	1.507
6.241	6.241	6.241	6.241	6.241	6.241	6.241	6.241	6.241	6.241	6.241	6.241	6.241	6.241	6.241	6.241	1.568	1.568	1.568	1.568	1.568	1.568	1.568	1.568	1.568	1.568	1.568	1.568	1.568	1.568	1.568	1.568	1.674	1.674	1.674	1.674	1.674	1.674	1.674	1.674	1.674	1.674	1.674	1.674	1.674	1.674	1.674	1.674	1.507	1.507
6.241	6.241	6.241	6.241	6.241	6.241	6.241	6.241	6.241	6.241	6.241	6.241	6.241	6.241	6.241	6.241	1.568	1.568	1.568	1.568	1.568	1.568	1.568	1.568	1.568	1.568	1.568	1.568	1.568	1.568	1.568	1.568	1.674	1.674	1.674	1.674	1.674	1.674	1.674	1.674	1.674	1.674	1.674	1.674	1.674	1.674	1.674	1.674	1.507	1.507
6.241	6.241	6.241	6.241	6.241	6.241	6.241	6.241	6.241	6.241	6.241	6.241	6.241	6.241	6.241	6.241	1.568	1.568	1.568	1.568	1.568	1.568	1.568	1.568	1.568	1.568	1.568	1.568	1.568	1.568	1.568	1.568	1.674	1.674	1.674	1.674	1.674	1.674	1.674	1.674	1.674	1.674	1.674	1.674	1.674	1.674	1.674	1.674	1.507	1.507
6.241	6.241	6.241	6.241	6.241	6.241	6.241	6.241	6.241	6.241	6.241	6.241	6.241	6.241	6.241	6.241	1.568	1.568	1.568	1.568	1.568	1.568	1.568	1.568	1.568	1.568	1.568	1.568	1.568	1.568	1.568	1.568	1.674	1.674	1.674	1.674	1.674	1.674	1.674	1.674	1.674	1.674	1.674	1.674	1.674	1.674	1.674	1.674	1.507	1.507
6.241	6.241	6.241	6.241	6.241	6.241	6.241	6.241	6.241	6.241	6.241	6.241	6.241	6.241	6.241	6.241	1.568	1.568	1.568	1.568	1.568	1.568	1.568	1.568	1.568	1.568	1.568	1.568	1.568	1.568	1.568	1.568	1.674	1.674	1.674	1.674	1.674	1.674	1.674	1.674	1.674	1.674	1.674	1.674	1.674	1.674	1.674	1.674	1.507	1.507
6.241	6.241	6.241	6.241	6.241	6.241	6.241	6.241	6.241	6.241	6.241	6.241	6.241	6.241	6.241	6.241	1.568	1.568	1.568	1.568	1.568	1.568	1.568	1.568	1.568	1.568	1.568	1.568	1.568	1.568	1.568	1.568	1.674	1.674	1.674	1.674	1.674	1.674	1.674	1.674	1.674	1.674	1.674	1.674	1.674	1.674	1.674	1.674	1.507	1.507
6.241	6.241	6.241	6.241	6.241	6.241	6.241	6.241	6.241	6.241	6.241	6.241	6.241	6.241	6.241	6.241	1.568	1.568	1.568	1.568	1.568	1.568	1.568	1.568	1.568	1.568	1.568	1.568	1.568	1.568	1.568	1.568	1.674	1.674	1.674	1.674	1.674	1.674	1.674	1.674	1.674	1.674	1.674	1.674	1.674	1.674	1.674	1.674	1.507	1.507
6.241	6.241	6.241	6.241	6.241	6.241	6.241	6.241	6.241	6.241	6.241	6.241	6.241	6.241	6.241	6.241	1.568	1.568	1.568	1.568	1.568	1.568	1.568	1.568	1.568	1.568	1.568	1.568	1.568	1.568	1.568	1.568	1.674	1.674	1.674	1.674	1.674	1.674	1.674	1.674	1.674	1.674	1.674	1.674	1.674	1.674	1.674	1.674	1.507	1.507
6.241	6.241	6.241	6.241	6.241	6.241	6.241	6.241	6.241	6.241	6.241	6.241	6.241	6.241	6.241	6.241	1.568	1.568	1.568	1.568	1.568	1.568	1.568	1.568	1.568	1.568	1.568	1.568	1.568	1.568	1.568	1.568	1.674	1.674	1.674	1.674	1.674	1.674	1.674	1.674	1.674	1.674	1.674	1.674	1.674	1.674	1.674	1.674	1.507	1.507
6.241	6.241	6.241	6.241	6.241	6.241	6.241	6.241	6.241	6.241	6.241	6.241	6.241	6.241	6.241	6.241	1.568	1.568	1.568	1.568	1.568	1.568	1.568	1.568	1.568	1.568	1.568	1.568	1.568	1.568	1.568	1.568	1.674	1.674	1.674	1.674	1.674	1.674	1.674	1.674	1.674	1.674	1.674	1.674	1.674	1.674	1.674	1.674	1.507	1.507
6.241	6.241	6.241	6.241	6.241	6.241	6.241	6.241	6.241	6.241	6.241	6.241	6.241	6.241	6.241	6.241	1.568	1.568	1.568	1.568	1.568	1.568	1.568	1.568	1.568	1.568	1.568	1.568	1.568	1.568	1.568	1.568	1.674	1.674	1.674	1.674	1.674	1.674	1.674	1.674	1.674	1.674	1.674	1.674	1.674	1.674	1.674	1.674	1.507	1.507
6.241	6.241	6.241	6.241	6.241	6.241	6.241	6.241	6.241	6.241	6.241	6.241	6.241	6.241	6.241	6.241	1.568	1.568	1.568	1.568	1.568	1.568	1.568	1.568	1.568	1.568	1.568	1.568	1.568	1.568	1.568	1.568	1.674	1.674	1.674	1.674	1.674	1.674	1.674	1.674	1.674	1.674	1.674	1.674	1.674	1.674	1.674	1.674	1.507	1.507
6.241	6.241	6.241	6.241	6.241	6.241	6.241	6.241	6.241	6.241	6.241	6.241	6.241	6.241	6.241	6.241	1.568	1.568	1.568	1.568	1.568	1.568	1.568	1.568	1.568	1.568	1.568	1.568	1.568	1.568	1.568	1.568	1.674	1.674	1.674	1.674	1.674	1.674	1.674	1.674	1.674	1.674	1.674	1.674	1.674	1.674	1.674	1.674	1.507	1.507
6.241	6.241	6.241	6.241	6.241	6.241	6.241	6.241	6.241	6.241	6.241	6.241	6.241	6.241	6.241	6.241	1.568	1.568	1.568	1.568	1.568	1.568	1.568	1.568	1.568	1.568	1.568	1.568	1.568	1.568	1.568	1.568	1.674	1.674	1.674	1.674	1.674	1.674	1.674	1.674	1.674	1.674	1.674	1.674	1.674	1.674	1.674	1.674	1.507	1.507
6.241	6.241	6.241	6.241	6.241	6.241	6.241	6.241	6.241	6.241	6.241	6.241	6.241	6.241	6.241	6.241	1.568	1.568	1.568	1.568	1.568	1.568	1.568	1.568	1.568	1.568	1.568	1.568	1.568	1.568	1.568	1.568	1.674	1.674	1.674	1.674	1.674	1.674	1.674	1.674	1.674	1.674	1.674	1.674	1.674	1.674	1.674	1.674	1.507	1.507
0.561	0.561	0.561	0.561	0.561	0.561	0.561	0.561	0.561	0.561	0.561	0.561	0.561	0.561	0.561	0.561	1.569	1.569	1.569	1.569	1.569	1.569	1.569	1.569	1.569	1.569	1.569	1.569	1.569	1.569	1.569	1.569	5.983	5.983	5.983	5.983	5.983	5.983	5.983	5.983	5.983	5.983	5.983	5.983	5.983	5.983	5.983	5.983	2.916	2.916
0.561	0.561	0.561	0.561	0.561	0.561	0.561	0.561	0.561	0.561	0.561	0.561	0.561	0.561	0.561	0.561	1.569	1.569	1.569	1.569	1.569	1.569	1.569	1.569	1.569	1.569	1.569	1.569	1.569	1.569	1.569	1.569	5.983	5.983	5.983	5.983	5.983	5.983	5.983	5.983	5.983	5.983	5.983	5.983	5.983	5.983	5.983	5.983	2.916	2.916
0.561	0.561	0.561	0.561	0.561	0.561	0.561	0.561	0.561	0.561	0.561	0.561	0.561	0.561	0.561	0.561	1.569	1.569	1.569	1.569	1.569	1.569	1.569	1.569	1.569	1.569	1.569	1.569	1.569	1.569	1.569	1.569	5.983	5.983	5.983	5.983	5.983	5.983	5.983	5.983	5.983	5.983	5.983	5.983	5.983	5.983	5.983	5.983	2.916	2.916
0.561	0.561	0.561	0.561	0.561	0.561	0.561	0.561	0.561	0.561	0.561	0.561	0.561	0.561	0.561	0.561	1.569	1.569	1.569	1.569	1.569	1.569	1.569	1.569	1.569	1.569	1.569	1.569	1.569	1.569	1.569	1.569	5.983	5.983	5.983	5.983	5.983	5.983	5.983	5.983	5.983	5.983	5.983	5.983	5.983	5.983	5.983	5.983	2.916	2.916
0.561	0.561	0.561	0.561	0.561	0.561	0.561	0.561	0.561	0.561	0.561	0.561	0.561	0.561	0.561	0.561	1.569	1.569	1.569	1.569	1.569	1.569	1.569	1.569	1.569	1.569	1.569	1.569	1.569	1.569	1.569	1.569	5.983	5.983	5.983	5.983	5.983	5.983	5.983	5.983	5.983	5.983	5.983	5.983	5.983	5.983	5.983	5.983	2.916	2.916
0.561	0.561	0.561	0.561	0.561	0.561	0.561	0.561	0.561	0.561	0.561	0.561	0.561	0.561	0.561	0.561	1.569	1.569	1.569	1.569	1.569	1.569	1.569	1.569	1.569	1.569	1.569	1.569	1.569	1.569	1.569	1.569	5.983	5.983	5.983	5.983	5.983	5.983	5.983	5.983	5.983	5.983	5.983	5.983	5.983	5.983	5.983	5.983	2.916	2.916
0.561	0.561	0.561	0.561	0.561	0.561	0.561	0.561	0.561	0.561	0.561	0.561	0.561	0.561	0.561	0.561	1.569	1.569	1.569	1.569	1.569	1.569	1.569	1.569	1.569	1.569	1.569	1.569	1.569	1.569	1.569	1.569	5.983	5.983	5.983	5.983	5.983	5.983	5.983	5.983	5.983	5.983	5.983	5.983	5.983	5.983	5.983	5.983	2.916	2.916
0.561	0.561	0.561	0.561	0.561	0.561	0.561	0.561	0.561	0.561	0.561	0.561	0.561	0.561	0.561	0.561	1.569	1.569	1.569	1.569	1.569	1.569	1.569	1.569	1.569	1.569	1.569	1.569	1.569	1.569	1.569	1.569	5.983	5.983	5.983	5.983	5.983	5.983	5.983	5.983	5.983	5.983	5.983	5.983	5.983	5.983	5.983	5.983	2.916	2.916
0.561	0.561	0.561	0.561	0.561	0.561	0.561	0.561	0.561	0.561	0.561	0.561	0.561	0.561	0.561	0.561	1.569	1.569	1.569	1.569	1.569	1.569	1.569	1.569	1.569	1.569	1.569	1.569	1.569	1.569	1.569	1.569	5.983	5.983	5.983	5.983	5.983	5.983	5.983	5.983	5.983	5.983	5.983	5.983	5.983	5.983	5.983	5.983	2.916	2.916
0.561	0.561	0.561	0.561	0.561	0.561	0.561	0.561	0.561	0.561	0.561	0.561	0.561	0.561	0.561	0.561	1.569	1.569	1.569	1.569	1.569	1.569	1.569	1.569	1.569	1.569	1.569	1.569	1.569	1.569	1.569	1.569	5.983	5.983	5.983	5.983	5.983	5.983	5.983	5.983	5.983	5.983	5.983	5.983	5.983	5.983	5.983	5.983	2.916	2.916
0.561	0.561	0.561	0.561	0.561	0.561	0.561	0.561	0.561	0.561	0.561	0.561	0.561	0.561	0.561	0.561	1.569	1.569	1.569	1.569	1.569	1.569	1.569	1.569	1.569	1.569	1.569	1.569	1.569	1.569	1.569	1.569	5.983	5.983	5.983	5.983	5.983	5.983	5.983	5.983	5.983	5.983	5.983	5.983	5.983	5.983	5.983	5.983	2.916	2.916
0.561	0.561	0.561	0.561	0.561	0.561	0.561	0.561	0.561	0.561	0.561	0.561	0.561	0.561	0.561	0.561	1.569	1.569	1.569	1.569	1.569	1.569	1.569	1.569	1.569	1.569	1.569	1.569	1.569	1.569	1.569	1.569	5.983	5.983	5.983	5.983	5.983	5.983	5.983	5.983	5.983	5.983	5.983	5.983	5.983	5.983	5.983	5.983	2.916	2.916
0.561	0.561	0.561	0.561	0.561	0.561	0.561	0.561	0.561	0.561	0.561	0.561	0.561	0.561	0.561	0.561	1.569	1.569	1.569	1.569	1.569	1.569	1.569	1.569	1.569	1.569	1.569	1.569	1.569	1.569	1.569	1.569	5.983	5.983	5.983	5.983	5.983	5.983	5.983	5.983	5.983	5.983	5.983	5.983	5.983	5.983	5.983	5.983	2.916	2.916
0.561	0.561	0.561	0.561	0.561	0.561	0.561	0.561	0.561	0.561	0.561	0.561	0.561	0.561	0.561	0.561	1.569	1.569	1.569	1.569	1.569	1.569	1.569	1.569	1.569	1.569	1.569	1.569	1.569	1.569	1.569	1.569	5.983	5.983	5.983	5.983	5.983	5.983	5.983	5.983	5.983	5.983	5.983	5.983	5.983	5.983	5.983	5.983	2.916	2.916
0.561	0.561	0.561	0.561	0.561	0.561	0.561	0.561	0.561	0.561	0.561	0.561	0.561	0.561	0.561	0.561	1.569	1.569	1.569	1.569	1.569	1.569	1.569	1.569	1.569	1.569	1.569	1.569	1.569	1.569	1.569	1.569	5.983	5.983	5.983	5.983	5.983	5.983	5.983	5.983	5.983	5.983	5.983	5.983	5.983	5.983	5.983	5.983	2.916	2.916
0.561	0.561	0.561	0.561	0.561	0.561	0.561	0.561	0.561	0.561	0.561	0.561	0.561	0.561	0.561	0.561	1.569	1.569	1.569	1.569	1.569	1.569	1.569	1.569	1.569	1.569	1.569	1.569	1.569	1.569	1.569	1.569	5.983	5.983	5.983	5.983	5.983	5.983	5.983	5.983	5.983	5.983	5.983	5.983	5.983	5.983	5.983	5.983	2.916	2.916
5.452	5.452	5.452	5.452	5.452	5.452	5.452	5.452	5.452	5.452	5.452	5.452	5.452	5.452	5.452	5.452	4.36	4.36	4.36	4.36	4.36	4.36	4.36	4.36	4.36	4.36	4.36	4.36	4.36	4.36	4.36	4.36	1.387	1.387	1.387	1.387	1.387	1.387	1.387	1.387	1.387	1.387	1.387	1.387	1.387	1.387	1.387	1.387	1.507	1.507
5.452	5.452	5.452	5.452	5.452	5.452	5.452	5.452	5.452	5.452	5.452	5.452	5.452	5.452	5.452	5.452	4.36	4.36	4.36	4.36	4.36	4.36	4.36	4.36	4.36	4.36	4.36	4.36	4.36	4.36	4.36	4.36	1.387	1.387	1.387	1.387	1.387	1.387	1.387	1.387	1.387	1.387	1.387	1.387	1.387	1.387	1.387	1.387	1.507	1.507
5.452	5.452	5.452	5.452	5.452	5.452	5.452	5.452	5.452	5.452	5.452	5.452	5.452	5.452	5.452	5.452	4.36	4.36	4.36	4.36	4.36	4.36	4.36	4.36	4.36	4.36	4.36	4.36	4.36	4.36	4.36	4.36	1.387	1.387	1.387	1.387	1.387	1.387	1.387	1.387	1.387	1.387	1.387	1.387	1.387	1.387	1.387	1.387	1.507	1.507
5.452	5.452	5.452	5.452	5.452	5.452	5.452	5.452	5.452	5.452	5.452	5.452	5.452	5.452	5.452	5.452	4.36	4.36	4.36	4.36	4.36	4.36	4.36	4.36	4.36	4.36	4.36	4.36	4.36	4.36	4.36	4.36	1.387	1.387	1.387	1.387	1.387	1.387	1.387	1.387	1.387	1.387	1.387	1.387	1.387	1.387	1.387	1.387	1.507	1.507
5.452	5.452	5.452	5.452	5.452	5.452	5.452	5.452	5.452	5.452	5.452	5.452	5.452	5.452	5.452	5.452	4.36	4.36	4.36	4.36	4.36	4.36	4.36	4.36	4.36	4.36	4.36	4.36	4.36	4.36	4.36	4.36	1.387	1.387	1.387	1.387	1.387	1.387	1.387	1.387	1.387	1.387	1.387	1.387	1.387	1.387	1.387	1.387	1.507	1.507
5.452	5.452	5.452	5.452	5.452	5.452	5.452	5.452	5.452	5.452	5.452	5.452	5.452	5.452	5.452	5.452	4.36	4.36	4.36	4.36	4.36	4.36	4.36	4.36	4.36	4.36	4.36	4.36	4.36	4.36	4.36	4.36	1.387	1.387	1.387	1.387	1.387	1.387	1.387	1.387	1.387	1.387	1.387	1.387	1.387	1.387	1.387	1.387	1.507	1.507
5.452	5.452	5.452	5.452	5.452	5.452	5.452	5.452	5.452	5.452	5.452	5.452	5.452	5.452	5.452	5.452	4.36	4.36	4.36	4.36	4.36	4.36	4.36	4.36	4.36	4.36	4.36	4.36	4.36	4.36	4.36	4.36	1.387	1.387	1.387	1.387	1.387	1.387	1.387	1.387	1.387	1.387	1.387	1.387	1.387	1.387	1.387	1.387	1.507	1.507
5.452	5.452	5.452	5.452	5.452	5.452	5.452	5.452	5.452	5.452	5.452	5.452	5.452	5.452	5.452	5.452	4.36	4.36	4.36	4.36	4.36	4.36	4.36	4.36	4.36	4.36	4.36	4.36	4.36	4.36	4.36	4.36	1.387	1.387	1.387	1.387	1.387	1.387	1.387	1.387	1.387	1.387	1.387	1.387	1.387	1.387	1.387	1.387	1.507	1.507
5.452	5.452	5.452	5.452	5.452	5.452	5.452	5.452	5.452	5.452	5.452	5.452	5.452	5.452	5.452	5.452	4.36	4.36	4.36	4.36	4.36	4.36	4.36	4.36	4.36	4.36	4.36	4.36	4.36	4.36	4.36	4.36	1.387	1.387	1.387	1.387	1.387	1.387	1.387	1.387	1.387	1.387	1.387	1.387	1.387	1.387	1.387	1.387	1.507	1.507
5.452	5.452	5.452	5.452	5.452	5.452	5.452	5.452	5.452	5.452	5.452	5.452	5.452	5.452	5.452	5.452	4.36	4.36	4.36	4.36	4.36	4.36	4.36	4.36	4.36	4.36	4.36	4.36	4.36	4.36	4.36	4.36	1.387	1.387	1.387	1.387	1.387	1.387	1.387	1.387	1.387	1.387	1.387	1.387	1.387	1.387	1.387	1.387	1.507	1.507
5.452	5.452	5.452	5.452	5.452	5.452	5.452	5.452	5.452	5.452	5.452	5.452	5.452	5.452	5.452	5.452	4.36	4.36	4.36	4.36	4.36	4.36	4.36	4.36	4.36	4.36	4.36	4.36	4.36	4.36	4.36	4.36	1.387	1.387	1.387	1.387	1.387	1.387	1.387	1.387	1.387	1.387	1.387	1.387	1.387	1.387	1.387	1.387	1.507	1.507
5.452	5.452	5.452	5.452	5.452	5.452	5.452	5.452	5.452	5.452	5.452	5.452	5.452	5.452	5.452	5.452	4.36	4.36	4.36	4.36	4.36	4.36	4.36	4.36	4.36	4.36	4.36	4.36	4.36	4.36	4.36	4.36	1.387	1.387	1.387	1.387	1.387	1.387	1.387	1.387	1.387	1.387	1.387	1.387	1.387	1.387	1.387	1.387	1.507	1.507
5.452	5.452	5.452	5.452	5.452	5.452	5.452	5.452	5.452	5.452	5.452	5.452	5.452	5.452	5.452	5.452	4.36	4.36	4.36	4.36	4.36	4.36	4.36	4.36	4.36	4.36	4.36	4.36	4.36	4.36	4.36	4.36	1.387	1.387	1.387	1.387	1.387	1.387	1.387	1.387	1.387	1.387	1.387	1.387	1.387	1.387	1.387	1.387	1.507	1.507
5.452	5.452	5.452	5.452	5.452	5.452	5.452	5.452	5.452	5.452	5.452	5.452	5.452	5.452	5.452	5.452	4.36	4.36	4.36	4.36	4.36	4.36	4.36	4.36	4.36	4.36	4.36	4.36	4.36	4.36	4.36	4.36	1.387	1.387	1.387	1.387	1.387	1.387	1.387	1.387	1.387	1.387	1.387	1.387	1.387	1.387	1.387	1.387	1.507	1.507
5.452	5.452	5.452	5.452	5.452	5.452	5.452	5.452	5.452	5.452	5.452	5.452	5.452	5.452	5.452	5.452	4.36	4.36	4.36	4.36	4.36	4.36	4.36	4.36	4.36	4.36	4.36	4.36	4.36	4.36	4.36	4.36	1.387	1.387	1.387	1.387	1.387	1.387	1.387	1.387	1.387	1.387	1.387	1.387	1.387	1.387	1.387	1.387	1.507	1.507
5.452	5.452	5.452	5.452	5.452	5.452	5.452	5.452	5.452	5.452	5.452	5.452	5.452	5.452	5.452	5.452	4.36	4.36	4.36	4.36	4.36	4.36	4.36	4.36	4.36	4.36	4.36	4.36	4.36	4.36	4.36	4.36	1.387	1.387	1.387	1.387	1.387	1.387	1.387	1.387	1.387	1.387	1.387	1.387	1.387	1.387	1.387	1.387	1.507	1.507
4.996	4.996	4.996	4.996	4.996	4.996	4.996	4.996	4.996	4.996	4.996	4.996	4.996	4.996	4.996	4.996	5.949	5.949	5.949	5.949	5.949	5.949	5.949	5.949	5.949	5.949	5.949	5.949	5.949	5.949	5.949	5.949	0.145	0.145	0.145	0.145	0.145	0.145	0.145	0.145	0.145	0.145	0.145	0.145	0.145	0.145	0.145	0.145	4.6	4.6
4.996	4.996	4.996	4.996	4.996	4.996	4.996	4.996	4.996	4.996	4.996	4.996	4.996	4.996	4.996	4.996	5.949	5.949	5.949	5.949	5.949	5.949	5.949	5.949	5.949	5.949	5.949	5.949	5.949	5.949	5.949	5.949	0.145	0.145	0.145	0.145	0.145	0.145	0.145	0.145	0.145	0.145	0.145	0.145	0.145	0.145	0.145	0.145	4.6	4.6
4.996	4.996	4.996	4.996	4.996	4.996	4.996	4.996	4.996	4.996	4.996	4.996	4.996	4.996	4.996	4.996	5.949	5.949	5.949	5.949	5.949	5.949	5.949	5.949	5.949	5.949	5.949	5.949	5.949	5.949	5.949	5.949	0.145	0.145	0.145	0.145	0.145	0.145	0.145	0.145	0.145	0.145	0.145	0.145	0.145	0.145	0.145	0.145	4.6	4.6
4.996	4.996	4.996	4.996	4.996	4.996	4.996	4.996	4.996	4.996	4.996	4.996	4.996	4.996	4.996	4.996	5.949	5.949	5.949	5.949	5.949	5.949	5.949	5.949	5.949	5.949	5.949	5.949	5.949	5.949	5.949	5.949	0.145	0.145	0.145	0.145	0.145	0.145	0.145	0.145	0.145	0.145	0.145	0.145	0.145	0.145	0.145	0.145	4.6	4.6
4.996	4.996	4.996	4.996	4.996	4.996	4.996	4.996	4.996	4.996	4.996	4.996	4.996	4.996	4.996	4.996	5.949	5.949	5.949	5.949	5.949	5.949	5.949	5.949	5.949	5.949	5.949	5.949	5.949	5.949	5.949	5.949	0.145	0.145	0.145	0.145	0.145	0.145	0.145	0.145	0.145	0.145	0.145	0.145	0.145	0.145	0.145	0.145	4.6	4.6
4.996	4.996	4.996	4.996	4.996	4.996	4.996	4.996	4.996	4.996	4.996	4.996	4.996	4.996	4.996	4.996	5.949	5.949	5.949	5.949	5.949	5.949	5.949	5.949	5.949	5.949	5.949	5.949	5.949	5.949	5.949	5.949	0.145	0.145	0.145	0.145	0.145	0.145	0.145	0.145	0.145	0.145	0.145	0.145	0.145	0.145	0.145	0.145	4.6	4.6
4.996	4.996	4.996	4.996	4.996	4.996	4.996	4.996	4.996	4.996	4.996	4.996	4.996	4.996	4.996	4.996	5.949	5.949	5.949	5.949	5.949	5.949	5.949	5.949	5.949	5.949	5.949	5.949	5.949	5.949	5.949	5.949	0.145	0.145	0.145	0.145	0.145	0.145	0.145	0.145	0.145	0.145	0.145	0.145	0.145	0.145	0.145	0.145	4.6	4.6
4.996	4.996	4.996	4.996	4.996	4.996	4.996	4.996	4.996	4.996	4.996	4.996	4.996	4.996	4.996	4.996	5.949	5.949	5.949	5.949	5.949	5.949	5.949	5.949	5.949	5.949	5.949	5.949	5.949	5.949	5.949	5.949	0.145	0.145	0.145	0.145	0.145	0.145	0.145	0.145	0.145	0.145	0.145	0.145	0.145	0.145	0.145	0.145	4.6	4.6
4.996	4.996	4.996	4.996	4.996	4.996	4.996	4.996	4.996	4.996	4.996	4.996	4.996	4.996	4.996	4.996	5.949	5.949	5.949	5.949	5.949	5.949	5.949	5.949	5.949	5.949	5.949	5.949	5.949	5.949	5.949	5.949	0.145	0.145	0.145	0.145	0.145	0.145	0.145	0.145	0.145	0.145	0.145	0.145	0.145	0.145	0.145	0.145	4.6	4.6
4.996	4.996	4.996	4.996	4.996	4.996	4.996	4.996	4.996	4.996	4.996	4.996	4.996	4.996	4.996	4.996	5.949	5.949	5.949	5.949	5.949	5.949	5.949	5.949	5.949	5.949	5.949	5.949	5.949	5.949	5.949	5.949	0.145	0.145	0.145	0.145	0.145	0.145	0.145	0.145	0.145	0.145	0.145	0.145	0.145	0.145	0.145	0.145	4.6	4.6
4.996	4.996	4.996	4.996	4.996	4.996	4.996	4.996	4.996	4.996	4.996	4.996	4.996	4.996	4.996	4.996	5.949	5.949	5.949	5.949	5.949	5.949	5.949	5.949	5.949	5.949	5.949	5.949	5.949	5.949	5.949	5.949	0.145	0.145	0.145	0.145	0.145	0.145	0.145	0.145	0.145	0.145	0.145	0.145	0.145	0.145	0.145	0.145	4.6	4.6
4.996	4.996	4.996	4.996	4.996	4.996	4.996	4.996	4.996	4.996	4.996	4.996	4.996	4.996	4.996	4.996	5.949	5.949	5.949	5.949	5.949	5.949	5.949	5.949	5.949	5.949	5.949	5.949	5.949	5.949	5.949	5.949	0.145	0.145	0.145	0.145	0.145	0.145	0.145	0.145	0.145	0.145	0.145	0.145	0.145	0.145	0.145	0.145	4.6	4.6
4.996	4.996	4.996	4.996	4.996	4.996	4.996	4.996	4.996	4.996	4.996	4.996	4.996	4.996	4.996	4.996	5.949	5.949	5.949	5.949	5.949	5.949	5.949	5.949	5.949	5.949	5.949	5.949	5.949	5.949	5.949	5.949	0.145	0.145	0.145	0.145	0.145	0.145	0.145	0.145	0.145	0.145	0.145	0.145	0.145	0.145	0.145	0.145	4.6	4.6
4.996	4.996	4.996	4.996	4.996	4.996	4.996	4.996	4.996	4.996	4.996	4.996	4.996	4.996	4.996	4.996	5.949	5.949	5.949	5.949	5.949	5.949	5.949	5.949	5.949	5.949	5.949	5.949	5.949	5.949	5.949	5.949	0.145	0.145	0.145	0.145	0.145	0.145	0.145	0.145	0.145	0.145	0.145	0.145	0.145	0.145	0.145	0.145	4.6	4.6
4.996	4.996	4.996	4.996	4.996	4.996	4.996	4.996	4.996	4.996	4.996	4.996	4.996	4.996	4.996	4.996	5.949	5.949	5.949	5.949	5.949	5.949	5.949	5.949	5.949	5.949	5.949	5.949	5.949	5.949	5.949	5.949	0.145	0.145	0.145	0.145	0.145	0.145	0.145	0.145	0.145	0.145	0.145	0.145	0.145	0.145	0.145	0.145	4.6	4.6
4.996	4.996	4.996	4.996	4.996	4.996	4.996	4.996	4.996	4.996	4.996	4.996	4.996	4.996	4.996	4.996	5.949	5.949	5.949	5.949	5.949	5.949	5.949	5.949	5.949	5.949	5.949	5.949	5.949	5.949	5.949	5.949	0.145	0.145	0.145	0.145	0.145	0.145	0.145	0.145	0.145	0.145	0.145	0.145	0.145	0.145	0.145	0.145	4.6	4.6
0.686	0.686	0.686	0.686	0.686	0.686	0.686	0.686	0.686	0.686	0.686	0.686	0.686	0.686	0.686	0.686	5.644	5.644	5.644	5.644	5.644	5.644	5.644	5.644	5.644	5.644	5.644	5.644	5.644	5.644	5.644	5.644	1.216	1.216	1.216	1.216	1.216	1.216	1.216	1.216	1.216	1.216	1.216	1.216	1.216	1.216	1.216	1.216	1.633	1.633
0.686	0.686	0.686	0.686	0.686	0.686	0.686	0.686	0.686	0.686	0.686	0.686	0.686	0.686	0.686	0.686	5.644	5.644	5.644	5.644	5.644	5.644	5.644	5.644	5.644	5.644	5.644	5.644	5.644	5.644	5.644	5.644	1.216	1.216	1.216	1.216	1.216	1.216	1.216	1.216	1.216	1.216	1.216	1.216	1.216	1.216	1.216	1.216	1.633	1.633
0.686	0.686	0.686	0.686	0.686	0.686	0.686	0.686	0.686	0.686	0.686	0.686	0.686	0.686	0.686	0.686	5.644	5.644	5.644	5.644	5.644	5.644	5.644	5.644	5.644	5.644	5.644	5.644	5.644	5.644	5.644	5.644	1.216	1.216	1.216	1.216	1.216	1.216	1.216	1.216	1.216	1.216	1.216	1.216	1.216	1.216	1.216	1.216	1.633	1.633
0.686	0.686	0.686	0.686	0.686	0.686	0.686	0.686	0.686	0.686	0.686	0.686	0.686	0.686	0.686	0.686	5.644	5.644	5.644	5.644	5.644	5.644	5.644	5.644	5.644	5.644	5.644	5.644	5.644	5.644	5.644	5.644	1.216	1.216	1.216	1.216	1.216	1.216	1.216	1.216	1.216	1.216	1.216	1.216	1.216	1.216	1.216	1.216	1.633	1.633
0.686	0.686	0.686	0.686	0.686	0.686	0.686	0.686	0.686	0.686	0.686	0.686	0.686	0.686	0.686	0.686	5.644	5.644	5.644	5.644	5.644	5.644	5.644	5.644	5.644	5.644	5.644	5.644	5.644	5.644	5.644	5.644	1.216	1.216	1.216	1.216	1.216	1.216	1.216	1.216	1.216	1.216	1.216	1.216	1.216	1.216	1.216	1.216	1.633	1.633
0.686	0.686	0.686	0.686	0.686	0.686	0.686	0.686	0.686	0.686	0.686	0.686	0.686	0.686	0.686	0.686	5.644	5.644	5.644	5.644	5.644	5.644	5.644	5.644	5.644	5.644	5.644	5.644	5.644	5.644	5.644	5.644	1.216	1.216	1.216	1.216	1.216	1.216	1.216	1.216	1.216	1.216	1.216	1.216	1.216	1.216	1.216	1.216	1.633	1.633
0.686	0.686	0.686	0.686	0.686	0.686	0.686	0.686	0.686	0.686	0.686	0.686	0.686	0.686	0.686	0.686	5.644	5.644	5.644	5.644	5.644	5.644	5.644	5.644	5.644	5.644	5.644	5.644	5.644	5.644	5.644	5.644	1.216	1.216	1.216	1.216	1.216	1.216	1.216	1.216	1.216	1.216	1.216	1.216	1.216	1.216	1.216	1.216	1.633	1.633
0.686	0.686	0.686	0.686	0.686	0.686	0.686	0.686	0.686	0.686	0.686	0.686	0.686	0.686	0.686	0.686	5.644	5.644	5.644	5.644	5.644	5.644	5.644	5.644	5.644	5.644	5.644	5.644	5.644	5.644	5.644	5.644	1.216	1.216	1.216	1.216	1.216	1.216	1.216	1.216	1.216	1.216	1.216	1.216	1.216	1.216	1.216	1.216	1.633	1.633
0.686	0.686	0.686	0.686	0.686	0.686	0.686	0.686	0.686	0.686	0.686	0.686	0.686	0.686	0.686	0.686	5.644	5.644	5.644	5.644	5.644	5.644	5.644	5.644	5.644	5.644	5.644	5.644	5.644	5.644	5.644	5.644	1.216	1.216	1.216	1.216	1.216	1.216	1.216	1.216	1.216	1.216	1.216	1.216	1.216	1.216	1.216	1.216	1.633	1.633
0.686	0.686	0.686	0.686	0.686	0.686	0.686	0.686	0.686	0.686	0.686	0.686	0.686	0.686	0.686	0.686	5.644	5.644	5.644	5.644	5.644	5.644	5.644	5.644	5.644	5.644	5.644	5.644	5.644	5.644	5.644	5.644	1.216	1.216	1.216	1.216	1.216	1.216	1.216	1.216	1.216	1.216	1.216	1.216	1.216	1.216	1.216	1.216	1.633	1.633
0.686	0.686	0.686	0.686	0.686	0.686	0.686	0.686	0.686	0.686	0.686	0.686	0.686	0.686	0.686	0.686	5.644	5.644	5.644	5.644	5.644	5.644	5.644	5.644	5.644	5.644	5.644	5.644	5.644	5.644	5.644	5.644	1.216	1.216	1.216	1.216	1.216	1.216	1.216	1.216	1.216	1.216	1.216	1.216	1.216	1.216	1.216	1.216	1.633	1.633
0.686	0.686	0.686	0.686	0.686	0.686	0.686	0.686	0.686	0.686	0.686	0.686	0.686	0.686	0.686	0.686	5.644	5.644	5.644	5.644	5.644	5.644	5.644	5.644	5.644	5.644	5.644	5.644	5.644	5.644	5.644	5.644	1.216	1.216	1.216	1.216	1.216	1.216	1.216	1.216	1.216	1.216	1.216	1.216	1.216	1.216	1.216	1.216	1.633	1.633
0.686	0.686	0.686	0.686	0.686	0.686	0.686	0.686	0.686	0.686	0.686	0.686	0.686	0.686	0.686	0.686	5.644	5.644	5.644	5.644	5.644	5.644	5.644	5.644	5.644	5.644	5.644	5.644	5.644	5.644	5.644	5.644	1.216	1.216	1.216	1.216	1.216	1.216	1.216	1.216	1.216	1.216	1.216	1.216	1.216	1.216	1.216	1.216	1.633	1.633
0.686	0.686	0.686	0.686	0.686	0.686	0.686	0.686	0.686	0.686	0.686	0.686	0.686	0.686	0.686	0.686	5.644	5.644	5.644	5.644	5.644	5.644	5.644	5.644	5.644	5.644	5.644	5.644	5.644	5.644	5.644	5.644	1.216	1.216	1.216	1.216	1.216	1.216	1.216	1.216	1.216	1.216	1.216	1.216	1.216	1.216	1.216	1.216	1.633	1.633
0.686	0.686	0.686	0.686	0.686	0.686	0.686	0.686	0.686	0.686	0.686	0.686	0.686	0.686	0.686	0.686	5.644	5.644	5.644	5.644	5.644	5.644	5.644	5.644	5.644	5.644	5.644	5.644	5.644	5.644	5.644	5.644	1.216	1.216	1.216	1.216	1.216	1.216	1.216	1.216	1.216	1.216	1.216	1.216	1.216	1.216	1.216	1.216	1.633	1.633
0.686	0.686	0.686	0.686	0.686	0.686	0.686	0.686	0.686	0.686	0.686	0.686	0.686	0.686	0.686	0.686	5.644	5.644	5.644	5.644	5.644	5.644	5.644	5.644	5.644	5.644	5.644	5.644	5.644	5.644	5.644	5.644	1.216	1.216	1.216	1.216	1.216	1.216	1.216	1.216	1.216	1.216	1.216	1.216	1.216	1.216	1.216	1.216	1.633	1.633
1.693	1.693	1.693	1.693	1.693	1.693	1.693	1.693	1.693	1.693	1.693	1.693	1.693	1.693	1.693	1.693	6.152	6.152	6.152	6.152	6.152	6.152	6.152	6.152	6.152	6.152	6.152	6.152	6.152	6.152	6.152	6.152	5.051	5.051	5.051	5.051	5.051	5.051	5.051	5.051	5.051	5.051	5.051	5.051	5.051	5.051	5.051	5.051	5.921	5.921
1.693	1.693	1.693	1.693	1.693	1.693	1.693	1.693	1.693	1.693	1.693	1.693	1.693	1.693	1.693	1.693	6.152	6.152	6.152	6.152	6.152	6.152	6.152	6.152	6.152	6.152	6.152	6.152	6.152	6.152	6.152	6.152	5.051	5.051	5.051	5.051	5.051	5.051	5.051	5.051	5.051	5.051	5.051	5.051	5.051	5.051	5.051	5.051	5.921	5.921
1.693	1.693	1.693	1.693	1.693	1.693	1.693	1.693	1.693	1.693	1.693	1.693	1.693	1.693	1.693	1.693	6.152	6.152	6.152	6.152	6.152	6.152	6.152	6.152	6.152	6.152	6.152	6.152	6.152	6.152	6.152	6.152	5.051	5.051	5.051	5.051	5.051	5.051	5.051	5.051	5.051	5.051	5.051	5.051	5.051	5.051	5.051	5.051	5.921	5.921
1.693	1.693	1.693	1.693	1.693	1.693	1.693	1.693	1.693	1.693	1.693	1.693	1.693	1.693	1.693	1.693	6.152	6.152	6.152	6.152	6.152	6.152	6.152	6.152	6.152	6.152	6.152	6.152	6.152	6.152	6.152	6.152	5.051	5.051	5.051	5.051	5.051	5.051	5.051	5.051	5.051	5.051	5.051	5.051	5.051	5.051	5.051	5.051	5.921	5.921
1.693	1.693	1.693	1.693	1.693	1.693	1.693	1.693	1.693	1.693	1.693	1.693	1.693	1.693	1.693	1.693	6.152	6.152	6.152	6.152	6.152	6.152	6.152	6.152	6.152	6.152	6.152	6.152	6.152	6.152	6.152	6.152	5.051	5.051	5.051	5.051	5.051	5.051	5.051	5.051	5.051	5.051	5.051	5.051	5.051	5.051	5.051	5.051	5.921	5.921
1.693	1.693	1.693	1.693	1.693	1.693	1.693	1.693	1.693	1.693	1.693	1.693	1.693	1.693	1.693	1.693	6.152	6.152	6.152	6.152	6.152	6.152	6.152	6.152	6.152	6.152	6.152	6.152	6.152	6.152	6.152	6.152	5.051	5.051	5.051	5.051	5.051	5.051	5.051	5.051	5.051	5.051	5.051	5.051	5.051	5.051	5.051	5.051	5.921	5.921
1.693	1.693	1.693	1.693	1.693	1.693	1.693	1.693	1.693	1.693	1.693	1.693	1.693	1.693	1.693	1.693	6.152	6.152	6.152	6.152	6.152	6.152	6.152	6.152	6.152	6.152	6.152	6.152	6.152	6.152	6.152	6.152	5.051	5.051	5.051	5.051	5.051	5.051	5.051	5.051	5.051	5.051	5.051	5.051	5.051	5.051	5.051	5.051	5.921	5.921
1.693	1.693	1.693	1.693	1.693	1.693	1.693	1.693	1.693	1.693	1.693	1.693	1.693	1.693	1.693	1.693	6.152	6.152	6.152	6.152	6.152	6.152	6.152	6.152	6.152	6.152	6.152	6.152	6.152	6.152	6.152	6.152	5.051	5.051	5.051	5.051	5.051	5.051	5.051	5.051	5.051	5.051	5.051	5.051	5.051	5.051	5.051	5.051	5.921	5.921
1.693	1.693	1.693	1.693	1.693	1.693	1.693	1.693	1.693	1.693	1.693	1.693	1.693	1.693	1.693	1.693	6.152	6.152	6.152	6.152	6.152	6.152	6.152	6.152	6.152	6.152	6.152	6.152	6.152	6.152	6.152	6.152	5.051	5.051	5.051	5.051	5.051	5.051	5.051	5.051	5.051	5.051	5.051	5.051	5.051	5.051	5.051	5.051	5.921	5.921
1.693	1.693	1.693	1.693	1.693	1.693	1.693	1.693	1.693	1.693	1.693	1.693	1.693	1.693	1.693	1.693	6.152	6.152	6.152	6.152	6.152	6.152	6.152	6.152	6.152	6.152	6.152	6.152	6.152	6.152	6.152	6.152	5.051	5.051	5.051	5.051	5.051	5.051	5.051	5.051	5.051	5.051	5.051	5.051	5.051	5.051	5.051	5.051	5.921	5.921
1.693	1.693	1.693	1.693	1.693	1.693	1.693	1.693	1.693	1.693	1.693	1.693	1.693	1.693	1.693	1.693	6.152	6.152	6.152	6.152	6.152	6.152	6.152	6.152	6.152	6.152	6.152	6.152	6.152	6.152	6.152	6.152	5.051	5.051	5.051	5.051	5.051	5.051	5.051	5.051	5.051	5.051	5.051	5.051	5.051	5.051	5.051	5.051	5.921	5.921
1.693	1.693	1.693	1.693	1.693	1.693	1.693	1.693	1.693	1.693	1.693	1.693	1.693	1.693	1.693	1.693	6.152	6.152	6.152	6.152	6.152	6.152	6.152	6.152	6.152	6.152	6.152	6.152	6.152	6.152	6.152	6.152	5.051	5.051	5.051	5.051	5.051	5.051	5.051	5.051	5.051	5.051	5.051	5.051	5.051	5.051	5.051	5.051	5.921	5.921
1.693	1.693	1.693	1.693	1.693	1.693	1.693	1.693	1.693	1.693	1.693	1.693	1.693	1.693	1.693	1.693	6.152	6.152	6.152	6.152	6.152	6.152	6.152	6.152	6.152	6.152	6.152	6.152	6.152	6.152	6.152	6.152	5.051	5.051	5.051	5.051	5.051	5.051	5.051	5.051	5.051	5.051	5.051	5.051	5.051	5.051	5.051	5.051	5.921	5.921
1.693	1.693	1.693	1.693	1.693	1.693	1.693	1.693	1.693	1.693	1.693	1.693	1.693	1.693	1.693	1.693	6.152	6.152	6.152	6.152	6.152	6.152	6.152	6.152	6.152	6.152	6.152	6.152	6.152	6.152	6.152	6.152	5.051	5.051	5.051	5.051	5.051	5.051	5.051	5.051	5.051	5.051	5.051	5.051	5.051	5.051	5.051	5.051	5.921	5.921
1.693	1.693	1.693	1.693	1.693	1.693	1.693	1.693	1.693	1.693	1.693	1.693	1.693	1.693	1.693	1.693	6.152	6.152	6.152	6.152	6.152	6.152	6.152	6.152	6.152	6.152	6.152	6.152	6.152	6.152	6.152	6.152	5.051	5.051	5.051	5.051	5.051	5.051	5.051	5.051	5.051	5.051	5.051	5.051	5.051	5.051	5.051	5.051	5.921	5.921
1.693	1.693	1.693	1.693	1.693	1.693	1.693	1.693	1.693	1.693	1.693	1.693	1.693	1.693	1.693	1.693	6.152	6.152	6.152	6.152	6.152	6.152	6.152	6.152	6.152	6.152	6.152	6.152	6.152	6.152	6.152	6.152	5.051	5.051	5.051	5.051	5.051	5.051	5.051	5.051	5.051	5.051	5.051	5.051	5.051	5.051	5.051	5.051	5.921	5.921
0	0	0	0	0	0	0	0	0	0	0	0	0	0	0	0	4.8	4.8	4.8	4.8	4.8	4.8	4.8	4.8	4.8	4.8	4.8	4.8	4.8	4.8	4.8	4.8	4.801	4.801	4.801	4.801	4.801	4.801	4.801	4.801	4.801	4.801	4.801	4.801	4.801	4.801	4.801	4.801	4.502	4.502
0	0	0	0	0	0	0	0	0	0	0	0	0	0	0	0	4.8	4.8	4.8	4.8	4.8	4.8	4.8	4.8	4.8	4.8	4.8	4.8	4.8	4.8	4.8	4.8	4.801	4.801	4.801	4.801	4.801	4.801	4.801	4.801	4.801	4.801	4.801	4.801	4.801	4.801	4.801	4.801	4.502	4.502
0	0	0	0	0	0	0	0	0	0	0	0	0	0	0	0	4.8	4.8	4.8	4.8	4.8	4.8	4.8	4.8	4.8	4.8	4.8	4.8	4.8	4.8	4.8	4.8	4.801	4.801	4.801	4.801	4.801	4.801	4.801	4.801	4.801	4.801	4.801	4.801	4.801	4.801	4.801	4.801	4.502	4.502
0	0	0	0	0	0	0	0	0	0	0	0	0	0	0	0	4.8	4.8	4.8	4.8	4.8	4.8	4.8	4.8	4.8	4.8	4.8	4.8	4.8	4.8	4.8	4.8	4.801	4.801	4.801	4.801	4.801	4.801	4.801	4.801	4.801	4.801	4.801	4.801	4.801	4.801	4.801	4.801	4.502	4.502
0	0	0	0	0	0	0	0	0	0	0	0	0	0	0	0	4.8	4.8	4.8	4.8	4.8	4.8	4.8	4.8	4.8	4.8	4.8	4.8	4.8	4.8	4.8	4.8	4.801	4.801	4.801	4.801	4.801	4.801	4.801	4.801	4.801	4.801	4.801	4.801	4.801	4.801	4.801	4.801	4.502	4.502
0	0	0	0	0	0	0	0	0	0	0	0	0	0	0	0	4.8	4.8	4.8	4.8	4.8	4.8	4.8	4.8	4.8	4.8	4.8	4.8	4.8	4.8	4.8	4.8	4.801	4.801	4.801	4.801	4.801	4.801	4.801	4.801	4.801	4.801	4.801	4.801	4.801	4.801	4.801	4.801	4.502	4.502
0	0	0	0	0	0	0	0	0	0	0	0	0	0	0	0	4.8	4.8	4.8	4.8	4.8	4.8	4.8	4.8	4.8	4.8	4.8	4.8	4.8	4.8	4.8	4.8	4.801	4.801	4.801	4.801	4.801	4.801	4.801	4.801	4.801	4.801	4.801	4.801	4.801	4.801	4.801	4.801	4.502	4.502
0	0	0	0	0	0	0	0	0	0	0	0	0	0	0	0	4.8	4.8	4.8	4.8	4.8	4.8	4.8	4.8	4.8	4.8	4.8	4.8	4.8	4.8	4.8	4.8	4.801	4.801	4.801	4.801	4.801	4.801	4.801	4.801	4.801	4.801	4.801	4.801	4.801	4.801	4.801	4.801	4.502	4.502
0	0	0	0	0	0	0	0	0	0	0	0	0	0	0	0	4.8	4.8	4.8	4.8	4.8	4.8	4.8	4.8	4.8	4.8	4.8	4.8	4.8	4.8	4.8	4.8	4.801	4.801	4.801	4.801	4.801	4.801	4.801	4.801	4.801	4.801	4.801	4.801	4.801	4.801	4.801	4.801	4.502	4.502
0	0	0	0	0	0	0	0	0	0	0	0	0	0	0	0	4.8	4.8	4.8	4.8	4.8	4.8	4.8	4.8	4.8	4.8	4.8	4.8	4.8	4.8	4.8	4.8	4.801	4.801	4.801	4.801	4.801	4.801	4.801	4.801	4.801	4.801	4.801	4.801	4.801	4.801	4.801	4.801	4.502	4.502
0	0	0	0	0	0	0	0	0	0	0	0	0	0	0	0	4.8	4.8	4.8	4.8	4.8	4.8	4.8	4.8	4.8	4.8	4.8	4.8	4.8	4.8	4.8	4.8	4.801	4.801	4.801	4.801	4.801	4.801	4.801	4.801	4.801	4.801	4.801	4.801	4.801	4.801	4.801	4.801	4.502	4.502
0	0	0	0	0	0	0	0	0	0	0	0	0	0	0	0	4.8	4.8	4.8	4.8	4.8	4.8	4.8	4.8	4.8	4.8	4.8	4.8	4.8	4.8	4.8	4.8	4.801	4.801	4.801	4.801	4.801	4.801	4.801	4.801	4.801	4.801	4.801	4.801	4.801	4.801	4.801	4.801	4.502	4.502
0	0	0	0	0	0	0	0	0	0	0	0	0	0	0	0	4.8	4.8	4.8	4.8	4.8	4.8	4.8	4.8	4.8	4.8	4.8	4.8	4.8	4.8	4.8	4.8	4.801	4.801	4.801	4.801	4.801	4.801	4.801	4.801	4.801	4.801	4.801	4.801	4.801	4.801	4.801	4.801	4.502	4.502
0	0	0	0	0	0	0	0	0	0	0	0	0	0	0	0	4.8	4.8	4.8	4.8	4.8	4.8	4.8	4.8	4.8	4.8	4.8	4.8	4.8	4.8	4.8	4.8	4.801	4.801	4.801	4.801	4.801	4.801	4.801	4.801	4.801	4.801	4.801	4.801	4.801	4.801	4.801	4.801	4.502	4.502
0	0	0	0	0	0	0	0	0	0	0	0	0	0	0	0	4.8	4.8	4.8	4.8	4.8	4.8	4.8	4.8	4.8	4.8	4.8	4.8	4.8	4.8	4.8	4.8	4.801	4.801	4.801	4.801	4.801	4.801	4.801	4.801	4.801	4.801	4.801	4.801	4.801	4.801	4.801	4.801	4.502	4.502
0	0	0	0	0	0	0	0	0	0	0	0	0	0	0	0	4.8	4.8	4.8	4.8	4.8	4.8	4.8	4.8	4.8	4.8	4.8	4.8	4.8	4.8	4.8	4.8	4.801	4.801	4.801	4.801	4.801	4.801	4.801	4.801	4.801	4.801	4.801	4.801	4.801	4.801	4.801	4.801	4.502	4.502
0	0	0	0	0	0	0	0	0	0	0	0	0	0	0	0	5.988	5.988	5.988	5.988	5.988	5.988	5.988	5.988	5.988	5.988	5.988	5.988	5.988	5.988	5.988	5.988	4.864	4.864	4.864	4.864	4.864	4.864	4.864	4.864	4.864	4.864	4.864	4.864	4.864	4.864	4.864	4.864	1.183	1.183
0	0	0	0	0	0	0	0	0	0	0	0	0	0	0	0	5.988	5.988	5.988	5.988	5.988	5.988	5.988	5.988	5.988	5.988	5.988	5.988	5.988	5.988	5.988	5.988	4.864	4.864	4.864	4.864	4.864	4.864	4.864	4.864	4.864	4.864	4.864	4.864	4.864	4.864	4.864	4.864	1.183	1.183
0	0	0	0	0	0	0	0	0	0	0	0	0	0	0	0	5.988	5.988	5.988	5.988	5.988	5.988	5.988	5.988	5.988	5.988	5.988	5.988	5.988	5.988	5.988	5.988	4.864	4.864	4.864	4.864	4.864	4.864	4.864	4.864	4.864	4.864	4.864	4.864	4.864	4.864	4.864	4.864	1.183	1.183
0	0	0	0	0	0	0	0	0	0	0	0	0	0	0	0	5.988	5.988	5.988	5.988	5.988	5.988	5.988	5.988	5.988	5.988	5.988	5.988	5.988	5.988	5.988	5.988	4.864	4.864	4.864	4.864	4.864	4.864	4.864	4.864	4.864	4.864	4.864	4.864	4.864	4.864	4.864	4.864	1.183	1.183
0	0	0	0	0	0	0	0	0	0	0	0	0	0	0	0	5.988	5.988	5.988	5.988	5.988	5.988	5.988	5.988	5.988	5.988	5.988	5.988	5.988	5.988	5.988	5.988	4.864	4.864	4.864	4.864	4.864	4.864	4.864	4.864	4.864	4.864	4.864	4.864	4.864	4.864	4.864	4.864	1.183	1.183
0	0	0	0	0	0	0	0	0	0	0	0	0	0	0	0	5.988	5.988	5.988	5.988	5.988	5.988	5.988	5.988	5.988	5.988	5.988	5.988	5.988	5.988	5.988	5.988	4.864	4.864	4.864	4.864	4.864	4.864	4.864	4.864	4.864	4.864	4.864	4.864	4.864	4.864	4.864	4.864	1.183	1.183
0	0	0	0	0	0	0	0	0	0	0	0	0	0	0	0	5.988	5.988	5.988	5.988	5.988	5.988	5.988	5.988	5.988	5.988	5.988	5.988	5.988	5.988	5.988	5.988	4.864	4.864	4.864	4.864	4.864	4.864	4.864	4.864	4.864	4.864	4.864	4.864	4.864	4.864	4.864	4.864	1.183	1.183
0	0	0	0	0	0	0	0	0	0	0	0	0	0	0	0	5.988	5.988	5.988	5.988	5.988	5.988	5.988	5.988	5.988	5.988	5.988	5.988	5.988	5.988	5.988	5.988	4.864	4.864	4.864	4.864	4.864	4.864	4.864	4.864	4.864	4.864	4.864	4.864	4.864	4.864	4.864	4.864	1.183	1.183
0	0	0	0	0	0	0	0	0	0	0	0	0	0	0	0	5.988	5.988	5.988	5.988	5.988	5.988	5.988	5.988	5.988	5.988	5.988	5.988	5.988	5.988	5.988	5.988	4.864	4.864	4.864	4.864	4.864	4.864	4.864	4.864	4.864	4.864	4.864	4.864	4.864	4.864	4.864	4.864	1.183	1.183
0	0	0	0	0	0	0	0	0	0	0	0	0	0	0	0	5.988	5.988	5.988	5.988	5.988	5.988	5.988	5.988	5.988	5.988	5.988	5.988	5.988	5.988	5.988	5.988	4.864	4.864	4.864	4.864	4.864	4.864	4.864	4.864	4.864	4.864	4.864	4.864	4.864	4.864	4.864	4.864	1.183	1.183
0	0	0	0	0	0	0	0	0	0	0	0	0	0	0	0	5.988	5.988	5.988	5.988	5.988	5.988	5.988	5.988	5.988	5.988	5.988	5.988	5.988	5.988	5.988	5.988	4.864	4.864	4.864	4.864	4.864	4.864	4.864	4.864	4.864	4.864	4.864	4.864	4.864	4.864	4.864	4.864	1.183	1.183
0	0	0	0	0	0	0	0	0	0	0	0	0	0	0	0	5.988	5.988	5.988	5.988	5.988	5.988	5.988	5.988	5.988	5.988	5.988	5.988	5.988	5.988	5.988	5.988	4.864	4.864	4.864	4.864	4.864	4.864	4.864	4.864	4.864	4.864	4.864	4.864	4.864	4.864	4.864	4.864	1.183	1.183
0	0	0	0	0	0	0	0	0	0	0	0	0	0	0	0	5.988	5.988	5.988	5.988	5.988	5.988	5.988	5.988	5.988	5.988	5.988	5.988	5.988	5.988	5.988	5.988	4.864	4.864	4.864	4.864	4.864	4.864	4.864	4.864	4.864	4.864	4.864	4.864	4.864	4.864	4.864	4.864	1.183	1.183
0	0	0	0	0	0	0	0	0	0	0	0	0	0	0	0	5.988	5.988	5.988	5.988	5.988	5.988	5.988	5.988	5.988	5.988	5.988	5.988	5.988	5.988	5.988	5.988	4.864	4.864	4.864	4.864	4.864	4.864	4.864	4.864	4.864	4.864	4.864	4.864	4.864	4.864	4.864	4.864	1.183	1.183
0	0	0	0	0	0	0	0	0	0	0	0	0	0	0	0	5.988	5.988	5.988	5.988	5.988	5.988	5.988	5.988	5.988	5.988	5.988	5.988	5.988	5.988	5.988	5.988	4.864	4.864	4.864	4.864	4.864	4.864	4.864	4.864	4.864	4.864	4.864	4.864	4.864	4.864	4.864	4.864	1.183	1.183
0	0	0	0	0	0	0	0	0	0	0	0	0	0	0	0	5.988	5.988	5.988	5.988	5.988	5.988	5.988	5.988	5.988	5.988	5.988	5.988	5.988	5.988	5.988	5.988	4.864	4.864	4.864	4.864	4.864	4.864	4.864	4.864	4.864	4.864	4.864	4.864	4.864	4.864	4.864	4.864	1.183	1.183
0	0	0	0	0	0	0	0	0	0	0	0	0	0	0	0	0	0	0	0	0	0	0	0	0	0	0	0	0	0	0	0	2.322	2.322	2.322	2.322	2.322	2.322	2.322	2.322	2.322	2.322	2.322	2.322	2.322	2.322	2.322	2.322	4.804	4.804
0	0	0	0	0	0	0	0	0	0	0	0	0	0	0	0	0	0	0	0	0	0	0	0	0	0	0	0	0	0	0	0	2.322	2.322	2.322	2.322	2.322	2.322	2.322	2.322	2.322	2.322	2.322	2.322	2.322	2.322	2.322	2.322	4.804	4.804
0	0	0	0	0	0	0	0	0	0	0	0	0	0	0	0	0	0	0	0	0	0	0	0	0	0	0	0	0	0	0	0	2.322	2.322	2.322	2.322	2.322	2.322	2.322	2.322	2.322	2.322	2.322	2.322	2.322	2.322	2.322	2.322	4.804	4.804
0	0	0	0	0	0	0	0	0	0	0	0	0	0	0	0	0	0	0	0	0	0	0	0	0	0	0	0	0	0	0	0	2.322	2.322	2.322	2.322	2.322	2.322	2.322	2.322	2.322	2.322	2.322	2.322	2.322	2.322	2.322	2.322	4.804	4.804
0	0	0	0	0	0	0	0	0	0	0	0	0	0	0	0	0	0	0	0	0	0	0	0	0	0	0	0	0	0	0	0	2.322	2.322	2.322	2.322	2.322	2.322	2.322	2.322	2.322	2.322	2.322	2.322	2.322	2.322	2.322	2.322	4.804	4.804
0	0	0	0	0	0	0	0	0	0	0	0	0	0	0	0	0	0	0	0	0	0	0	0	0	0	0	0	0	0	0	0	2.322	2.322	2.322	2.322	2.322	2.322	2.322	2.322	2.322	2.322	2.322	2.322	2.322	2.322	2.322	2.322	4.804	4.804
0	0	0	0	0	0	0	0	0	0	0	0	0	0	0	0	0	0	0	0	0	0	0	0	0	0	0	0	0	0	0	0	2.322	2.322	2.322	2.322	2.322	2.322	2.322	2.322	2.322	2.322	2.322	2.322	2.322	2.322	2.322	2.322	4.804	4.804
0	0	0	0	0	0	0	0	0	0	0	0	0	0	0	0	0	0	0	0	0	0	0	0	0	0	0	0	0	0	0	0	2.322	2.322	2.322	2.322	2.322	2.322	2.322	2.322	2.322	2.322	2.322	2.322	2.322	2.322	2.322	2.322	4.804	4.804
0	0	0	0	0	0	0	0	0	0	0	0	0	0	0	0	0	0	0	0	0	0	0	0	0	0	0	0	0	0	0	0	2.322	2.322	2.322	2.322	2.322	2.322	2.322	2.322	2.322	2.322	2.322	2.322	2.322	2.322	2.322	2.322	4.804	4.804
0	0	0	0	0	0	0	0	0	0	0	0	0	0	0	0	0	0	0	0	0	0	0	0	0	0	0	0	0	0	0	0	2.322	2.322	2.322	2.322	2.322	2.322	2.322	2.322	2.322	2.322	2.322	2.322	2.322	2.322	2.322	2.322	4.804	4.804
0	0	0	0	0	0	0	0	0	0	0	0	0	0	0	0	0	0	0	0	0	0	0	0	0	0	0	0	0	0	0	0	2.322	2.322	2.322	2.322	2.322	2.322	2.322	2.322	2.322	2.322	2.322	2.322	2.322	2.322	2.322	2.322	4.804	4.804
0	0	0	0	0	0	0	0	0	0	0	0	0	0	0	0	0	0	0	0	0	0	0	0	0	0	0	0	0	0	0	0	2.322	2.322	2.322	2.322	2.322	2.322	2.322	2.322	2.322	2.322	2.322	2.322	2.322	2.322	2.322	2.322	4.804	4.804
0	0	0	0	0	0	0	0	0	0	0	0	0	0	0	0	0	0	0	0	0	0	0	0	0	0	0	0	0	0	0	0	2.322	2.322	2.322	2.322	2.322	2.322	2.322	2.322	2.322	2.322	2.322	2.322	2.322	2.322	2.322	2.322	4.804	4.804
0	0	0	0	0	0	0	0	0	0	0	0	0	0	0	0	0	0	0	0	0	0	0	0	0	0	0	0	0	0	0	0	2.322	2.322	2.322	2.322	2.322	2.322	2.322	2.322	2.322	2.322	2.322	2.322	2.322	2.322	2.322	2.322	4.804	4.804
0	0	0	0	0	0	0	0	0	0	0	0	0	0	0	0	0	0	0	0	0	0	0	0	0	0	0	0	0	0	0	0	2.322	2.322	2.322	2.322	2.322	2.322	2.322	2.322	2.322	2.322	2.322	2.322	2.322	2.322	2.322	2.322	4.804	4.804
0	0	0	0	0	0	0	0	0	0	0	0	0	0	0	0	0	0	0	0	0	0	0	0	0	0	0	0	0	0	0	0	2.322	2.322	2.322	2.322	2.322	2.322	2.322	2.322	2.322	2.322	2.322	2.322	2.322	2.322	2.322	2.322	4.804	4.804
0	0	0	0	0	0	0	0	0	0	0	0	0	0	0	0	0	0	0	0	0	0	0	0	0	0	0	0	0	0	0	0	4.766	4.766	4.766	4.766	4.766	4.766	4.766	4.766	4.766	4.766	4.766	4.766	4.766	4.766	4.766	4.766	5.548	5.548
0	0	0	0	0	0	0	0	0	0	0	0	0	0	0	0	0	0	0	0	0	0	0	0	0	0	0	0	0	0	0	0	4.766	4.766	4.766	4.766	4.766	4.766	4.766	4.766	4.766	4.766	4.766	4.766	4.766	4.766	4.766	4.766	5.548	5.548
0	0	0	0	0	0	0	0	0	0	0	0	0	0	0	0	0	0	0	0	0	0	0	0	0	0	0	0	0	0	0	0	4.766	4.766	4.766	4.766	4.766	4.766	4.766	4.766	4.766	4.766	4.766	4.766	4.766	4.766	4.766	4.766	5.548	5.548
0	0	0	0	0	0	0	0	0	0	0	0	0	0	0	0	0	0	0	0	0	0	0	0	0	0	0	0	0	0	0	0	4.766	4.766	4.766	4.766	4.766	4.766	4.766	4.766	4.766	4.766	4.766	4.766	4.766	4.766	4.766	4.766	5.548	5.548
0	0	0	0	0	0	0	0	0	0	0	0	0	0	0	0	0	0	0	0	0	0	0	0	0	0	0	0	0	0	0	0	4.766	4.766	4.766	4.766	4.766	4.766	4.766	4.766	4.766	4.766	4.766	4.766	4.766	4.766	4.766	4.766	5.548	5.548
0	0	0	0	0	0	0	0	0	0	0	0	0	0	0	0	0	0	0	0	0	0	0	0	0	0	0	0	0	0	0	0	4.766	4.766	4.766	4.766	4.766	4.766	4.766	4.766	4.766	4.766	4.766	4.766	4.766	4.766	4.766	4.766	5.548	5.548
0	0	0	0	0	0	0	0	0	0	0	0	0	0	0	0	0	0	0	0	0	0	0	0	0	0	0	0	0	0	0	0	4.766	4.766	4.766	4.766	4.766	4.766	4.766	4.766	4.766	4.766	4.766	4.766	4.766	4.766	4.766	4.766	5.548	5.548
0	0	0	0	0	0	0	0	0	0	0	0	0	0	0	0	0	0	0	0	0	0	0	0	0	0	0	0	0	0	0	0	4.766	4.766	4.766	4.766	4.766	4.766	4.766	4.766	4.766	4.766	4.766	4.766	4.766	4.766	4.766	4.766	5.548	5.548
0	0	0	0	0	0	0	0	0	0	0	0	0	0	0	0	0	0	0	0	0	0	0	0	0	0	0	0	0	0	0	0	4.766	4.766	4.766	4.766	4.766	4.766	4.766	4.766	4.766	4.766	4.766	4.766	4.766	4.766	4.766	4.766	5.548	5.548
0	0	0	0	0	0	0	0	0	0	0	0	0	0	0	0	0	0	0	0	0	0	0	0	0	0	0	0	0	0	0	0	4.766	4.766	4.766	4.766	4.766	4.766	4.766	4.766	4.766	4.766	4.766	4.766	4.766	4.766	4.766	4.766	5.548	5.548
0	0	0	0	0	0	0	0	0	0	0	0	0	0	0	0	0	0	0	0	0	0	0	0	0	0	0	0	0	0	0	0	4.766	4.766	4.766	4.766	4.766	4.766	4.766	4.766	4.766	4.766	4.766	4.766	4.766	4.766	4.766	4.766	5.548	5.548
0	0	0	0	0	0	0	0	0	0	0	0	0	0	0	0	0	0	0	0	0	0	0	0	0	0	0	0	0	0	0	0	4.766	4.766	4.766	4.766	4.766	4.766	4.766	4.766	4.766	4.766	4.766	4.766	4.766	4.766	4.766	4.766	5.548	5.548
0	0	0	0	0	0	0	0	0	0	0	0	0	0	0	0	0	0	0	0	0	0	0	0	0	0	0	0	0	0	0	0	4.766	4.766	4.766	4.766	4.766	4.766	4.766	4.766	4.766	4.766	4.766	4.766	4.766	4.766	4.766	4.766	5.548	5.548
0	0	0	0	0	0	0	0	0	0	0	0	0	0	0	0	0	0	0	0	0	0	0	0	0	0	0	0	0	0	0	0	4.766	4.766	4.766	4.766	4.766	4.766	4.766	4.766	4.766	4.766	4.766	4.766	4.766	4.766	4.766	4.766	5.548	5.548
0	0	0	0	0	0	0	0	0	0	0	0	0	0	0	0	0	0	0	0	0	0	0	0	0	0	0	0	0	0	0	0	4.766	4.766	4.766	4.766	4.766	4.766	4.766	4.766	4.766	4.766	4.766	4.766	4.766	4.766	4.766	4.766	5.548	5.548
0	0	0	0	0	0	0	0	0	0	0	0	0	0	0	0	0	0	0	0	0	0	0	0	0	0	0	0	0	0	0	0	4.766	4.766	4.766	4.766	4.766	4.766	4.766	4.766	4.766	4.766	4.766	4.766	4.766	4.766	4.766	4.766	5.548	5.548
0	0	0	0	0	0	0	0	0	0	0	0	0	0	0	0	0	0	0	0	0	0	0	0	0	0	0	0	0	0	0	0	0	0	0	0	0	0	0	0	0	0	0	0	0	0	0	0	1.314	1.314
0	0	0	0	0	0	0	0	0	0	0	0	0	0	0	0	0	0	0	0	0	0	0	0	0	0	0	0	0	0	0	0	0	0	0	0	0	0	0	0	0	0	0	0	0	0	0	0	1.314	1.314
0	0	0	0	0	0	0	0	0	0	0	0	0	0	0	0	0	0	0	0	0	0	0	0	0	0	0	0	0	0	0	0	0	0	0	0	0	0	0	0	0	0	0	0	0	0	0	0	1.314	1.314
0	0	0	0	0	0	0	0	0	0	0	0	0	0	0	0	0	0	0	0	0	0	0	0	0	0	0	0	0	0	0	0	0	0	0	0	0	0	0	0	0	0	0	0	0	0	0	0	1.314	1.314
0	0	0	0	0	0	0	0	0	0	0	0	0	0	0	0	0	0	0	0	0	0	0	0	0	0	0	0	0	0	0	0	0	0	0	0	0	0	0	0	0	0	0	0	0	0	0	0	1.314	1.314
0	0	0	0	0	0	0	0	0	0	0	0	0	0	0	0	0	0	0	0	0	0	0	0	0	0	0	0	0	0	0	0	0	0	0	0	0	0	0	0	0	0	0	0	0	0	0	0	1.314	1.314
0	0	0	0	0	0	0	0	0	0	0	0	0	0	0	0	0	0	0	0	0	0	0	0	0	0	0	0	0	0	0	0	0	0	0	0	0	0	0	0	0	0	0	0	0	0	0	0	1.314	1.314
0	0	0	0	0	0	0	0	0	0	0	0	0	0	0	0	0	0	0	0	0	0	0	0	0	0	0	0	0	0	0	0	0	0	0	0	0	0	0	0	0	0	0	0	0	0	0	0	1.314	1.314
0	0	0	0	0	0	0	0	0	0	0	0	0	0	0	0	0	0	0	0	0	0	0	0	0	0	0	0	0	0	0	0	0	0	0	0	0	0	0	0	0	0	0	0	0	0	0	0	1.314	1.314
0	0	0	0	0	0	0	0	0	0	0	0	0	0	0	0	0	0	0	0	0	0	0	0	0	0	0	0	0	0	0	0	0	0	0	0	0	0	0	0	0	0	0	0	0	0	0	0	1.314	1.314
0	0	0	0	0	0	0	0	0	0	0	0	0	0	0	0	0	0	0	0	0	0	0	0	0	0	0	0	0	0	0	0	0	0	0	0	0	0	0	0	0	0	0	0	0	0	0	0	1.314	1.314
0	0	0	0	0	0	0	0	0	0	0	0	0	0	0	0	0	0	0	0	0	0	0	0	0	0	0	0	0	0	0	0	0	0	0	0	0	0	0	0	0	0	0	0	0	0	0	0	1.314	1.314
0	0	0	0	0	0	0	0	0	0	0	0	0	0	0	0	0	0	0	0	0	0	0	0	0	0	0	0	0	0	0	0	0	0	0	0	0	0	0	0	0	0	0	0	0	0	0	0	1.314	1.314
0	0	0	0	0	0	0	0	0	0	0	0	0	0	0	0	0	0	0	0	0	0	0	0	0	0	0	0	0	0	0	0	0	0	0	0	0	0	0	0	0	0	0	0	0	0	0	0	1.314	1.314
0	0	0	0	0	0	0	0	0	0	0	0	0	0	0	0	0	0	0	0	0	0	0	0	0	0	0	0	0	0	0	0	0	0	0	0	0	0	0	0	0	0	0	0	0	0	0	0	1.314	1.314
0	0	0	0	0	0	0	0	0	0	0	0	0	0	0	0	0	0	0	0	0	0	0	0	0	0	0	0	0	0	0	0	0	0	0	0	0	0	0	0	0	0	0	0	0	0	0	0	1.314	1.314
0	0	0	0	0	0	0	0	0	0	0	0	0	0	0	0	0	0	0	0	0	0	0	0	0	0	0	0	0	0	0	0	0	0	0	0	0	0	0	0	0	0	0	0	0	0	0	0	0	0
0	0	0	0	0	0	0	0	0	0	0	0	0	0	0	0	0	0	0	0	0	0	0	0	0	0	0	0	0	0	0	0	0	0	0	0	0	0	0	0	0	0	0	0	0	0	0	0	0	0
0	0	0	0	0	0	0	0	0	0	0	0	0	0	0	0	0	0	0	0	0	0	0	0	0	0	0	0	0	0	0	0	0	0	0	0	0	0	0	0	0	0	0	0	0	0	0	0	0	0
0	0	0	0	0	0	0	0	0	0	0	0	0	0	0	0	0	0	0	0	0	0	0	0	0	0	0	0	0	0	0	0	0	0	0	0	0	0	0	0	0	0	0	0	0	0	0	0	0	0
0	0	0	0	0	0	0	0	0	0	0	0	0	0	0	0	0	0	0	0	0	0	0	0	0	0	0	0	0	0	0	0	0	0	0	0	0	0	0	0	0	0	0	0	0	0	0	0	0	0
0	0	0	0	0	0	0	0	0	0	0	0	0	0	0	0	0	0	0	0	0	0	0	0	0	0	0	0	0	0	0	0	0	0	0	0	0	0	0	0	0	0	0	0	0	0	0	0	0	0
0	0	0	0	0	0	0	0	0	0	0	0	0	0	0	0	0	0	0	0	0	0	0	0	0	0	0	0	0	0	0	0	0	0	0	0	0	0	0	0	0	0	0	0	0	0	0	0	0	0
0	0	0	0	0	0	0	0	0	0	0	0	0	0	0	0	0	0	0	0	0	0	0	0	0	0	0	0	0	0	0	0	0	0	0	0	0	0	0	0	0	0	0	0	0	0	0	0	0	0
0	0	0	0	0	0	0	0	0	0	0	0	0	0	0	0	0	0	0	0	0	0	0	0	0	0	0	0	0	0	0	0	0	0	0	0	0	0	0	0	0	0	0	0	0	0	0	0	0	0
0	0	0	0	0	0	0	0	0	0	0	0	0	0	0	0	0	0	0	0	0	0	0	0	0	0	0	0	0	0	0	0	0	0	0	0	0	0	0	0	0	0	0	0	0	0	0	0	0	0
0	0	0	0	0	0	0	0	0	0	0	0	0	0	0	0	0	0	0	0	0	0	0	0	0	0	0	0	0	0	0	0	0	0	0	0	0	0	0	0	0	0	0	0	0	0	0	0	0	0
0	0	0	0	0	0	0	0	0	0	0	0	0	0	0	0	0	0	0	0	0	0	0	0	0	0	0	0	0	0	0	0	0	0	0	0	0	0	0	0	0	0	0	0	0	0	0	0	0	0
0	0	0	0	0	0	0	0	0	0	0	0	0	0	0	0	0	0	0	0	0	0	0	0	0	0	0	0	0	0	0	0	0	0	0	0	0	0	0	0	0	0	0	0	0	0	0	0	0	0
0	0	0	0	0	0	0	0	0	0	0	0	0	0	0	0	0	0	0	0	0	0	0	0	0	0	0	0	0	0	0	0	0	0	0	0	0	0	0	0	0	0	0	0	0	0	0	0	0	0
0	0	0	0	0	0	0	0	0	0	0	0	0	0	0	0	0	0	0	0	0	0	0	0	0	0	0	0	0	0	0	0	0	0	0	0	0	0	0	0	0	0	0	0	0	0	0	0	0	0
0	0	0	0	0	0	0	0	0	0	0	0	0	0	0	0	0	0	0	0	0	0	0	0	0	0	0	0	0	0	0	0	0	0	0	0	0	0	0	0	0	0	0	0	0	0	0	0	0	0
0	0	0	0	0	0	0	0	0	0	0	0	0	0	0	0	0	0	0	0	0	0	0	0	0	0	0	0	0	0	0	0	0	0	0	0	0	0	0	0	0	0	0	0	0	0	0	0	0	0
0	0	0	0	0	0	0	0	0	0	0	0	0	0	0	0	0	0	0	0	0	0	0	0	0	0	0	0	0	0	0	0	0	0	0	0	0	0	0	0	0	0	0	0	0	0	0	0	0	0
0	0	0	0	0	0	0	0	0	0	0	0	0	0	0	0	0	0	0	0	0	0	0	0	0	0	0	0	0	0	0	0	0	0	0	0	0	0	0	0	0	0	0	0	0	0	0	0	0	0
0	0	0	0	0	0	0	0	0	0	0	0	0	0	0	0	0	0	0	0	0	0	0	0	0	0	0	0	0	0	0	0	0	0	0	0	0	0	0	0	0	0	0	0	0	0	0	0	0	0
0	0	0	0	0	0	0	0	0	0	0	0	0	0	0	0	0	0	0	0	0	0	0	0	0	0	0	0	0	0	0	0	0	0	0	0	0	0	0	0	0	0	0	0	0	0	0	0	0	0
0	0	0	0	0	0	0	0	0	0	0	0	0	0	0	0	0	0	0	0	0	0	0	0	0	0	0	0	0	0	0	0	0	0	0	0	0	0	0	0	0	0	0	0	0	0	0	0	0	0
0	0	0	0	0	0	0	0	0	0	0	0	0	0	0	0	0	0	0	0	0	0	0	0	0	0	0	0	0	0	0	0	0	0	0	0	0	0	0	0	0	0	0	0	0	0	0	0	0	0
0	0	0	0	0	0	0	0	0	0	0	0	0	0	0	0	0	0	0	0	0	0	0	0	0	0	0	0	0	0	0	0	0	0	0	0	0	0	0	0	0	0	0	0	0	0	0	0	0	0
0	0	0	0	0	0	0	0	0	0	0	0	0	0	0	0	0	0	0	0	0	0	0	0	0	0	0	0	0	0	0	0	0	0	0	0	0	0	0	0	0	0	0	0	0	0	0	0	0	0
0	0	0	0	0	0	0	0	0	0	0	0	0	0	0	0	0	0	0	0	0	0	0	0	0	0	0	0	0	0	0	0	0	0	0	0	0	0	0	0	0	0	0	0	0	0	0	0	0	0
0	0	0	0	0	0	0	0	0	0	0	0	0	0	0	0	0	0	0	0	0	0	0	0	0	0	0	0	0	0	0	0	0	0	0	0	0	0	0	0	0	0	0	0	0	0	0	0	0	0
0	0	0	0	0	0	0	0	0	0	0	0	0	0	0	0	0	0	0	0	0	0	0	0	0	0	0	0	0	0	0	0	0	0	0	0	0	0	0	0	0	0	0	0	0	0	0	0	0	0
0	0	0	0	0	0	0	0	0	0	0	0	0	0	0	0	0	0	0	0	0	0	0	0	0	0	0	0	0	0	0	0	0	0	0	0	0	0	0	0	0	0	0	0	0	0	0	0	0	0
0	0	0	0	0	0	0	0	0	0	0	0	0	0	0	0	0	0	0	0	0	0	0	0	0	0	0	0	0	0	0	0	0	0	0	0	0	0	0	0	0	0	0	0	0	0	0	0	0	0
0	0	0	0	0	0	0	0	0	0	0	0	0	0	0	0	0	0	0	0	0	0	0	0	0	0	0	0	0	0	0	0	0	0	0	0	0	0	0	0	0	0	0	0	0	0	0	0	0	0
0	0	0	0	0	0	0	0	0	0	0	0	0	0	0	0	0	0	0	0	0	0	0	0	0	0	0	0	0	0	0	0	0	0	0	0	0	0	0	0	0	0	0	0	0	0	0	0	0	0
0	0	0	0	0	0	0	0	0	0	0	0	0	0	0	0	0	0	0	0	0	0	0	0	0	0	0	0	0	0	0	0	0	0	0	0	0	0	0	0	0	0	0	0	0	0	0	0	0	0
0	0	0	0	0	0	0	0	0	0	0	0	0	0	0	0	0	0	0	0	0	0	0	0	0	0	0	0	0	0	0	0	0	0	0	0	0	0	0	0	0	0	0	0	0	0	0	0	0	0
0	0	0	0	0	0	0	0	0	0	0	0	0	0	0	0	0	0	0	0	0	0	0	0	0	0	0	0	0	0	0	0	0	0	0	0	0	0	0	0	0	0	0	0	0	0	0	0	0	0
0	0	0	0	0	0	0	0	0	0	0	0	0	0	0	0	0	0	0	0	0	0	0	0	0	0	0	0	0	0	0	0	0	0	0	0	0	0	0	0	0	0	0	0	0	0	0	0	0	0
0	0	0	0	0	0	0	0	0	0	0	0	0	0	0	0	0	0	0	0	0	0	0	0	0	0	0	0	0	0	0	0	0	0	0	0	0	0	0	0	0	0	0	0	0	0	0	0	0	0
0	0	0	0	0	0	0	0	0	0	0	0	0	0	0	0	0	0	0	0	0	0	0	0	0	0	0	0	0	0	0	0	0	0	0	0	0	0	0	0	0	0	0	0	0	0	0	0	0	0
0	0	0	0	0	0	0	0	0	0	0	0	0	0	0	0	0	0	0	0	0	0	0	0	0	0	0	0	0	0	0	0	0	0	0	0	0	0	0	0	0	0	0	0	0	0	0	0	0	0
0	0	0	0	0	0	0	0	0	0	0	0	0	0	0	0	0	0	0	0	0	0	0	0	0	0	0	0	0	0	0	0	0	0	0	0	0	0	0	0	0	0	0	0	0	0	0	0	0	0
0	0	0	0	0	0	0	0	0	0	0	0	0	0	0	0	0	0	0	0	0	0	0	0	0	0	0	0	0	0	0	0	0	0	0	0	0	0	0	0	0	0	0	0	0	0	0	0	0	0
0	0	0	0	0	0	0	0	0	0	0	0	0	0	0	0	0	0	0	0	0	0	0	0	0	0	0	0	0	0	0	0	0	0	0	0	0	0	0	0	0	0	0	0	0	0	0	0	0	0
0	0	0	0	0	0	0	0	0	0	0	0	0	0	0	0	0	0	0	0	0	0	0	0	0	0	0	0	0	0	0	0	0	0	0	0	0	0	0	0	0	0	0	0	0	0	0	0	0	0
0	0	0	0	0	0	0	0	0	0	0	0	0	0	0	0	0	0	0	0	0	0	0	0	0	0	0	0	0	0	0	0	0	0	0	0	0	0	0	0	0	0	0	0	0	0	0	0	0	0
0	0	0	0	0	0	0	0	0	0	0	0	0	0	0	0	0	0	0	0	0	0	0	0	0	0	0	0	0	0	0	0	0	0	0	0	0	0	0	0	0	0	0	0	0	0	0	0	0	0
0	0	0	0	0	0	0	0	0	0	0	0	0	0	0	0	0	0	0	0	0	0	0	0	0	0	0	0	0	0	0	0	0	0	0	0	0	0	0	0	0	0	0	0	0	0	0	0	0	0
0	0	0	0	0	0	0	0	0	0	0	0	0	0	0	0	0	0	0	0	0	0	0	0	0	0	0	0	0	0	0	0	0	0	0	0	0	0	0	0	0	0	0	0	0	0	0	0	0	0
0	0	0	0	0	0	0	0	0	0	0	0	0	0	0	0	0	0	0	0	0	0	0	0	0	0	0	0	0	0	0	0	0	0	0	0	0	0	0	0	0	0	0	0	0	0	0	0	0	0
0	0	0	0	0	0	0	0	0	0	0	0	0	0	0	0	0	0	0	0	0	0	0	0	0	0	0	0	0	0	0	0	0	0	0	0	0	0	0	0	0	0	0	0	0	0	0	0	0	0
0	0	0	0	0	0	0	0	0	0	0	0	0	0	0	0	0	0	0	0	0	0	0	0	0	0	0	0	0	0	0	0	0	0	0	0	0	0	0	0	0	0	0	0	0	0	0	0	0	0
0	0	0	0	0	0	0	0	0	0	0	0	0	0	0	0	0	0	0	0	0	0	0	0	0	0	0	0	0	0	0	0	0	0	0	0	0	0	0	0	0	0	0	0	0	0	0	0	0	0
0	0	0	0	0	0	0	0	0	0	0	0	0	0	0	0	0	0	0	0	0	0	0	0	0	0	0	0	0	0	0	0	0	0	0	0	0	0	0	0	0	0	0	0	0	0	0	0	0	0
0	0	0	0	0	0	0	0	0	0	0	0	0	0	0	0	0	0	0	0	0	0	0	0	0	0	0	0	0	0	0	0	0	0	0	0	0	0	0	0	0	0	0	0	0	0	0	0	0	0
0	0	0	0	0	0	0	0	0	0	0	0	0	0	0	0	0	0	0	0	0	0	0	0	0	0	0	0	0	0	0	0	0	0	0	0	0	0	0	0	0	0	0	0	0	0	0	0	0	0
0	0	0	0	0	0	0	0	0	0	0	0	0	0	0	0	0	0	0	0	0	0	0	0	0	0	0	0	0	0	0	0	0	0	0	0	0	0	0	0	0	0	0	0	0	0	0	0	0	0
0	0	0	0	0	0	0	0	0	0	0	0	0	0	0	0	0	0	0	0	0	0	0	0	0	0	0	0	0	0	0	0	0	0	0	0	0	0	0	0	0	0	0	0	0	0	0	0	0	0
0	0	0	0	0	0	0	0	0	0	0	0	0	0	0	0	0	0	0	0	0	0	0	0	0	0	0	0	0	0	0	0	0	0	0	0	0	0	0	0	0	0	0	0	0	0	0	0	0	0
0	0	0	0	0	0	0	0	0	0	0	0	0	0	0	0	0	0	0	0	0	0	0	0	0	0	0	0	0	0	0	0	0	0	0	0	0	0	0	0	0	0	0	0	0	0	0	0	0	0
0	0	0	0	0	0	0	0	0	0	0	0	0	0	0	0	0	0	0	0	0	0	0	0	0	0	0	0	0	0	0	0	0	0	0	0	0	0	0	0	0	0	0	0	0	0	0	0	0	0
0	0	0	0	0	0	0	0	0	0	0	0	0	0	0	0	0	0	0	0	0	0	0	0	0	0	0	0	0	0	0	0	0	0	0	0	0	0	0	0	0	0	0	0	0	0	0	0	0	0
0	0	0	0	0	0	0	0	0	0	0	0	0	0	0	0	0	0	0	0	0	0	0	0	0	0	0	0	0	0	0	0	0	0	0	0	0	0	0	0	0	0	0	0	0	0	0	0	0	0
0	0	0	0	0	0	0	0	0	0	0	0	0	0	0	0	0	0	0	0	0	0	0	0	0	0	0	0	0	0	0	0	0	0	0	0	0	0	0	0	0	0	0	0	0	0	0	0	0	0
0	0	0	0	0	0	0	0	0	0	0	0	0	0	0	0	0	0	0	0	0	0	0	0	0	0	0	0	0	0	0	0	0	0	0	0	0	0	0	0	0	0	0	0	0	0	0	0	0	0
0	0	0	0	0	0	0	0	0	0	0	0	0	0	0	0	0	0	0	0	0	0	0	0	0	0	0	0	0	0	0	0	0	0	0	0	0	0	0	0	0	0	0	0	0	0	0	0	0	0
0	0	0	0	0	0	0	0	0	0	0	0	0	0	0	0	0	0	0	0	0	0	0	0	0	0	0	0	0	0	0	0	0	0	0	0	0	0	0	0	0	0	0	0	0	0	0	0	0	0
0	0	0	0	0	0	0	0	0	0	0	0	0	0	0	0	0	0	0	0	0	0	0	0	0	0	0	0	0	0	0	0	0	0	0	0	0	0	0	0	0	0	0	0	0	0	0	0	0	0
0	0	0	0	0	0	0	0	0	0	0	0	0	0	0	0	0	0	0	0	0	0	0	0	0	0	0	0	0	0	0	0	0	0	0	0	0	0	0	0	0	0	0	0	0	0	0	0	0	0
0	0	0	0	0	0	0	0	0	0	0	0	0	0	0	0	0	0	0	0	0	0	0	0	0	0	0	0	0	0	0	0	0	0	0	0	0	0	0	0	0	0	0	0	0	0	0	0	0	0
0	0	0	0	0	0	0	0	0	0	0	0	0	0	0	0	0	0	0	0	0	0	0	0	0	0	0	0	0	0	0	0	0	0	0	0	0	0	0	0	0	0	0	0	0	0	0	0	0	0
0	0	0	0	0	0	0	0	0	0	0	0	0	0	0	0	0	0	0	0	0	0	0	0	0	0	0	0	0	0	0	0	0	0	0	0	0	0	0	0	0	0	0	0	0	0	0	0	0	0
0	0	0	0	0	0	0	0	0	0	0	0	0	0	0	0	0	0	0	0	0	0	0	0	0	0	0	0	0	0	0	0	0	0	0	0	0	0	0	0	0	0	0	0	0	0	0	0	0	0
0	0	0	0	0	0	0	0	0	0	0	0	0	0	0	0	0	0	0	0	0	0	0	0	0	0	0	0	0	0	0	0	0	0	0	0	0	0	0	0	0	0	0	0	0	0	0	0	0	0
0	0	0	0	0	0	0	0	0	0	0	0	0	0	0	0	0	0	0	0	0	0	0	0	0	0	0	0	0	0	0	0	0	0	0	0	0	0	0	0	0	0	0	0	0	0	0	0	0	0
0	0	0	0	0	0	0	0	0	0	0	0	0	0	0	0	0	0	0	0	0	0	0	0	0	0	0	0	0	0	0	0	0	0	0	0	0	0	0	0	0	0	0	0	0	0	0	0	0	0
0	0	0	0	0	0	0	0	0	0	0	0	0	0	0	0	0	0	0	0	0	0	0	0	0	0	0	0	0	0	0	0	0	0	0	0	0	0	0	0	0	0	0	0	0	0	0	0	0	0
0	0	0	0	0	0	0	0	0	0	0	0	0	0	0	0	0	0	0	0	0	0	0	0	0	0	0	0	0	0	0	0	0	0	0	0	0	0	0	0	0	0	0	0	0	0	0	0	0	0
0	0	0	0	0	0	0	0	0	0	0	0	0	0	0	0	0	0	0	0	0	0	0	0	0	0	0	0	0	0	0	0	0	0	0	0	0	0	0	0	0	0	0	0	0	0	0	0	0	0
0	0	0	0	0	0	0	0	0	0	0	0	0	0	0	0	0	0	0	0	0	0	0	0	0	0	0	0	0	0	0	0	0	0	0	0	0	0	0	0	0	0	0	0	0	0	0	0	0	0
0	0	0	0	0	0	0	0	0	0	0	0	0	0	0	0	0	0	0	0	0	0	0	0	0	0	0	0	0	0	0	0	0	0	0	0	0	0	0	0	0	0	0	0	0	0	0	0	0	0
0	0	0	0	0	0	0	0	0	0	0	0	0	0	0	0	0	0	0	0	0	0	0	0	0	0	0	0	0	0	0	0	0	0	0	0	0	0	0	0	0	0	0	0	0	0	0	0	0	0
[truncated: 462 more columns]

## Sheet: Fig. S7 (Fig. 2b)
100um
0	0	0	0	0	0	0	0	0	0	0	0	0	0	0	0	0	0	0	0	0	0	0	0	0	0	0	0	0	0	0	0	0	0	0	0	0	0	0	0	0	0	0	0	0	0	0	0	0	0
0	0	0	0	0	0	0	0	0	0	0	0	0	0	0	0	0	0	0	0	0	0	0	0	0	0	0	0	0	0	0	0	0	0	0	0	0	0	0	0	0	0	0	0	0	0	0	0	0	0
0	0	0	0	0	0	0	0	0	0	0	0	0	0	0	0	0	0	0	0	0	0	0	0	0	0	0	0	0	0	0	0	0	0	0	0	0	0	0	0	0	0	0	0	0	0	0	0	0	0
0	0	0	0	0	0	0	0	0	0	0	0	0	0	0	0	0	0	0	0	0	0	0	0	0	0	0	0	0	0	0	0	0	0	0	0	0	0	0	0	0	0	0	0	0	0	0	0	0	0
0	0	0	0	0	0	0	0	0	0	0	0	0	0	0	0	0	0	0	0	0	0	0	0	0	0	0	0	0	0	0	0	0	0	0	0	0	0	0	0	0	0	0	0	0	0	0	0	0	0
0	0	0	0	0	0	0	0	0	0	0	0	0	0	0	0	0	0	0	0	0	0	0	0	0	0	0	0	0	0	0	0	0	0	0	0	0	0	0	0	0	0	0	0	0	0	0	0	0	0
0	0	0	0	0	0	0	0	0	0	0	0	0	0	0	0	0	0	0	0	0	0	0	0	0	0	0	0	0	0	0	0	0	0	0	0	0	0	0	0	0	0	0	0	0	0	0	0	0	0
0	0	0	0	0	0	0	0	0	0	0	0	0	0	0	0	0	0	0	0	0	0	0	0	0	0	0	0	0	0	0	0	0	0	0	0	0	0	0	0	0	0	0	0	0	0	0	0	0	0
0	0	0	0	0	0	0	0	0	0	0	0	0	0	0	0	0	0	0	0	0	0	0	0	0	0	0	0	0	0	0	0	0	0	0	0	0	0	0	0	0	0	0	0	0	0	0	0	0	0
0	0	0	0	0	0	0	0	0	0	0	0	0	0	0	0	0	0	0	0	0	0	0	0	0	0	0	0	0	0	0	0	0	0	0	0	0	0	0	0	0	0	0	0	0	0	0	0	0	0
0	0	0	0	0	0	0	0	0	0	0	0	0	0	0	0	0	0	0	0	0	0	0	0	0	0	0	0	0	0	0	0	0	0	0	0	0	0	0	0	0	0	0	0	0	0	0	0	0	0
0	0	0	0	0	0	0	0	0	0	0	0	0	0	0	0	0	0	0	0	0	0	0	0	0	0	0	0	0	0	0	0	0	0	0	0	0	0	0	0	0	0	0	0	0	0	0	0	0	0
0	0	0	0	0	0	0	0	0	0	0	0	0	0	0	0	0	0	0	0	0	0	0	0	0	0	0	0	0	0	0	0	0	0	0	0	0	0	0	0	0	0	0	0	0	0	0	0	0	0
0	0	0	0	0	0	0	0	0	0	0	0	0	0	0	0	0	0	0	0	0	0	0	0	0	0	0	0	0	0	0	0	0	0	0	0	0	0	0	0	0	0	0	0	0	0	0	0	0	0
0	0	0	0	0	0	0	0	0	0	0	0	0	0	0	0	0	0	0	0	0	0	0	0	0	0	0	0	0	0	0	0	0	0	0	0	0	0	0	0	0	0	0	0	0	0	0	0	0	0
0	0	0	0	0	0	0	0	0	0	0	0	0	0	0	0	0	0	0	0	0	0	0	0	0	0	0	0	0	0	0	0	0	0	0	0	0	0	0	0	0	0	0	0	0	0	0	0	0	0
0	0	0	0	0	0	0	0	0	0	0	0	0	0	0	0	0	0	0	0	0	0	0	0	0	0	0	0	0	0	0	0	0	0	0	0	0	0	0	0	0	0	0	0	0	0	0	0	0	0
0	0	0	0	0	0	0	0	0	0	0	0	0	0	0	0	0	0	0	0	0	0	0	0	0	0	0	0	0	0	0	0	0	0	0	0	0	0	0	0	0	0	0	0	0	0	0	0	0	0
0	0	0	0	0	0	0	0	0	0	0	0	0	0	0	0	0	0	0	0	0	0	0	0	0	0	0	0	0	0	0	0	0	0	0	0	0	0	0	0	0	0	0	0	0	0	0	0	0	0
0	0	0	0	0	0	0	0	0	0	0	0	0	0	0	0	0	0	0	0	0	0	0	0	0	0	0	0	0	0	0	0	0	0	0	0	0	0	0	0	0	0	0	0	0	0	0	0	0	0
0	0	0	0	0	0	0	0	0	0	0	0	0	0	0	0	0	0	0	0	0	0	0	0	0	0	0	0	0	0	0	0	0	0	0	0	0	0	0	0	0	0	0	0	0	0	0	0	0	0
0	0	0	0	0	0	0	0	0	0	0	0	0	0	0	0	0	0	0	0	0	0	0	0	0	0	0	0	0	0	0	0	0	0	0	0	0	0	0	0	0	0	0	0	0	0	0	0	0	0
0	0	0	0	0	0	0	0	0	0	0	0	0	0	0	0	0	0	0	0	0	0	0	0	0	0	0	0	0	0	0	0	0	0	0	0	0	0	0	0	0	0	0	0	0	0	0	0	0	0
0	0	0	0	0	0	0	0	0	0	0	0	0	0	0	0	0	0	0	0	0	0	0	0	0	0	0	0	0	0	0	0	0	0	0	0	0	0	0	0	0	0	0	0	0	0	0	0	0	0
0	0	0	0	0	0	0	0	0	0	0	0	0	0	0	0	0	0	0	0	0	0	0	0	0	0	0	0	0	0	0	0	0	0	0	0	0	0	0	0	0	0	0	0	0	0	0	0	0	0
0	0	0	0	0	0	0	0	0	0	0	0	0	0	0	0	0	0	0	0	0	0	0	0	0	0	0	0	0	0	0	0	0	0	0	0	0	0	0	0	0	0	0	0	0	0	0	0	0	0
0	0	0	0	0	0	0	0	0	0	0	0	0	0	0	0	0	0	0	0	0	0	0	0	0	0	0	0	0	0	0	0	0	0	0	0	0	0	0	0	0	0	0	0	0	0	0	0	0	0
0	0	0	0	0	0	0	0	0	0	0	0	0	0	0	0	0	0	0	0	0	0	0	0	0	0	0	0	0	0	0	0	0	0	0	0	0	0	0	0	0	0	0	0	0	0	0	0	0	0
0	0	0	0	0	0	0	0	0	0	0	0	0	0	0	0	0	0	0	0	0	0	0	0	0	0	0	0	0	0	0	0	0	0	0	0	0	0	0	0	0	0	0	0	0	0	0	0	0	0
0	0	0	0	0	0	0	0	0	0	0	0	0	0	0	0	0	0	0	0	0	0	0	0	0	0	0	0	0	0	0	0	0	0	0	0	0	0	0	0	0	0	0	0	0	0	0	0	0	0
0	0	0	0	0	0	0	0	0	0	0	0	0	0	0	0	0	0	0	0	0	0	0	0	0	0	0	0	0	0	0	0	0	0	0	0	0	0	0	0	0	0	0	0	0	0	0	0	0	0
0	0	0	0	0	0	0	0	0	0	0	0	0	0	0	0	0	0	0	0	0	0	0	0	0	0	0	0	0	0	0	0	0	0	0	0	0	0	0	0	0	0	0	0	0	0	0	0	0	0
0	0	0	0	0	0	0	0	0	0	0	0	0	0	0	0	0	0	0	0	0	0	0	0	0	0	0	0	0	0	0	0	0	0	0	0	0	0	0	0	0	0	0	0	0	0	0	0	0	0
0	0	0	0	0	0	0	0	0	0	0	0	0	0	0	0	0	0	0	0	0	0	0	0	0	0	0	0	0	0	0	0	0	0	0	0	0	0	0	0	0	0	0	0	0	0	0	0	0	0
0	0	0	0	0	0	0	0	0	0	0	0	0	0	0	0	0	0	0	0	0	0	0	0	0	0	0	0	0	0	0	0	0	0	0	0	0	0	0	0	0	0	0	0	0	0	0	0	0	0
0	0	0	0	0	0	0	0	0	0	0	0	0	0	0	0	0	0	0	0	0	0	0	0	0	0	0	0	0	0	0	0	0	0	0	0	0	0	0	0	0	0	0	0	0	0	0	0	0	0
0	0	0	0	0	0	0	0	0	0	0	0	0	0	0	0	0	0	0	0	0	0	0	0	0	0	0	0	0	0	0	0	0	0	0	0	0	0	0	0	0	0	0	0	0	0	0	0	0	0
0	0	0	0	0	0	0	0	0	0	0	0	0	0	0	0	0	0	0	0	0	0	0	0	0	0	0	0	0	0	0	0	0	0	0	0	0	0	0	0	0	0	0	0	0	0	0	0	0	0
0	0	0	0	0	0	0	0	0	0	0	0	0	0	0	0	0	0	0	0	0	0	0	0	0	0	0	0	0	0	0	0	0	0	0	0	0	0	0	0	0	0	0	0	0	0	0	0	0	0
0	0	0	0	0	0	0	0	0	0	0	0	0	0	0	0	0	0	0	0	0	0	0	0	0	0	0	0	0	0	0	0	0	0	0	0	0	0	0	0	0	0	0	0	0	0	0	0	0	0
0	0	0	0	0	0	0	0	0	0	0	0	0	0	0	0	0	0	0	0	0	0	0	0	0	0	0	0	0	0	0	0	0	0	0	0	0	0	0	0	0	0	0	0	0	0	0	0	0	0
0	0	0	0	0	0	0	0	0	0	0	0	0	0	0	0	0	0	0	0	0	0	0	0	0	0	0	0	0	0	0	0	0	0	0	0	0	0	0	0	0	0	0	0	0	0	0	0	0	0
0	0	0	0	0	0	0	0	0	0	0	0	0	0	0	0	0	0	0	0	0	0	0	0	0	0	0	0	0	0	0	0	0	0	0	0	0	0	0	0	0	0	0	0	0	0	0	0	0	0
0	0	0	0	0	0	0	0	0	0	0	0	0	0	0	0	0	0	0	0	0	0	0	0	0	0	0	0	0	0	0	0	0	0	0	0	0	0	0	0	0	0	0	0	0	0	0	0	0	0
0	0	0	0	0	0	0	0	0	0	0	0	0	0	0	0	0	0	0	0	0	0	0	0	0	0	0	0	0	0	0	0	0	0	0	0	0	0	0	0	0	0	0	0	0	0	0	0	0	0
0	0	0	0	0	0	0	0	0	0	0	0	0	0	0	0	0	0	0	0	0	0	0	0	0	0	0	0	0	0	0	0	0	0	0	0	0	0	0	0	0	0	0	0	0	0	0	0	0	0
0	0	0	0	0	0	0	0	0	0	0	0	0	0	0	0	0	0	0	0	0	0	0	0	0	0	0	0	0	0	0	0	0	0	0	0	0	0	0	0	0	0	0	0	0	0	0	0	0	0
0	0	0	0	0	0	0	0	0	0	0	0	0	0	0	0	0	0	0	0	0	0	0	0	0	0	0	0	0	0	0	0	0	0	0	0	0	0	0	0	0	0	0	0	0	0	0	0	0	0
0	0	0	0	0	0	0	0	0	0	0	0	0	0	0	0	0	0	0	0	0	0	0	0	0	0	0	0	0	0	0	0	0	0	0	0	0	0	0	0	0	0	0	0	0	0	0	0	0	0
0	0	0	0	0	0	0	0	0	0	0	0	0	0	0	0	0	0	0	0	0	0	0	0	0	0	0	0	0	0	0	0	0	0	0	0	0	0	0	0	0	0	0	0	0	0	0	0	0	0
0	0	0	0	0	0	0	0	0	0	0	0	0	0	0	0	0	0	0	0	0	0	0	0	0	0	0	0	0	0	0	0	0	0	0	0	0	0	0	0	0	0	0	0	0	0	0	0	0	0
0	0	0	0	0	0	0	0	0	0	0	0	0	0	0	0	0	0	0	0	0	0	0	0	0	0	0	0	0	0	0	0	0	0	0	0	0	0	0	0	0	0	0	0	0	0	0	0	0	0
0	0	0	0	0	0	0	0	0	0	0	0	0	0	0	0	0	0	0	0	0	0	0	0	0	0	0	0	0	0	0	0	0	0	0	0	0	0	0	0	0	0	0	0	0	0	0	0	0	0
0	0	0	0	0	0	0	0	0	0	0	0	0	0	0	0	0	0	0	0	0	0	0	0	0	0	0	0	0	0	0	0	0	0	0	0	0	0	0	0	0	0	0	0	0	0	0	0	0	0
0	0	0	0	0	0	0	0	0	0	0	0	0	0	0	0	0	0	0	0	0	0	0	0	0	0	0	0	0	0	0	0	0	0	0	0	0	0	0	0	0	0	0	0	0	0	0	0	0	0
0	0	0	0	0	0	0	0	0	0	0	0	0	0	0	0	0	0	0	0	0	0	0	0	0	0	0	0	0	0	0	0	0	0	0	0	0	0	0	0	0	0	0	0	0	0	0	0	0	0
0	0	0	0	0	0	0	0	0	0	0	0	0	0	0	0	0	0	0	0	0	0	0	0	0	0	0	0	0	0	0	0	0	0	0	0	0	0	0	0	0	0	0	0	0	0	0	0	0	0
0	0	0	0	0	0	0	0	0	0	0	0	0	0	0	0	0	0	0	0	0	0	0	0	0	0	0	0	0	0	0	0	0	0	0	0	0	0	0	0	0	0	0	0	0	0	0	0	0	0
0	0	0	0	0	0	0	0	0	0	0	0	0	0	0	0	0	0	0	0	0	0	0	0	0	0	0	0	0	0	0	0	0	0	0	0	0	0	0	0	0	0	0	0	0	0	0	0	0	0
0	0	0	0	0	0	0	0	0	0	0	0	0	0	0	0	0	0	0	0	0	0	0	0	0	0	0	0	0	0	0	0	0	0	0	0	0	0	0	0	0	0	0	0	0	0	0	0	0	0
0	0	0	0	0	0	0	0	0	0	0	0	0	0	0	0	0	0	0	0	0	0	0	0	0	0	0	0	0	0	0	0	0	0	0	0	0	0	0	0	0	0	0	0	0	0	0	0	0	0
0	0	0	0	0	0	0	0	0	0	0	0	0	0	0	0	0	0	0	0	0	0	0	0	0	0	0	0	0	0	0	0	0	0	0	0	0	0	0	0	0	0	0	0	0	0	0	0	0	0
0	0	0	0	0	0	0	0	0	0	0	0	0	0	0	0	0	0	0	0	0	0	0	0	0	0	0	0	0	0	0	0	0	0	0	0	0	0	0	0	0	0	0	0	0	0	0	0	0	0
0	0	0	0	0	0	0	0	0	0	0	0	0	0	0	0	0	0	0	0	0	0	0	0	0	0	0	0	0	0	0	0	0	0	0	0	0	0	0	0	0	0	0	0	0	0	0	0	0	0
0	0	0	0	0	0	0	0	0	0	0	0	0	0	0	0	0	0	0	0	0	0	0	0	0	0	0	0	0	0	0	0	0	0	0	0	0	0	0	0	0	0	0	0	0	0	0	0	0	0
0	0	0	0	0	0	0	0	0	0	0	0	0	0	0	0	0	0	0	0	0	0	0	0	0	0	0	0	0	0	0	0	0	0	0	0	0	0	0	0	0	0	0	0	0	0	0	0	0	0
0	0	0	0	0	0	0	0	0	0	0	0	0	0	0	0	0	0	0	0	0	0	0	0	0	0	0	0	0	0	0	0	0	0	0	0	0	0	0	0	0	0	0	0	0	0	0	0	0	0
0	0	0	0	0	0	0	0	0	0	0	0	0	0	0	0	0	0	0	0	0	0	0	0	0	0	0	0	0	0	0	0	0	0	0	0	0	0	0	0	0	0	0	0	0	0	0	0	0	0
0	0	0	0	0	0	0	0	0	0	0	0	0	0	0	0	0	0	0	0	0	0	0	0	0	0	0	0	0	0	0	0	0	0	0	0	0	0	0	0	0	0	0	0	0	0	0	0	0	0
0	0	0	0	0	0	0	0	0	0	0	0	0	0	0	0	0	0	0	0	0	0	0	0	0	0	0	0	0	0	0	0	0	0	0	0	0	0	0	0	0	0	0	0	0	0	0	0	0	0
0	0	0	0	0	0	0	0	0	0	0	0	0	0	0	0	0	0	0	0	0	0	0	0	0	0	0	0	0	0	0	0	0	0	0	0	0	0	0	0	0	0	0	0	0	0	0	0	0	0
0	0	0	0	0	0	0	0	0	0	0	0	0	0	0	0	0	0	0	0	0	0	0	0	0	0	0	0	0	0	0	0	0	0	0	0	0	0	0	0	0	0	0	0	0	0	0	0	0	0
0	0	0	0	0	0	0	0	0	0	0	0	0	0	0	0	0	0	0	0	0	0	0	0	0	0	0	0	0	0	0	0	0	0	0	0	0	0	0	0	0	0	0	0	0	0	0	0	0	0
0	0	0	0	0	0	0	0	0	0	0	0	0	0	0	0	0	0	0	0	0	0	0	0	0	0	0	0	0	0	0	0	0	0	0	0	0	0	0	0	0	0	0	0	0	0	0	0	0	0
0	0	0	0	0	0	0	0	0	0	0	0	0	0	0	0	0	0	0	0	0	0	0	0	0	0	0	0	0	0	0	0	0	0	0	0	0	0	0	0	0	0	0	0	0	0	0	0	0	0
0	0	0	0	0	0	0	0	0	0	0	0	0	0	0	0	0	0	0	0	0	0	0	0	0	0	0	0	0	0	0	0	0	0	0	0	0	0	0	0	0	0	0	0	0	0	0	0	0	0
0	0	0	0	0	0	0	0	0	0	0	0	0	0	0	0	0	0	0	0	0	0	0	0	0	0	0	0	0	0	0	0	0	0	0	0	0	0	0	0	0	0	0	0	0	0	0	0	0	0
0	0	0	0	0	0	0	0	0	0	0	0	0	0	0	0	0	0	0	0	0	0	0	0	0	0	0	0	0	0	0	0	0	0	0	0	0	0	0	0	0	0	0	0	0	0	0	0	0	0
0	0	0	0	0	0	0	0	0	0	0	0	0	0	0	0	0	0	0	0	0	0	0	0	0	0	0	0	0	0	0	0	0	0	0	0	0	0	0	0	0	0	0	0	0	0	0	0	0	0
0	0	0	0	0	0	0	0	0	0	0	0	0	0	0	0	0	0	0	0	0	0	0	0	0	0	0	0	0	0	0	0	0	0	0	0	0	0	0	0	0	0	0	0	0	0	0	0	0	0
0	0	0	0	0	0	0	0	0	0	0	0	0	0	0	0	0	0	0	0	0	0	0	0	0	0	0	0	0	0	0	0	0	0	0	0	0	0	0	0	0	0	0	0	0	0	0	0	4.578	4.578
0	0	0	0	0	0	0	0	0	0	0	0	0	0	0	0	0	0	0	0	0	0	0	0	0	0	0	0	0	0	0	0	0	0	0	0	0	0	0	0	0	0	0	0	0	0	0	0	4.578	4.578
0	0	0	0	0	0	0	0	0	0	0	0	0	0	0	0	0	0	0	0	0	0	0	0	0	0	0	0	0	0	0	0	0	0	0	0	0	0	0	0	0	0	0	0	0	0	0	0	4.578	4.578
0	0	0	0	0	0	0	0	0	0	0	0	0	0	0	0	0	0	0	0	0	0	0	0	0	0	0	0	0	0	0	0	0	0	0	0	0	0	0	0	0	0	0	0	0	0	0	0	4.578	4.578
0	0	0	0	0	0	0	0	0	0	0	0	0	0	0	0	0	0	0	0	0	0	0	0	0	0	0	0	0	0	0	0	0	0	0	0	0	0	0	0	0	0	0	0	0	0	0	0	4.578	4.578
0	0	0	0	0	0	0	0	0	0	0	0	0	0	0	0	0	0	0	0	0	0	0	0	0	0	0	0	0	0	0	0	0	0	0	0	0	0	0	0	0	0	0	0	0	0	0	0	4.578	4.578
0	0	0	0	0	0	0	0	0	0	0	0	0	0	0	0	0	0	0	0	0	0	0	0	0	0	0	0	0	0	0	0	0	0	0	0	0	0	0	0	0	0	0	0	0	0	0	0	4.578	4.578
0	0	0	0	0	0	0	0	0	0	0	0	0	0	0	0	0	0	0	0	0	0	0	0	0	0	0	0	0	0	0	0	0	0	0	0	0	0	0	0	0	0	0	0	0	0	0	0	4.578	4.578
0	0	0	0	0	0	0	0	0	0	0	0	0	0	0	0	0	0	0	0	0	0	0	0	0	0	0	0	0	0	0	0	0	0	0	0	0	0	0	0	0	0	0	0	0	0	0	0	4.578	4.578
0	0	0	0	0	0	0	0	0	0	0	0	0	0	0	0	0	0	0	0	0	0	0	0	0	0	0	0	0	0	0	0	0	0	0	0	0	0	0	0	0	0	0	0	0	0	0	0	4.578	4.578
0	0	0	0	0	0	0	0	0	0	0	0	0	0	0	0	0	0	0	0	0	0	0	0	0	0	0	0	0	0	0	0	0	0	0	0	0	0	0	0	0	0	0	0	0	0	0	0	4.578	4.578
0	0	0	0	0	0	0	0	0	0	0	0	0	0	0	0	0	0	0	0	0	0	0	0	0	0	0	0	0	0	0	0	0	0	0	0	0	0	0	0	0	0	0	0	0	0	0	0	4.578	4.578
0	0	0	0	0	0	0	0	0	0	0	0	0	0	0	0	0	0	0	0	0	0	0	0	0	0	0	0	0	0	0	0	0	0	0	0	0	0	0	0	0	0	0	0	0	0	0	0	4.578	4.578
0	0	0	0	0	0	0	0	0	0	0	0	0	0	0	0	0	0	0	0	0	0	0	0	0	0	0	0	0	0	0	0	0	0	0	0	0	0	0	0	0	0	0	0	0	0	0	0	4.578	4.578
0	0	0	0	0	0	0	0	0	0	0	0	0	0	0	0	0	0	0	0	0	0	0	0	0	0	0	0	0	0	0	0	0	0	0	0	0	0	0	0	0	0	0	0	0	0	0	0	4.578	4.578
0	0	0	0	0	0	0	0	0	0	0	0	0	0	0	0	0	0	0	0	0	0	0	0	0	0	0	0	0	0	0	0	0	0	0	0	0	0	0	0	0	0	0	0	0	0	0	0	4.578	4.578
0	0	0	0	0	0	0	0	0	0	0	0	0	0	0	0	0	0	0	0	0	0	0	0	0	0	0	0	0	0	0	0	0.503	0.503	0.503	0.503	0.503	0.503	0.503	0.503	0.503	0.503	0.503	0.503	0.503	0.503	0.503	0.503	5.147	5.147
0	0	0	0	0	0	0	0	0	0	0	0	0	0	0	0	0	0	0	0	0	0	0	0	0	0	0	0	0	0	0	0	0.503	0.503	0.503	0.503	0.503	0.503	0.503	0.503	0.503	0.503	0.503	0.503	0.503	0.503	0.503	0.503	5.147	5.147
0	0	0	0	0	0	0	0	0	0	0	0	0	0	0	0	0	0	0	0	0	0	0	0	0	0	0	0	0	0	0	0	0.503	0.503	0.503	0.503	0.503	0.503	0.503	0.503	0.503	0.503	0.503	0.503	0.503	0.503	0.503	0.503	5.147	5.147
0	0	0	0	0	0	0	0	0	0	0	0	0	0	0	0	0	0	0	0	0	0	0	0	0	0	0	0	0	0	0	0	0.503	0.503	0.503	0.503	0.503	0.503	0.503	0.503	0.503	0.503	0.503	0.503	0.503	0.503	0.503	0.503	5.147	5.147
0	0	0	0	0	0	0	0	0	0	0	0	0	0	0	0	0	0	0	0	0	0	0	0	0	0	0	0	0	0	0	0	0.503	0.503	0.503	0.503	0.503	0.503	0.503	0.503	0.503	0.503	0.503	0.503	0.503	0.503	0.503	0.503	5.147	5.147
0	0	0	0	0	0	0	0	0	0	0	0	0	0	0	0	0	0	0	0	0	0	0	0	0	0	0	0	0	0	0	0	0.503	0.503	0.503	0.503	0.503	0.503	0.503	0.503	0.503	0.503	0.503	0.503	0.503	0.503	0.503	0.503	5.147	5.147
0	0	0	0	0	0	0	0	0	0	0	0	0	0	0	0	0	0	0	0	0	0	0	0	0	0	0	0	0	0	0	0	0.503	0.503	0.503	0.503	0.503	0.503	0.503	0.503	0.503	0.503	0.503	0.503	0.503	0.503	0.503	0.503	5.147	5.147
0	0	0	0	0	0	0	0	0	0	0	0	0	0	0	0	0	0	0	0	0	0	0	0	0	0	0	0	0	0	0	0	0.503	0.503	0.503	0.503	0.503	0.503	0.503	0.503	0.503	0.503	0.503	0.503	0.503	0.503	0.503	0.503	5.147	5.147
0	0	0	0	0	0	0	0	0	0	0	0	0	0	0	0	0	0	0	0	0	0	0	0	0	0	0	0	0	0	0	0	0.503	0.503	0.503	0.503	0.503	0.503	0.503	0.503	0.503	0.503	0.503	0.503	0.503	0.503	0.503	0.503	5.147	5.147
0	0	0	0	0	0	0	0	0	0	0	0	0	0	0	0	0	0	0	0	0	0	0	0	0	0	0	0	0	0	0	0	0.503	0.503	0.503	0.503	0.503	0.503	0.503	0.503	0.503	0.503	0.503	0.503	0.503	0.503	0.503	0.503	5.147	5.147
0	0	0	0	0	0	0	0	0	0	0	0	0	0	0	0	0	0	0	0	0	0	0	0	0	0	0	0	0	0	0	0	0.503	0.503	0.503	0.503	0.503	0.503	0.503	0.503	0.503	0.503	0.503	0.503	0.503	0.503	0.503	0.503	5.147	5.147
0	0	0	0	0	0	0	0	0	0	0	0	0	0	0	0	0	0	0	0	0	0	0	0	0	0	0	0	0	0	0	0	0.503	0.503	0.503	0.503	0.503	0.503	0.503	0.503	0.503	0.503	0.503	0.503	0.503	0.503	0.503	0.503	5.147	5.147
0	0	0	0	0	0	0	0	0	0	0	0	0	0	0	0	0	0	0	0	0	0	0	0	0	0	0	0	0	0	0	0	0.503	0.503	0.503	0.503	0.503	0.503	0.503	0.503	0.503	0.503	0.503	0.503	0.503	0.503	0.503	0.503	5.147	5.147
0	0	0	0	0	0	0	0	0	0	0	0	0	0	0	0	0	0	0	0	0	0	0	0	0	0	0	0	0	0	0	0	0.503	0.503	0.503	0.503	0.503	0.503	0.503	0.503	0.503	0.503	0.503	0.503	0.503	0.503	0.503	0.503	5.147	5.147
0	0	0	0	0	0	0	0	0	0	0	0	0	0	0	0	0	0	0	0	0	0	0	0	0	0	0	0	0	0	0	0	0.503	0.503	0.503	0.503	0.503	0.503	0.503	0.503	0.503	0.503	0.503	0.503	0.503	0.503	0.503	0.503	5.147	5.147
0	0	0	0	0	0	0	0	0	0	0	0	0	0	0	0	0	0	0	0	0	0	0	0	0	0	0	0	0	0	0	0	0.503	0.503	0.503	0.503	0.503	0.503	0.503	0.503	0.503	0.503	0.503	0.503	0.503	0.503	0.503	0.503	5.147	5.147
0	0	0	0	0	0	0	0	0	0	0	0	0	0	0	0	0	0	0	0	0	0	0	0	0	0	0	0	0	0	0	0	0.537	0.537	0.537	0.537	0.537	0.537	0.537	0.537	0.537	0.537	0.537	0.537	0.537	0.537	0.537	0.537	4.737	4.737
0	0	0	0	0	0	0	0	0	0	0	0	0	0	0	0	0	0	0	0	0	0	0	0	0	0	0	0	0	0	0	0	0.537	0.537	0.537	0.537	0.537	0.537	0.537	0.537	0.537	0.537	0.537	0.537	0.537	0.537	0.537	0.537	4.737	4.737
0	0	0	0	0	0	0	0	0	0	0	0	0	0	0	0	0	0	0	0	0	0	0	0	0	0	0	0	0	0	0	0	0.537	0.537	0.537	0.537	0.537	0.537	0.537	0.537	0.537	0.537	0.537	0.537	0.537	0.537	0.537	0.537	4.737	4.737
0	0	0	0	0	0	0	0	0	0	0	0	0	0	0	0	0	0	0	0	0	0	0	0	0	0	0	0	0	0	0	0	0.537	0.537	0.537	0.537	0.537	0.537	0.537	0.537	0.537	0.537	0.537	0.537	0.537	0.537	0.537	0.537	4.737	4.737
0	0	0	0	0	0	0	0	0	0	0	0	0	0	0	0	0	0	0	0	0	0	0	0	0	0	0	0	0	0	0	0	0.537	0.537	0.537	0.537	0.537	0.537	0.537	0.537	0.537	0.537	0.537	0.537	0.537	0.537	0.537	0.537	4.737	4.737
0	0	0	0	0	0	0	0	0	0	0	0	0	0	0	0	0	0	0	0	0	0	0	0	0	0	0	0	0	0	0	0	0.537	0.537	0.537	0.537	0.537	0.537	0.537	0.537	0.537	0.537	0.537	0.537	0.537	0.537	0.537	0.537	4.737	4.737
0	0	0	0	0	0	0	0	0	0	0	0	0	0	0	0	0	0	0	0	0	0	0	0	0	0	0	0	0	0	0	0	0.537	0.537	0.537	0.537	0.537	0.537	0.537	0.537	0.537	0.537	0.537	0.537	0.537	0.537	0.537	0.537	4.737	4.737
0	0	0	0	0	0	0	0	0	0	0	0	0	0	0	0	0	0	0	0	0	0	0	0	0	0	0	0	0	0	0	0	0.537	0.537	0.537	0.537	0.537	0.537	0.537	0.537	0.537	0.537	0.537	0.537	0.537	0.537	0.537	0.537	4.737	4.737
0	0	0	0	0	0	0	0	0	0	0	0	0	0	0	0	0	0	0	0	0	0	0	0	0	0	0	0	0	0	0	0	0.537	0.537	0.537	0.537	0.537	0.537	0.537	0.537	0.537	0.537	0.537	0.537	0.537	0.537	0.537	0.537	4.737	4.737
0	0	0	0	0	0	0	0	0	0	0	0	0	0	0	0	0	0	0	0	0	0	0	0	0	0	0	0	0	0	0	0	0.537	0.537	0.537	0.537	0.537	0.537	0.537	0.537	0.537	0.537	0.537	0.537	0.537	0.537	0.537	0.537	4.737	4.737
0	0	0	0	0	0	0	0	0	0	0	0	0	0	0	0	0	0	0	0	0	0	0	0	0	0	0	0	0	0	0	0	0.537	0.537	0.537	0.537	0.537	0.537	0.537	0.537	0.537	0.537	0.537	0.537	0.537	0.537	0.537	0.537	4.737	4.737
0	0	0	0	0	0	0	0	0	0	0	0	0	0	0	0	0	0	0	0	0	0	0	0	0	0	0	0	0	0	0	0	0.537	0.537	0.537	0.537	0.537	0.537	0.537	0.537	0.537	0.537	0.537	0.537	0.537	0.537	0.537	0.537	4.737	4.737
0	0	0	0	0	0	0	0	0	0	0	0	0	0	0	0	0	0	0	0	0	0	0	0	0	0	0	0	0	0	0	0	0.537	0.537	0.537	0.537	0.537	0.537	0.537	0.537	0.537	0.537	0.537	0.537	0.537	0.537	0.537	0.537	4.737	4.737
0	0	0	0	0	0	0	0	0	0	0	0	0	0	0	0	0	0	0	0	0	0	0	0	0	0	0	0	0	0	0	0	0.537	0.537	0.537	0.537	0.537	0.537	0.537	0.537	0.537	0.537	0.537	0.537	0.537	0.537	0.537	0.537	4.737	4.737
0	0	0	0	0	0	0	0	0	0	0	0	0	0	0	0	0	0	0	0	0	0	0	0	0	0	0	0	0	0	0	0	0.537	0.537	0.537	0.537	0.537	0.537	0.537	0.537	0.537	0.537	0.537	0.537	0.537	0.537	0.537	0.537	4.737	4.737
0	0	0	0	0	0	0	0	0	0	0	0	0	0	0	0	0	0	0	0	0	0	0	0	0	0	0	0	0	0	0	0	0.537	0.537	0.537	0.537	0.537	0.537	0.537	0.537	0.537	0.537	0.537	0.537	0.537	0.537	0.537	0.537	4.737	4.737
0	0	0	0	0	0	0	0	0	0	0	0	0	0	0	0	4.653	4.653	4.653	4.653	4.653	4.653	4.653	4.653	4.653	4.653	4.653	4.653	4.653	4.653	4.653	4.653	2.832	2.832	2.832	2.832	2.832	2.832	2.832	2.832	2.832	2.832	2.832	2.832	2.832	2.832	2.832	2.832	5.073	5.073
0	0	0	0	0	0	0	0	0	0	0	0	0	0	0	0	4.653	4.653	4.653	4.653	4.653	4.653	4.653	4.653	4.653	4.653	4.653	4.653	4.653	4.653	4.653	4.653	2.832	2.832	2.832	2.832	2.832	2.832	2.832	2.832	2.832	2.832	2.832	2.832	2.832	2.832	2.832	2.832	5.073	5.073
0	0	0	0	0	0	0	0	0	0	0	0	0	0	0	0	4.653	4.653	4.653	4.653	4.653	4.653	4.653	4.653	4.653	4.653	4.653	4.653	4.653	4.653	4.653	4.653	2.832	2.832	2.832	2.832	2.832	2.832	2.832	2.832	2.832	2.832	2.832	2.832	2.832	2.832	2.832	2.832	5.073	5.073
0	0	0	0	0	0	0	0	0	0	0	0	0	0	0	0	4.653	4.653	4.653	4.653	4.653	4.653	4.653	4.653	4.653	4.653	4.653	4.653	4.653	4.653	4.653	4.653	2.832	2.832	2.832	2.832	2.832	2.832	2.832	2.832	2.832	2.832	2.832	2.832	2.832	2.832	2.832	2.832	5.073	5.073
0	0	0	0	0	0	0	0	0	0	0	0	0	0	0	0	4.653	4.653	4.653	4.653	4.653	4.653	4.653	4.653	4.653	4.653	4.653	4.653	4.653	4.653	4.653	4.653	2.832	2.832	2.832	2.832	2.832	2.832	2.832	2.832	2.832	2.832	2.832	2.832	2.832	2.832	2.832	2.832	5.073	5.073
0	0	0	0	0	0	0	0	0	0	0	0	0	0	0	0	4.653	4.653	4.653	4.653	4.653	4.653	4.653	4.653	4.653	4.653	4.653	4.653	4.653	4.653	4.653	4.653	2.832	2.832	2.832	2.832	2.832	2.832	2.832	2.832	2.832	2.832	2.832	2.832	2.832	2.832	2.832	2.832	5.073	5.073
0	0	0	0	0	0	0	0	0	0	0	0	0	0	0	0	4.653	4.653	4.653	4.653	4.653	4.653	4.653	4.653	4.653	4.653	4.653	4.653	4.653	4.653	4.653	4.653	2.832	2.832	2.832	2.832	2.832	2.832	2.832	2.832	2.832	2.832	2.832	2.832	2.832	2.832	2.832	2.832	5.073	5.073
0	0	0	0	0	0	0	0	0	0	0	0	0	0	0	0	4.653	4.653	4.653	4.653	4.653	4.653	4.653	4.653	4.653	4.653	4.653	4.653	4.653	4.653	4.653	4.653	2.832	2.832	2.832	2.832	2.832	2.832	2.832	2.832	2.832	2.832	2.832	2.832	2.832	2.832	2.832	2.832	5.073	5.073
0	0	0	0	0	0	0	0	0	0	0	0	0	0	0	0	4.653	4.653	4.653	4.653	4.653	4.653	4.653	4.653	4.653	4.653	4.653	4.653	4.653	4.653	4.653	4.653	2.832	2.832	2.832	2.832	2.832	2.832	2.832	2.832	2.832	2.832	2.832	2.832	2.832	2.832	2.832	2.832	5.073	5.073
0	0	0	0	0	0	0	0	0	0	0	0	0	0	0	0	4.653	4.653	4.653	4.653	4.653	4.653	4.653	4.653	4.653	4.653	4.653	4.653	4.653	4.653	4.653	4.653	2.832	2.832	2.832	2.832	2.832	2.832	2.832	2.832	2.832	2.832	2.832	2.832	2.832	2.832	2.832	2.832	5.073	5.073
0	0	0	0	0	0	0	0	0	0	0	0	0	0	0	0	4.653	4.653	4.653	4.653	4.653	4.653	4.653	4.653	4.653	4.653	4.653	4.653	4.653	4.653	4.653	4.653	2.832	2.832	2.832	2.832	2.832	2.832	2.832	2.832	2.832	2.832	2.832	2.832	2.832	2.832	2.832	2.832	5.073	5.073
0	0	0	0	0	0	0	0	0	0	0	0	0	0	0	0	4.653	4.653	4.653	4.653	4.653	4.653	4.653	4.653	4.653	4.653	4.653	4.653	4.653	4.653	4.653	4.653	2.832	2.832	2.832	2.832	2.832	2.832	2.832	2.832	2.832	2.832	2.832	2.832	2.832	2.832	2.832	2.832	5.073	5.073
0	0	0	0	0	0	0	0	0	0	0	0	0	0	0	0	4.653	4.653	4.653	4.653	4.653	4.653	4.653	4.653	4.653	4.653	4.653	4.653	4.653	4.653	4.653	4.653	2.832	2.832	2.832	2.832	2.832	2.832	2.832	2.832	2.832	2.832	2.832	2.832	2.832	2.832	2.832	2.832	5.073	5.073
0	0	0	0	0	0	0	0	0	0	0	0	0	0	0	0	4.653	4.653	4.653	4.653	4.653	4.653	4.653	4.653	4.653	4.653	4.653	4.653	4.653	4.653	4.653	4.653	2.832	2.832	2.832	2.832	2.832	2.832	2.832	2.832	2.832	2.832	2.832	2.832	2.832	2.832	2.832	2.832	5.073	5.073
0	0	0	0	0	0	0	0	0	0	0	0	0	0	0	0	4.653	4.653	4.653	4.653	4.653	4.653	4.653	4.653	4.653	4.653	4.653	4.653	4.653	4.653	4.653	4.653	2.832	2.832	2.832	2.832	2.832	2.832	2.832	2.832	2.832	2.832	2.832	2.832	2.832	2.832	2.832	2.832	5.073	5.073
0	0	0	0	0	0	0	0	0	0	0	0	0	0	0	0	4.653	4.653	4.653	4.653	4.653	4.653	4.653	4.653	4.653	4.653	4.653	4.653	4.653	4.653	4.653	4.653	2.832	2.832	2.832	2.832	2.832	2.832	2.832	2.832	2.832	2.832	2.832	2.832	2.832	2.832	2.832	2.832	5.073	5.073
0	0	0	0	0	0	0	0	0	0	0	0	0	0	0	0	4.885	4.885	4.885	4.885	4.885	4.885	4.885	4.885	4.885	4.885	4.885	4.885	4.885	4.885	4.885	4.885	2.635	2.635	2.635	2.635	2.635	2.635	2.635	2.635	2.635	2.635	2.635	2.635	2.635	2.635	2.635	2.635	4.827	4.827
0	0	0	0	0	0	0	0	0	0	0	0	0	0	0	0	4.885	4.885	4.885	4.885	4.885	4.885	4.885	4.885	4.885	4.885	4.885	4.885	4.885	4.885	4.885	4.885	2.635	2.635	2.635	2.635	2.635	2.635	2.635	2.635	2.635	2.635	2.635	2.635	2.635	2.635	2.635	2.635	4.827	4.827
0	0	0	0	0	0	0	0	0	0	0	0	0	0	0	0	4.885	4.885	4.885	4.885	4.885	4.885	4.885	4.885	4.885	4.885	4.885	4.885	4.885	4.885	4.885	4.885	2.635	2.635	2.635	2.635	2.635	2.635	2.635	2.635	2.635	2.635	2.635	2.635	2.635	2.635	2.635	2.635	4.827	4.827
0	0	0	0	0	0	0	0	0	0	0	0	0	0	0	0	4.885	4.885	4.885	4.885	4.885	4.885	4.885	4.885	4.885	4.885	4.885	4.885	4.885	4.885	4.885	4.885	2.635	2.635	2.635	2.635	2.635	2.635	2.635	2.635	2.635	2.635	2.635	2.635	2.635	2.635	2.635	2.635	4.827	4.827
0	0	0	0	0	0	0	0	0	0	0	0	0	0	0	0	4.885	4.885	4.885	4.885	4.885	4.885	4.885	4.885	4.885	4.885	4.885	4.885	4.885	4.885	4.885	4.885	2.635	2.635	2.635	2.635	2.635	2.635	2.635	2.635	2.635	2.635	2.635	2.635	2.635	2.635	2.635	2.635	4.827	4.827
0	0	0	0	0	0	0	0	0	0	0	0	0	0	0	0	4.885	4.885	4.885	4.885	4.885	4.885	4.885	4.885	4.885	4.885	4.885	4.885	4.885	4.885	4.885	4.885	2.635	2.635	2.635	2.635	2.635	2.635	2.635	2.635	2.635	2.635	2.635	2.635	2.635	2.635	2.635	2.635	4.827	4.827
0	0	0	0	0	0	0	0	0	0	0	0	0	0	0	0	4.885	4.885	4.885	4.885	4.885	4.885	4.885	4.885	4.885	4.885	4.885	4.885	4.885	4.885	4.885	4.885	2.635	2.635	2.635	2.635	2.635	2.635	2.635	2.635	2.635	2.635	2.635	2.635	2.635	2.635	2.635	2.635	4.827	4.827
0	0	0	0	0	0	0	0	0	0	0	0	0	0	0	0	4.885	4.885	4.885	4.885	4.885	4.885	4.885	4.885	4.885	4.885	4.885	4.885	4.885	4.885	4.885	4.885	2.635	2.635	2.635	2.635	2.635	2.635	2.635	2.635	2.635	2.635	2.635	2.635	2.635	2.635	2.635	2.635	4.827	4.827
0	0	0	0	0	0	0	0	0	0	0	0	0	0	0	0	4.885	4.885	4.885	4.885	4.885	4.885	4.885	4.885	4.885	4.885	4.885	4.885	4.885	4.885	4.885	4.885	2.635	2.635	2.635	2.635	2.635	2.635	2.635	2.635	2.635	2.635	2.635	2.635	2.635	2.635	2.635	2.635	4.827	4.827
0	0	0	0	0	0	0	0	0	0	0	0	0	0	0	0	4.885	4.885	4.885	4.885	4.885	4.885	4.885	4.885	4.885	4.885	4.885	4.885	4.885	4.885	4.885	4.885	2.635	2.635	2.635	2.635	2.635	2.635	2.635	2.635	2.635	2.635	2.635	2.635	2.635	2.635	2.635	2.635	4.827	4.827
0	0	0	0	0	0	0	0	0	0	0	0	0	0	0	0	4.885	4.885	4.885	4.885	4.885	4.885	4.885	4.885	4.885	4.885	4.885	4.885	4.885	4.885	4.885	4.885	2.635	2.635	2.635	2.635	2.635	2.635	2.635	2.635	2.635	2.635	2.635	2.635	2.635	2.635	2.635	2.635	4.827	4.827
0	0	0	0	0	0	0	0	0	0	0	0	0	0	0	0	4.885	4.885	4.885	4.885	4.885	4.885	4.885	4.885	4.885	4.885	4.885	4.885	4.885	4.885	4.885	4.885	2.635	2.635	2.635	2.635	2.635	2.635	2.635	2.635	2.635	2.635	2.635	2.635	2.635	2.635	2.635	2.635	4.827	4.827
0	0	0	0	0	0	0	0	0	0	0	0	0	0	0	0	4.885	4.885	4.885	4.885	4.885	4.885	4.885	4.885	4.885	4.885	4.885	4.885	4.885	4.885	4.885	4.885	2.635	2.635	2.635	2.635	2.635	2.635	2.635	2.635	2.635	2.635	2.635	2.635	2.635	2.635	2.635	2.635	4.827	4.827
0	0	0	0	0	0	0	0	0	0	0	0	0	0	0	0	4.885	4.885	4.885	4.885	4.885	4.885	4.885	4.885	4.885	4.885	4.885	4.885	4.885	4.885	4.885	4.885	2.635	2.635	2.635	2.635	2.635	2.635	2.635	2.635	2.635	2.635	2.635	2.635	2.635	2.635	2.635	2.635	4.827	4.827
0	0	0	0	0	0	0	0	0	0	0	0	0	0	0	0	4.885	4.885	4.885	4.885	4.885	4.885	4.885	4.885	4.885	4.885	4.885	4.885	4.885	4.885	4.885	4.885	2.635	2.635	2.635	2.635	2.635	2.635	2.635	2.635	2.635	2.635	2.635	2.635	2.635	2.635	2.635	2.635	4.827	4.827
0	0	0	0	0	0	0	0	0	0	0	0	0	0	0	0	4.885	4.885	4.885	4.885	4.885	4.885	4.885	4.885	4.885	4.885	4.885	4.885	4.885	4.885	4.885	4.885	2.635	2.635	2.635	2.635	2.635	2.635	2.635	2.635	2.635	2.635	2.635	2.635	2.635	2.635	2.635	2.635	4.827	4.827
3.436	3.436	3.436	3.436	3.436	3.436	3.436	3.436	3.436	3.436	3.436	3.436	3.436	3.436	3.436	3.436	5.869	5.869	5.869	5.869	5.869	5.869	5.869	5.869	5.869	5.869	5.869	5.869	5.869	5.869	5.869	5.869	3.148	3.148	3.148	3.148	3.148	3.148	3.148	3.148	3.148	3.148	3.148	3.148	3.148	3.148	3.148	3.148	1.33	1.33
3.436	3.436	3.436	3.436	3.436	3.436	3.436	3.436	3.436	3.436	3.436	3.436	3.436	3.436	3.436	3.436	5.869	5.869	5.869	5.869	5.869	5.869	5.869	5.869	5.869	5.869	5.869	5.869	5.869	5.869	5.869	5.869	3.148	3.148	3.148	3.148	3.148	3.148	3.148	3.148	3.148	3.148	3.148	3.148	3.148	3.148	3.148	3.148	1.33	1.33
3.436	3.436	3.436	3.436	3.436	3.436	3.436	3.436	3.436	3.436	3.436	3.436	3.436	3.436	3.436	3.436	5.869	5.869	5.869	5.869	5.869	5.869	5.869	5.869	5.869	5.869	5.869	5.869	5.869	5.869	5.869	5.869	3.148	3.148	3.148	3.148	3.148	3.148	3.148	3.148	3.148	3.148	3.148	3.148	3.148	3.148	3.148	3.148	1.33	1.33
3.436	3.436	3.436	3.436	3.436	3.436	3.436	3.436	3.436	3.436	3.436	3.436	3.436	3.436	3.436	3.436	5.869	5.869	5.869	5.869	5.869	5.869	5.869	5.869	5.869	5.869	5.869	5.869	5.869	5.869	5.869	5.869	3.148	3.148	3.148	3.148	3.148	3.148	3.148	3.148	3.148	3.148	3.148	3.148	3.148	3.148	3.148	3.148	1.33	1.33
3.436	3.436	3.436	3.436	3.436	3.436	3.436	3.436	3.436	3.436	3.436	3.436	3.436	3.436	3.436	3.436	5.869	5.869	5.869	5.869	5.869	5.869	5.869	5.869	5.869	5.869	5.869	5.869	5.869	5.869	5.869	5.869	3.148	3.148	3.148	3.148	3.148	3.148	3.148	3.148	3.148	3.148	3.148	3.148	3.148	3.148	3.148	3.148	1.33	1.33
3.436	3.436	3.436	3.436	3.436	3.436	3.436	3.436	3.436	3.436	3.436	3.436	3.436	3.436	3.436	3.436	5.869	5.869	5.869	5.869	5.869	5.869	5.869	5.869	5.869	5.869	5.869	5.869	5.869	5.869	5.869	5.869	3.148	3.148	3.148	3.148	3.148	3.148	3.148	3.148	3.148	3.148	3.148	3.148	3.148	3.148	3.148	3.148	1.33	1.33
3.436	3.436	3.436	3.436	3.436	3.436	3.436	3.436	3.436	3.436	3.436	3.436	3.436	3.436	3.436	3.436	5.869	5.869	5.869	5.869	5.869	5.869	5.869	5.869	5.869	5.869	5.869	5.869	5.869	5.869	5.869	5.869	3.148	3.148	3.148	3.148	3.148	3.148	3.148	3.148	3.148	3.148	3.148	3.148	3.148	3.148	3.148	3.148	1.33	1.33
3.436	3.436	3.436	3.436	3.436	3.436	3.436	3.436	3.436	3.436	3.436	3.436	3.436	3.436	3.436	3.436	5.869	5.869	5.869	5.869	5.869	5.869	5.869	5.869	5.869	5.869	5.869	5.869	5.869	5.869	5.869	5.869	3.148	3.148	3.148	3.148	3.148	3.148	3.148	3.148	3.148	3.148	3.148	3.148	3.148	3.148	3.148	3.148	1.33	1.33
3.436	3.436	3.436	3.436	3.436	3.436	3.436	3.436	3.436	3.436	3.436	3.436	3.436	3.436	3.436	3.436	5.869	5.869	5.869	5.869	5.869	5.869	5.869	5.869	5.869	5.869	5.869	5.869	5.869	5.869	5.869	5.869	3.148	3.148	3.148	3.148	3.148	3.148	3.148	3.148	3.148	3.148	3.148	3.148	3.148	3.148	3.148	3.148	1.33	1.33
3.436	3.436	3.436	3.436	3.436	3.436	3.436	3.436	3.436	3.436	3.436	3.436	3.436	3.436	3.436	3.436	5.869	5.869	5.869	5.869	5.869	5.869	5.869	5.869	5.869	5.869	5.869	5.869	5.869	5.869	5.869	5.869	3.148	3.148	3.148	3.148	3.148	3.148	3.148	3.148	3.148	3.148	3.148	3.148	3.148	3.148	3.148	3.148	1.33	1.33
3.436	3.436	3.436	3.436	3.436	3.436	3.436	3.436	3.436	3.436	3.436	3.436	3.436	3.436	3.436	3.436	5.869	5.869	5.869	5.869	5.869	5.869	5.869	5.869	5.869	5.869	5.869	5.869	5.869	5.869	5.869	5.869	3.148	3.148	3.148	3.148	3.148	3.148	3.148	3.148	3.148	3.148	3.148	3.148	3.148	3.148	3.148	3.148	1.33	1.33
3.436	3.436	3.436	3.436	3.436	3.436	3.436	3.436	3.436	3.436	3.436	3.436	3.436	3.436	3.436	3.436	5.869	5.869	5.869	5.869	5.869	5.869	5.869	5.869	5.869	5.869	5.869	5.869	5.869	5.869	5.869	5.869	3.148	3.148	3.148	3.148	3.148	3.148	3.148	3.148	3.148	3.148	3.148	3.148	3.148	3.148	3.148	3.148	1.33	1.33
3.436	3.436	3.436	3.436	3.436	3.436	3.436	3.436	3.436	3.436	3.436	3.436	3.436	3.436	3.436	3.436	5.869	5.869	5.869	5.869	5.869	5.869	5.869	5.869	5.869	5.869	5.869	5.869	5.869	5.869	5.869	5.869	3.148	3.148	3.148	3.148	3.148	3.148	3.148	3.148	3.148	3.148	3.148	3.148	3.148	3.148	3.148	3.148	1.33	1.33
3.436	3.436	3.436	3.436	3.436	3.436	3.436	3.436	3.436	3.436	3.436	3.436	3.436	3.436	3.436	3.436	5.869	5.869	5.869	5.869	5.869	5.869	5.869	5.869	5.869	5.869	5.869	5.869	5.869	5.869	5.869	5.869	3.148	3.148	3.148	3.148	3.148	3.148	3.148	3.148	3.148	3.148	3.148	3.148	3.148	3.148	3.148	3.148	1.33	1.33
3.436	3.436	3.436	3.436	3.436	3.436	3.436	3.436	3.436	3.436	3.436	3.436	3.436	3.436	3.436	3.436	5.869	5.869	5.869	5.869	5.869	5.869	5.869	5.869	5.869	5.869	5.869	5.869	5.869	5.869	5.869	5.869	3.148	3.148	3.148	3.148	3.148	3.148	3.148	3.148	3.148	3.148	3.148	3.148	3.148	3.148	3.148	3.148	1.33	1.33
3.436	3.436	3.436	3.436	3.436	3.436	3.436	3.436	3.436	3.436	3.436	3.436	3.436	3.436	3.436	3.436	5.869	5.869	5.869	5.869	5.869	5.869	5.869	5.869	5.869	5.869	5.869	5.869	5.869	5.869	5.869	5.869	3.148	3.148	3.148	3.148	3.148	3.148	3.148	3.148	3.148	3.148	3.148	3.148	3.148	3.148	3.148	3.148	1.33	1.33
5.468	5.468	5.468	5.468	5.468	5.468	5.468	5.468	5.468	5.468	5.468	5.468	5.468	5.468	5.468	5.468	0.541	0.541	0.541	0.541	0.541	0.541	0.541	0.541	0.541	0.541	0.541	0.541	0.541	0.541	0.541	0.541	1.643	1.643	1.643	1.643	1.643	1.643	1.643	1.643	1.643	1.643	1.643	1.643	1.643	1.643	1.643	1.643	1.008	1.008
5.468	5.468	5.468	5.468	5.468	5.468	5.468	5.468	5.468	5.468	5.468	5.468	5.468	5.468	5.468	5.468	0.541	0.541	0.541	0.541	0.541	0.541	0.541	0.541	0.541	0.541	0.541	0.541	0.541	0.541	0.541	0.541	1.643	1.643	1.643	1.643	1.643	1.643	1.643	1.643	1.643	1.643	1.643	1.643	1.643	1.643	1.643	1.643	1.008	1.008
5.468	5.468	5.468	5.468	5.468	5.468	5.468	5.468	5.468	5.468	5.468	5.468	5.468	5.468	5.468	5.468	0.541	0.541	0.541	0.541	0.541	0.541	0.541	0.541	0.541	0.541	0.541	0.541	0.541	0.541	0.541	0.541	1.643	1.643	1.643	1.643	1.643	1.643	1.643	1.643	1.643	1.643	1.643	1.643	1.643	1.643	1.643	1.643	1.008	1.008
5.468	5.468	5.468	5.468	5.468	5.468	5.468	5.468	5.468	5.468	5.468	5.468	5.468	5.468	5.468	5.468	0.541	0.541	0.541	0.541	0.541	0.541	0.541	0.541	0.541	0.541	0.541	0.541	0.541	0.541	0.541	0.541	1.643	1.643	1.643	1.643	1.643	1.643	1.643	1.643	1.643	1.643	1.643	1.643	1.643	1.643	1.643	1.643	1.008	1.008
5.468	5.468	5.468	5.468	5.468	5.468	5.468	5.468	5.468	5.468	5.468	5.468	5.468	5.468	5.468	5.468	0.541	0.541	0.541	0.541	0.541	0.541	0.541	0.541	0.541	0.541	0.541	0.541	0.541	0.541	0.541	0.541	1.643	1.643	1.643	1.643	1.643	1.643	1.643	1.643	1.643	1.643	1.643	1.643	1.643	1.643	1.643	1.643	1.008	1.008
5.468	5.468	5.468	5.468	5.468	5.468	5.468	5.468	5.468	5.468	5.468	5.468	5.468	5.468	5.468	5.468	0.541	0.541	0.541	0.541	0.541	0.541	0.541	0.541	0.541	0.541	0.541	0.541	0.541	0.541	0.541	0.541	1.643	1.643	1.643	1.643	1.643	1.643	1.643	1.643	1.643	1.643	1.643	1.643	1.643	1.643	1.643	1.643	1.008	1.008
5.468	5.468	5.468	5.468	5.468	5.468	5.468	5.468	5.468	5.468	5.468	5.468	5.468	5.468	5.468	5.468	0.541	0.541	0.541	0.541	0.541	0.541	0.541	0.541	0.541	0.541	0.541	0.541	0.541	0.541	0.541	0.541	1.643	1.643	1.643	1.643	1.643	1.643	1.643	1.643	1.643	1.643	1.643	1.643	1.643	1.643	1.643	1.643	1.008	1.008
5.468	5.468	5.468	5.468	5.468	5.468	5.468	5.468	5.468	5.468	5.468	5.468	5.468	5.468	5.468	5.468	0.541	0.541	0.541	0.541	0.541	0.541	0.541	0.541	0.541	0.541	0.541	0.541	0.541	0.541	0.541	0.541	1.643	1.643	1.643	1.643	1.643	1.643	1.643	1.643	1.643	1.643	1.643	1.643	1.643	1.643	1.643	1.643	1.008	1.008
5.468	5.468	5.468	5.468	5.468	5.468	5.468	5.468	5.468	5.468	5.468	5.468	5.468	5.468	5.468	5.468	0.541	0.541	0.541	0.541	0.541	0.541	0.541	0.541	0.541	0.541	0.541	0.541	0.541	0.541	0.541	0.541	1.643	1.643	1.643	1.643	1.643	1.643	1.643	1.643	1.643	1.643	1.643	1.643	1.643	1.643	1.643	1.643	1.008	1.008
5.468	5.468	5.468	5.468	5.468	5.468	5.468	5.468	5.468	5.468	5.468	5.468	5.468	5.468	5.468	5.468	0.541	0.541	0.541	0.541	0.541	0.541	0.541	0.541	0.541	0.541	0.541	0.541	0.541	0.541	0.541	0.541	1.643	1.643	1.643	1.643	1.643	1.643	1.643	1.643	1.643	1.643	1.643	1.643	1.643	1.643	1.643	1.643	1.008	1.008
5.468	5.468	5.468	5.468	5.468	5.468	5.468	5.468	5.468	5.468	5.468	5.468	5.468	5.468	5.468	5.468	0.541	0.541	0.541	0.541	0.541	0.541	0.541	0.541	0.541	0.541	0.541	0.541	0.541	0.541	0.541	0.541	1.643	1.643	1.643	1.643	1.643	1.643	1.643	1.643	1.643	1.643	1.643	1.643	1.643	1.643	1.643	1.643	1.008	1.008
5.468	5.468	5.468	5.468	5.468	5.468	5.468	5.468	5.468	5.468	5.468	5.468	5.468	5.468	5.468	5.468	0.541	0.541	0.541	0.541	0.541	0.541	0.541	0.541	0.541	0.541	0.541	0.541	0.541	0.541	0.541	0.541	1.643	1.643	1.643	1.643	1.643	1.643	1.643	1.643	1.643	1.643	1.643	1.643	1.643	1.643	1.643	1.643	1.008	1.008
5.468	5.468	5.468	5.468	5.468	5.468	5.468	5.468	5.468	5.468	5.468	5.468	5.468	5.468	5.468	5.468	0.541	0.541	0.541	0.541	0.541	0.541	0.541	0.541	0.541	0.541	0.541	0.541	0.541	0.541	0.541	0.541	1.643	1.643	1.643	1.643	1.643	1.643	1.643	1.643	1.643	1.643	1.643	1.643	1.643	1.643	1.643	1.643	1.008	1.008
5.468	5.468	5.468	5.468	5.468	5.468	5.468	5.468	5.468	5.468	5.468	5.468	5.468	5.468	5.468	5.468	0.541	0.541	0.541	0.541	0.541	0.541	0.541	0.541	0.541	0.541	0.541	0.541	0.541	0.541	0.541	0.541	1.643	1.643	1.643	1.643	1.643	1.643	1.643	1.643	1.643	1.643	1.643	1.643	1.643	1.643	1.643	1.643	1.008	1.008
5.468	5.468	5.468	5.468	5.468	5.468	5.468	5.468	5.468	5.468	5.468	5.468	5.468	5.468	5.468	5.468	0.541	0.541	0.541	0.541	0.541	0.541	0.541	0.541	0.541	0.541	0.541	0.541	0.541	0.541	0.541	0.541	1.643	1.643	1.643	1.643	1.643	1.643	1.643	1.643	1.643	1.643	1.643	1.643	1.643	1.643	1.643	1.643	1.008	1.008
5.468	5.468	5.468	5.468	5.468	5.468	5.468	5.468	5.468	5.468	5.468	5.468	5.468	5.468	5.468	5.468	0.541	0.541	0.541	0.541	0.541	0.541	0.541	0.541	0.541	0.541	0.541	0.541	0.541	0.541	0.541	0.541	1.643	1.643	1.643	1.643	1.643	1.643	1.643	1.643	1.643	1.643	1.643	1.643	1.643	1.643	1.643	1.643	1.008	1.008
3.855	3.855	3.855	3.855	3.855	3.855	3.855	3.855	3.855	3.855	3.855	3.855	3.855	3.855	3.855	3.855	3.032	3.032	3.032	3.032	3.032	3.032	3.032	3.032	3.032	3.032	3.032	3.032	3.032	3.032	3.032	3.032	1.805	1.805	1.805	1.805	1.805	1.805	1.805	1.805	1.805	1.805	1.805	1.805	1.805	1.805	1.805	1.805	4.627	4.627
3.855	3.855	3.855	3.855	3.855	3.855	3.855	3.855	3.855	3.855	3.855	3.855	3.855	3.855	3.855	3.855	3.032	3.032	3.032	3.032	3.032	3.032	3.032	3.032	3.032	3.032	3.032	3.032	3.032	3.032	3.032	3.032	1.805	1.805	1.805	1.805	1.805	1.805	1.805	1.805	1.805	1.805	1.805	1.805	1.805	1.805	1.805	1.805	4.627	4.627
3.855	3.855	3.855	3.855	3.855	3.855	3.855	3.855	3.855	3.855	3.855	3.855	3.855	3.855	3.855	3.855	3.032	3.032	3.032	3.032	3.032	3.032	3.032	3.032	3.032	3.032	3.032	3.032	3.032	3.032	3.032	3.032	1.805	1.805	1.805	1.805	1.805	1.805	1.805	1.805	1.805	1.805	1.805	1.805	1.805	1.805	1.805	1.805	4.627	4.627
3.855	3.855	3.855	3.855	3.855	3.855	3.855	3.855	3.855	3.855	3.855	3.855	3.855	3.855	3.855	3.855	3.032	3.032	3.032	3.032	3.032	3.032	3.032	3.032	3.032	3.032	3.032	3.032	3.032	3.032	3.032	3.032	1.805	1.805	1.805	1.805	1.805	1.805	1.805	1.805	1.805	1.805	1.805	1.805	1.805	1.805	1.805	1.805	4.627	4.627
3.855	3.855	3.855	3.855	3.855	3.855	3.855	3.855	3.855	3.855	3.855	3.855	3.855	3.855	3.855	3.855	3.032	3.032	3.032	3.032	3.032	3.032	3.032	3.032	3.032	3.032	3.032	3.032	3.032	3.032	3.032	3.032	1.805	1.805	1.805	1.805	1.805	1.805	1.805	1.805	1.805	1.805	1.805	1.805	1.805	1.805	1.805	1.805	4.627	4.627
3.855	3.855	3.855	3.855	3.855	3.855	3.855	3.855	3.855	3.855	3.855	3.855	3.855	3.855	3.855	3.855	3.032	3.032	3.032	3.032	3.032	3.032	3.032	3.032	3.032	3.032	3.032	3.032	3.032	3.032	3.032	3.032	1.805	1.805	1.805	1.805	1.805	1.805	1.805	1.805	1.805	1.805	1.805	1.805	1.805	1.805	1.805	1.805	4.627	4.627
3.855	3.855	3.855	3.855	3.855	3.855	3.855	3.855	3.855	3.855	3.855	3.855	3.855	3.855	3.855	3.855	3.032	3.032	3.032	3.032	3.032	3.032	3.032	3.032	3.032	3.032	3.032	3.032	3.032	3.032	3.032	3.032	1.805	1.805	1.805	1.805	1.805	1.805	1.805	1.805	1.805	1.805	1.805	1.805	1.805	1.805	1.805	1.805	4.627	4.627
3.855	3.855	3.855	3.855	3.855	3.855	3.855	3.855	3.855	3.855	3.855	3.855	3.855	3.855	3.855	3.855	3.032	3.032	3.032	3.032	3.032	3.032	3.032	3.032	3.032	3.032	3.032	3.032	3.032	3.032	3.032	3.032	1.805	1.805	1.805	1.805	1.805	1.805	1.805	1.805	1.805	1.805	1.805	1.805	1.805	1.805	1.805	1.805	4.627	4.627
3.855	3.855	3.855	3.855	3.855	3.855	3.855	3.855	3.855	3.855	3.855	3.855	3.855	3.855	3.855	3.855	3.032	3.032	3.032	3.032	3.032	3.032	3.032	3.032	3.032	3.032	3.032	3.032	3.032	3.032	3.032	3.032	1.805	1.805	1.805	1.805	1.805	1.805	1.805	1.805	1.805	1.805	1.805	1.805	1.805	1.805	1.805	1.805	4.627	4.627
3.855	3.855	3.855	3.855	3.855	3.855	3.855	3.855	3.855	3.855	3.855	3.855	3.855	3.855	3.855	3.855	3.032	3.032	3.032	3.032	3.032	3.032	3.032	3.032	3.032	3.032	3.032	3.032	3.032	3.032	3.032	3.032	1.805	1.805	1.805	1.805	1.805	1.805	1.805	1.805	1.805	1.805	1.805	1.805	1.805	1.805	1.805	1.805	4.627	4.627
3.855	3.855	3.855	3.855	3.855	3.855	3.855	3.855	3.855	3.855	3.855	3.855	3.855	3.855	3.855	3.855	3.032	3.032	3.032	3.032	3.032	3.032	3.032	3.032	3.032	3.032	3.032	3.032	3.032	3.032	3.032	3.032	1.805	1.805	1.805	1.805	1.805	1.805	1.805	1.805	1.805	1.805	1.805	1.805	1.805	1.805	1.805	1.805	4.627	4.627
3.855	3.855	3.855	3.855	3.855	3.855	3.855	3.855	3.855	3.855	3.855	3.855	3.855	3.855	3.855	3.855	3.032	3.032	3.032	3.032	3.032	3.032	3.032	3.032	3.032	3.032	3.032	3.032	3.032	3.032	3.032	3.032	1.805	1.805	1.805	1.805	1.805	1.805	1.805	1.805	1.805	1.805	1.805	1.805	1.805	1.805	1.805	1.805	4.627	4.627
3.855	3.855	3.855	3.855	3.855	3.855	3.855	3.855	3.855	3.855	3.855	3.855	3.855	3.855	3.855	3.855	3.032	3.032	3.032	3.032	3.032	3.032	3.032	3.032	3.032	3.032	3.032	3.032	3.032	3.032	3.032	3.032	1.805	1.805	1.805	1.805	1.805	1.805	1.805	1.805	1.805	1.805	1.805	1.805	1.805	1.805	1.805	1.805	4.627	4.627
3.855	3.855	3.855	3.855	3.855	3.855	3.855	3.855	3.855	3.855	3.855	3.855	3.855	3.855	3.855	3.855	3.032	3.032	3.032	3.032	3.032	3.032	3.032	3.032	3.032	3.032	3.032	3.032	3.032	3.032	3.032	3.032	1.805	1.805	1.805	1.805	1.805	1.805	1.805	1.805	1.805	1.805	1.805	1.805	1.805	1.805	1.805	1.805	4.627	4.627
3.855	3.855	3.855	3.855	3.855	3.855	3.855	3.855	3.855	3.855	3.855	3.855	3.855	3.855	3.855	3.855	3.032	3.032	3.032	3.032	3.032	3.032	3.032	3.032	3.032	3.032	3.032	3.032	3.032	3.032	3.032	3.032	1.805	1.805	1.805	1.805	1.805	1.805	1.805	1.805	1.805	1.805	1.805	1.805	1.805	1.805	1.805	1.805	4.627	4.627
3.855	3.855	3.855	3.855	3.855	3.855	3.855	3.855	3.855	3.855	3.855	3.855	3.855	3.855	3.855	3.855	3.032	3.032	3.032	3.032	3.032	3.032	3.032	3.032	3.032	3.032	3.032	3.032	3.032	3.032	3.032	3.032	1.805	1.805	1.805	1.805	1.805	1.805	1.805	1.805	1.805	1.805	1.805	1.805	1.805	1.805	1.805	1.805	4.627	4.627
6.216	6.216	6.216	6.216	6.216	6.216	6.216	6.216	6.216	6.216	6.216	6.216	6.216	6.216	6.216	6.216	5.239	5.239	5.239	5.239	5.239	5.239	5.239	5.239	5.239	5.239	5.239	5.239	5.239	5.239	5.239	5.239	1.184	1.184	1.184	1.184	1.184	1.184	1.184	1.184	1.184	1.184	1.184	1.184	1.184	1.184	1.184	1.184	5.209	5.209
6.216	6.216	6.216	6.216	6.216	6.216	6.216	6.216	6.216	6.216	6.216	6.216	6.216	6.216	6.216	6.216	5.239	5.239	5.239	5.239	5.239	5.239	5.239	5.239	5.239	5.239	5.239	5.239	5.239	5.239	5.239	5.239	1.184	1.184	1.184	1.184	1.184	1.184	1.184	1.184	1.184	1.184	1.184	1.184	1.184	1.184	1.184	1.184	5.209	5.209
6.216	6.216	6.216	6.216	6.216	6.216	6.216	6.216	6.216	6.216	6.216	6.216	6.216	6.216	6.216	6.216	5.239	5.239	5.239	5.239	5.239	5.239	5.239	5.239	5.239	5.239	5.239	5.239	5.239	5.239	5.239	5.239	1.184	1.184	1.184	1.184	1.184	1.184	1.184	1.184	1.184	1.184	1.184	1.184	1.184	1.184	1.184	1.184	5.209	5.209
6.216	6.216	6.216	6.216	6.216	6.216	6.216	6.216	6.216	6.216	6.216	6.216	6.216	6.216	6.216	6.216	5.239	5.239	5.239	5.239	5.239	5.239	5.239	5.239	5.239	5.239	5.239	5.239	5.239	5.239	5.239	5.239	1.184	1.184	1.184	1.184	1.184	1.184	1.184	1.184	1.184	1.184	1.184	1.184	1.184	1.184	1.184	1.184	5.209	5.209
6.216	6.216	6.216	6.216	6.216	6.216	6.216	6.216	6.216	6.216	6.216	6.216	6.216	6.216	6.216	6.216	5.239	5.239	5.239	5.239	5.239	5.239	5.239	5.239	5.239	5.239	5.239	5.239	5.239	5.239	5.239	5.239	1.184	1.184	1.184	1.184	1.184	1.184	1.184	1.184	1.184	1.184	1.184	1.184	1.184	1.184	1.184	1.184	5.209	5.209
6.216	6.216	6.216	6.216	6.216	6.216	6.216	6.216	6.216	6.216	6.216	6.216	6.216	6.216	6.216	6.216	5.239	5.239	5.239	5.239	5.239	5.239	5.239	5.239	5.239	5.239	5.239	5.239	5.239	5.239	5.239	5.239	1.184	1.184	1.184	1.184	1.184	1.184	1.184	1.184	1.184	1.184	1.184	1.184	1.184	1.184	1.184	1.184	5.209	5.209
6.216	6.216	6.216	6.216	6.216	6.216	6.216	6.216	6.216	6.216	6.216	6.216	6.216	6.216	6.216	6.216	5.239	5.239	5.239	5.239	5.239	5.239	5.239	5.239	5.239	5.239	5.239	5.239	5.239	5.239	5.239	5.239	1.184	1.184	1.184	1.184	1.184	1.184	1.184	1.184	1.184	1.184	1.184	1.184	1.184	1.184	1.184	1.184	5.209	5.209
6.216	6.216	6.216	6.216	6.216	6.216	6.216	6.216	6.216	6.216	6.216	6.216	6.216	6.216	6.216	6.216	5.239	5.239	5.239	5.239	5.239	5.239	5.239	5.239	5.239	5.239	5.239	5.239	5.239	5.239	5.239	5.239	1.184	1.184	1.184	1.184	1.184	1.184	1.184	1.184	1.184	1.184	1.184	1.184	1.184	1.184	1.184	1.184	5.209	5.209
6.216	6.216	6.216	6.216	6.216	6.216	6.216	6.216	6.216	6.216	6.216	6.216	6.216	6.216	6.216	6.216	5.239	5.239	5.239	5.239	5.239	5.239	5.239	5.239	5.239	5.239	5.239	5.239	5.239	5.239	5.239	5.239	1.184	1.184	1.184	1.184	1.184	1.184	1.184	1.184	1.184	1.184	1.184	1.184	1.184	1.184	1.184	1.184	5.209	5.209
6.216	6.216	6.216	6.216	6.216	6.216	6.216	6.216	6.216	6.216	6.216	6.216	6.216	6.216	6.216	6.216	5.239	5.239	5.239	5.239	5.239	5.239	5.239	5.239	5.239	5.239	5.239	5.239	5.239	5.239	5.239	5.239	1.184	1.184	1.184	1.184	1.184	1.184	1.184	1.184	1.184	1.184	1.184	1.184	1.184	1.184	1.184	1.184	5.209	5.209
6.216	6.216	6.216	6.216	6.216	6.216	6.216	6.216	6.216	6.216	6.216	6.216	6.216	6.216	6.216	6.216	5.239	5.239	5.239	5.239	5.239	5.239	5.239	5.239	5.239	5.239	5.239	5.239	5.239	5.239	5.239	5.239	1.184	1.184	1.184	1.184	1.184	1.184	1.184	1.184	1.184	1.184	1.184	1.184	1.184	1.184	1.184	1.184	5.209	5.209
6.216	6.216	6.216	6.216	6.216	6.216	6.216	6.216	6.216	6.216	6.216	6.216	6.216	6.216	6.216	6.216	5.239	5.239	5.239	5.239	5.239	5.239	5.239	5.239	5.239	5.239	5.239	5.239	5.239	5.239	5.239	5.239	1.184	1.184	1.184	1.184	1.184	1.184	1.184	1.184	1.184	1.184	1.184	1.184	1.184	1.184	1.184	1.184	5.209	5.209
6.216	6.216	6.216	6.216	6.216	6.216	6.216	6.216	6.216	6.216	6.216	6.216	6.216	6.216	6.216	6.216	5.239	5.239	5.239	5.239	5.239	5.239	5.239	5.239	5.239	5.239	5.239	5.239	5.239	5.239	5.239	5.239	1.184	1.184	1.184	1.184	1.184	1.184	1.184	1.184	1.184	1.184	1.184	1.184	1.184	1.184	1.184	1.184	5.209	5.209
6.216	6.216	6.216	6.216	6.216	6.216	6.216	6.216	6.216	6.216	6.216	6.216	6.216	6.216	6.216	6.216	5.239	5.239	5.239	5.239	5.239	5.239	5.239	5.239	5.239	5.239	5.239	5.239	5.239	5.239	5.239	5.239	1.184	1.184	1.184	1.184	1.184	1.184	1.184	1.184	1.184	1.184	1.184	1.184	1.184	1.184	1.184	1.184	5.209	5.209
6.216	6.216	6.216	6.216	6.216	6.216	6.216	6.216	6.216	6.216	6.216	6.216	6.216	6.216	6.216	6.216	5.239	5.239	5.239	5.239	5.239	5.239	5.239	5.239	5.239	5.239	5.239	5.239	5.239	5.239	5.239	5.239	1.184	1.184	1.184	1.184	1.184	1.184	1.184	1.184	1.184	1.184	1.184	1.184	1.184	1.184	1.184	1.184	5.209	5.209
6.216	6.216	6.216	6.216	6.216	6.216	6.216	6.216	6.216	6.216	6.216	6.216	6.216	6.216	6.216	6.216	5.239	5.239	5.239	5.239	5.239	5.239	5.239	5.239	5.239	5.239	5.239	5.239	5.239	5.239	5.239	5.239	1.184	1.184	1.184	1.184	1.184	1.184	1.184	1.184	1.184	1.184	1.184	1.184	1.184	1.184	1.184	1.184	5.209	5.209
1.347	1.347	1.347	1.347	1.347	1.347	1.347	1.347	1.347	1.347	1.347	1.347	1.347	1.347	1.347	1.347	1.191	1.191	1.191	1.191	1.191	1.191	1.191	1.191	1.191	1.191	1.191	1.191	1.191	1.191	1.191	1.191	4.729	4.729	4.729	4.729	4.729	4.729	4.729	4.729	4.729	4.729	4.729	4.729	4.729	4.729	4.729	4.729	4.462	4.462
1.347	1.347	1.347	1.347	1.347	1.347	1.347	1.347	1.347	1.347	1.347	1.347	1.347	1.347	1.347	1.347	1.191	1.191	1.191	1.191	1.191	1.191	1.191	1.191	1.191	1.191	1.191	1.191	1.191	1.191	1.191	1.191	4.729	4.729	4.729	4.729	4.729	4.729	4.729	4.729	4.729	4.729	4.729	4.729	4.729	4.729	4.729	4.729	4.462	4.462
1.347	1.347	1.347	1.347	1.347	1.347	1.347	1.347	1.347	1.347	1.347	1.347	1.347	1.347	1.347	1.347	1.191	1.191	1.191	1.191	1.191	1.191	1.191	1.191	1.191	1.191	1.191	1.191	1.191	1.191	1.191	1.191	4.729	4.729	4.729	4.729	4.729	4.729	4.729	4.729	4.729	4.729	4.729	4.729	4.729	4.729	4.729	4.729	4.462	4.462
1.347	1.347	1.347	1.347	1.347	1.347	1.347	1.347	1.347	1.347	1.347	1.347	1.347	1.347	1.347	1.347	1.191	1.191	1.191	1.191	1.191	1.191	1.191	1.191	1.191	1.191	1.191	1.191	1.191	1.191	1.191	1.191	4.729	4.729	4.729	4.729	4.729	4.729	4.729	4.729	4.729	4.729	4.729	4.729	4.729	4.729	4.729	4.729	4.462	4.462
1.347	1.347	1.347	1.347	1.347	1.347	1.347	1.347	1.347	1.347	1.347	1.347	1.347	1.347	1.347	1.347	1.191	1.191	1.191	1.191	1.191	1.191	1.191	1.191	1.191	1.191	1.191	1.191	1.191	1.191	1.191	1.191	4.729	4.729	4.729	4.729	4.729	4.729	4.729	4.729	4.729	4.729	4.729	4.729	4.729	4.729	4.729	4.729	4.462	4.462
1.347	1.347	1.347	1.347	1.347	1.347	1.347	1.347	1.347	1.347	1.347	1.347	1.347	1.347	1.347	1.347	1.191	1.191	1.191	1.191	1.191	1.191	1.191	1.191	1.191	1.191	1.191	1.191	1.191	1.191	1.191	1.191	4.729	4.729	4.729	4.729	4.729	4.729	4.729	4.729	4.729	4.729	4.729	4.729	4.729	4.729	4.729	4.729	4.462	4.462
1.347	1.347	1.347	1.347	1.347	1.347	1.347	1.347	1.347	1.347	1.347	1.347	1.347	1.347	1.347	1.347	1.191	1.191	1.191	1.191	1.191	1.191	1.191	1.191	1.191	1.191	1.191	1.191	1.191	1.191	1.191	1.191	4.729	4.729	4.729	4.729	4.729	4.729	4.729	4.729	4.729	4.729	4.729	4.729	4.729	4.729	4.729	4.729	4.462	4.462
1.347	1.347	1.347	1.347	1.347	1.347	1.347	1.347	1.347	1.347	1.347	1.347	1.347	1.347	1.347	1.347	1.191	1.191	1.191	1.191	1.191	1.191	1.191	1.191	1.191	1.191	1.191	1.191	1.191	1.191	1.191	1.191	4.729	4.729	4.729	4.729	4.729	4.729	4.729	4.729	4.729	4.729	4.729	4.729	4.729	4.729	4.729	4.729	4.462	4.462
1.347	1.347	1.347	1.347	1.347	1.347	1.347	1.347	1.347	1.347	1.347	1.347	1.347	1.347	1.347	1.347	1.191	1.191	1.191	1.191	1.191	1.191	1.191	1.191	1.191	1.191	1.191	1.191	1.191	1.191	1.191	1.191	4.729	4.729	4.729	4.729	4.729	4.729	4.729	4.729	4.729	4.729	4.729	4.729	4.729	4.729	4.729	4.729	4.462	4.462
1.347	1.347	1.347	1.347	1.347	1.347	1.347	1.347	1.347	1.347	1.347	1.347	1.347	1.347	1.347	1.347	1.191	1.191	1.191	1.191	1.191	1.191	1.191	1.191	1.191	1.191	1.191	1.191	1.191	1.191	1.191	1.191	4.729	4.729	4.729	4.729	4.729	4.729	4.729	4.729	4.729	4.729	4.729	4.729	4.729	4.729	4.729	4.729	4.462	4.462
1.347	1.347	1.347	1.347	1.347	1.347	1.347	1.347	1.347	1.347	1.347	1.347	1.347	1.347	1.347	1.347	1.191	1.191	1.191	1.191	1.191	1.191	1.191	1.191	1.191	1.191	1.191	1.191	1.191	1.191	1.191	1.191	4.729	4.729	4.729	4.729	4.729	4.729	4.729	4.729	4.729	4.729	4.729	4.729	4.729	4.729	4.729	4.729	4.462	4.462
1.347	1.347	1.347	1.347	1.347	1.347	1.347	1.347	1.347	1.347	1.347	1.347	1.347	1.347	1.347	1.347	1.191	1.191	1.191	1.191	1.191	1.191	1.191	1.191	1.191	1.191	1.191	1.191	1.191	1.191	1.191	1.191	4.729	4.729	4.729	4.729	4.729	4.729	4.729	4.729	4.729	4.729	4.729	4.729	4.729	4.729	4.729	4.729	4.462	4.462
1.347	1.347	1.347	1.347	1.347	1.347	1.347	1.347	1.347	1.347	1.347	1.347	1.347	1.347	1.347	1.347	1.191	1.191	1.191	1.191	1.191	1.191	1.191	1.191	1.191	1.191	1.191	1.191	1.191	1.191	1.191	1.191	4.729	4.729	4.729	4.729	4.729	4.729	4.729	4.729	4.729	4.729	4.729	4.729	4.729	4.729	4.729	4.729	4.462	4.462
1.347	1.347	1.347	1.347	1.347	1.347	1.347	1.347	1.347	1.347	1.347	1.347	1.347	1.347	1.347	1.347	1.191	1.191	1.191	1.191	1.191	1.191	1.191	1.191	1.191	1.191	1.191	1.191	1.191	1.191	1.191	1.191	4.729	4.729	4.729	4.729	4.729	4.729	4.729	4.729	4.729	4.729	4.729	4.729	4.729	4.729	4.729	4.729	4.462	4.462
1.347	1.347	1.347	1.347	1.347	1.347	1.347	1.347	1.347	1.347	1.347	1.347	1.347	1.347	1.347	1.347	1.191	1.191	1.191	1.191	1.191	1.191	1.191	1.191	1.191	1.191	1.191	1.191	1.191	1.191	1.191	1.191	4.729	4.729	4.729	4.729	4.729	4.729	4.729	4.729	4.729	4.729	4.729	4.729	4.729	4.729	4.729	4.729	4.462	4.462
1.347	1.347	1.347	1.347	1.347	1.347	1.347	1.347	1.347	1.347	1.347	1.347	1.347	1.347	1.347	1.347	1.191	1.191	1.191	1.191	1.191	1.191	1.191	1.191	1.191	1.191	1.191	1.191	1.191	1.191	1.191	1.191	4.729	4.729	4.729	4.729	4.729	4.729	4.729	4.729	4.729	4.729	4.729	4.729	4.729	4.729	4.729	4.729	4.462	4.462
4.623	4.623	4.623	4.623	4.623	4.623	4.623	4.623	4.623	4.623	4.623	4.623	4.623	4.623	4.623	4.623	4.256	4.256	4.256	4.256	4.256	4.256	4.256	4.256	4.256	4.256	4.256	4.256	4.256	4.256	4.256	4.256	1.547	1.547	1.547	1.547	1.547	1.547	1.547	1.547	1.547	1.547	1.547	1.547	1.547	1.547	1.547	1.547	4.761	4.761
4.623	4.623	4.623	4.623	4.623	4.623	4.623	4.623	4.623	4.623	4.623	4.623	4.623	4.623	4.623	4.623	4.256	4.256	4.256	4.256	4.256	4.256	4.256	4.256	4.256	4.256	4.256	4.256	4.256	4.256	4.256	4.256	1.547	1.547	1.547	1.547	1.547	1.547	1.547	1.547	1.547	1.547	1.547	1.547	1.547	1.547	1.547	1.547	4.761	4.761
4.623	4.623	4.623	4.623	4.623	4.623	4.623	4.623	4.623	4.623	4.623	4.623	4.623	4.623	4.623	4.623	4.256	4.256	4.256	4.256	4.256	4.256	4.256	4.256	4.256	4.256	4.256	4.256	4.256	4.256	4.256	4.256	1.547	1.547	1.547	1.547	1.547	1.547	1.547	1.547	1.547	1.547	1.547	1.547	1.547	1.547	1.547	1.547	4.761	4.761
4.623	4.623	4.623	4.623	4.623	4.623	4.623	4.623	4.623	4.623	4.623	4.623	4.623	4.623	4.623	4.623	4.256	4.256	4.256	4.256	4.256	4.256	4.256	4.256	4.256	4.256	4.256	4.256	4.256	4.256	4.256	4.256	1.547	1.547	1.547	1.547	1.547	1.547	1.547	1.547	1.547	1.547	1.547	1.547	1.547	1.547	1.547	1.547	4.761	4.761
4.623	4.623	4.623	4.623	4.623	4.623	4.623	4.623	4.623	4.623	4.623	4.623	4.623	4.623	4.623	4.623	4.256	4.256	4.256	4.256	4.256	4.256	4.256	4.256	4.256	4.256	4.256	4.256	4.256	4.256	4.256	4.256	1.547	1.547	1.547	1.547	1.547	1.547	1.547	1.547	1.547	1.547	1.547	1.547	1.547	1.547	1.547	1.547	4.761	4.761
4.623	4.623	4.623	4.623	4.623	4.623	4.623	4.623	4.623	4.623	4.623	4.623	4.623	4.623	4.623	4.623	4.256	4.256	4.256	4.256	4.256	4.256	4.256	4.256	4.256	4.256	4.256	4.256	4.256	4.256	4.256	4.256	1.547	1.547	1.547	1.547	1.547	1.547	1.547	1.547	1.547	1.547	1.547	1.547	1.547	1.547	1.547	1.547	4.761	4.761
4.623	4.623	4.623	4.623	4.623	4.623	4.623	4.623	4.623	4.623	4.623	4.623	4.623	4.623	4.623	4.623	4.256	4.256	4.256	4.256	4.256	4.256	4.256	4.256	4.256	4.256	4.256	4.256	4.256	4.256	4.256	4.256	1.547	1.547	1.547	1.547	1.547	1.547	1.547	1.547	1.547	1.547	1.547	1.547	1.547	1.547	1.547	1.547	4.761	4.761
4.623	4.623	4.623	4.623	4.623	4.623	4.623	4.623	4.623	4.623	4.623	4.623	4.623	4.623	4.623	4.623	4.256	4.256	4.256	4.256	4.256	4.256	4.256	4.256	4.256	4.256	4.256	4.256	4.256	4.256	4.256	4.256	1.547	1.547	1.547	1.547	1.547	1.547	1.547	1.547	1.547	1.547	1.547	1.547	1.547	1.547	1.547	1.547	4.761	4.761
4.623	4.623	4.623	4.623	4.623	4.623	4.623	4.623	4.623	4.623	4.623	4.623	4.623	4.623	4.623	4.623	4.256	4.256	4.256	4.256	4.256	4.256	4.256	4.256	4.256	4.256	4.256	4.256	4.256	4.256	4.256	4.256	1.547	1.547	1.547	1.547	1.547	1.547	1.547	1.547	1.547	1.547	1.547	1.547	1.547	1.547	1.547	1.547	4.761	4.761
4.623	4.623	4.623	4.623	4.623	4.623	4.623	4.623	4.623	4.623	4.623	4.623	4.623	4.623	4.623	4.623	4.256	4.256	4.256	4.256	4.256	4.256	4.256	4.256	4.256	4.256	4.256	4.256	4.256	4.256	4.256	4.256	1.547	1.547	1.547	1.547	1.547	1.547	1.547	1.547	1.547	1.547	1.547	1.547	1.547	1.547	1.547	1.547	4.761	4.761
4.623	4.623	4.623	4.623	4.623	4.623	4.623	4.623	4.623	4.623	4.623	4.623	4.623	4.623	4.623	4.623	4.256	4.256	4.256	4.256	4.256	4.256	4.256	4.256	4.256	4.256	4.256	4.256	4.256	4.256	4.256	4.256	1.547	1.547	1.547	1.547	1.547	1.547	1.547	1.547	1.547	1.547	1.547	1.547	1.547	1.547	1.547	1.547	4.761	4.761
4.623	4.623	4.623	4.623	4.623	4.623	4.623	4.623	4.623	4.623	4.623	4.623	4.623	4.623	4.623	4.623	4.256	4.256	4.256	4.256	4.256	4.256	4.256	4.256	4.256	4.256	4.256	4.256	4.256	4.256	4.256	4.256	1.547	1.547	1.547	1.547	1.547	1.547	1.547	1.547	1.547	1.547	1.547	1.547	1.547	1.547	1.547	1.547	4.761	4.761
4.623	4.623	4.623	4.623	4.623	4.623	4.623	4.623	4.623	4.623	4.623	4.623	4.623	4.623	4.623	4.623	4.256	4.256	4.256	4.256	4.256	4.256	4.256	4.256	4.256	4.256	4.256	4.256	4.256	4.256	4.256	4.256	1.547	1.547	1.547	1.547	1.547	1.547	1.547	1.547	1.547	1.547	1.547	1.547	1.547	1.547	1.547	1.547	4.761	4.761
4.623	4.623	4.623	4.623	4.623	4.623	4.623	4.623	4.623	4.623	4.623	4.623	4.623	4.623	4.623	4.623	4.256	4.256	4.256	4.256	4.256	4.256	4.256	4.256	4.256	4.256	4.256	4.256	4.256	4.256	4.256	4.256	1.547	1.547	1.547	1.547	1.547	1.547	1.547	1.547	1.547	1.547	1.547	1.547	1.547	1.547	1.547	1.547	4.761	4.761
4.623	4.623	4.623	4.623	4.623	4.623	4.623	4.623	4.623	4.623	4.623	4.623	4.623	4.623	4.623	4.623	4.256	4.256	4.256	4.256	4.256	4.256	4.256	4.256	4.256	4.256	4.256	4.256	4.256	4.256	4.256	4.256	1.547	1.547	1.547	1.547	1.547	1.547	1.547	1.547	1.547	1.547	1.547	1.547	1.547	1.547	1.547	1.547	4.761	4.761
4.623	4.623	4.623	4.623	4.623	4.623	4.623	4.623	4.623	4.623	4.623	4.623	4.623	4.623	4.623	4.623	4.256	4.256	4.256	4.256	4.256	4.256	4.256	4.256	4.256	4.256	4.256	4.256	4.256	4.256	4.256	4.256	1.547	1.547	1.547	1.547	1.547	1.547	1.547	1.547	1.547	1.547	1.547	1.547	1.547	1.547	1.547	1.547	4.761	4.761
0.579	0.579	0.579	0.579	0.579	0.579	0.579	0.579	0.579	0.579	0.579	0.579	0.579	0.579	0.579	0.579	1.009	1.009	1.009	1.009	1.009	1.009	1.009	1.009	1.009	1.009	1.009	1.009	1.009	1.009	1.009	1.009	2.358	2.358	2.358	2.358	2.358	2.358	2.358	2.358	2.358	2.358	2.358	2.358	2.358	2.358	2.358	2.358	4.621	4.621
0.579	0.579	0.579	0.579	0.579	0.579	0.579	0.579	0.579	0.579	0.579	0.579	0.579	0.579	0.579	0.579	1.009	1.009	1.009	1.009	1.009	1.009	1.009	1.009	1.009	1.009	1.009	1.009	1.009	1.009	1.009	1.009	2.358	2.358	2.358	2.358	2.358	2.358	2.358	2.358	2.358	2.358	2.358	2.358	2.358	2.358	2.358	2.358	4.621	4.621
0.579	0.579	0.579	0.579	0.579	0.579	0.579	0.579	0.579	0.579	0.579	0.579	0.579	0.579	0.579	0.579	1.009	1.009	1.009	1.009	1.009	1.009	1.009	1.009	1.009	1.009	1.009	1.009	1.009	1.009	1.009	1.009	2.358	2.358	2.358	2.358	2.358	2.358	2.358	2.358	2.358	2.358	2.358	2.358	2.358	2.358	2.358	2.358	4.621	4.621
0.579	0.579	0.579	0.579	0.579	0.579	0.579	0.579	0.579	0.579	0.579	0.579	0.579	0.579	0.579	0.579	1.009	1.009	1.009	1.009	1.009	1.009	1.009	1.009	1.009	1.009	1.009	1.009	1.009	1.009	1.009	1.009	2.358	2.358	2.358	2.358	2.358	2.358	2.358	2.358	2.358	2.358	2.358	2.358	2.358	2.358	2.358	2.358	4.621	4.621
0.579	0.579	0.579	0.579	0.579	0.579	0.579	0.579	0.579	0.579	0.579	0.579	0.579	0.579	0.579	0.579	1.009	1.009	1.009	1.009	1.009	1.009	1.009	1.009	1.009	1.009	1.009	1.009	1.009	1.009	1.009	1.009	2.358	2.358	2.358	2.358	2.358	2.358	2.358	2.358	2.358	2.358	2.358	2.358	2.358	2.358	2.358	2.358	4.621	4.621
0.579	0.579	0.579	0.579	0.579	0.579	0.579	0.579	0.579	0.579	0.579	0.579	0.579	0.579	0.579	0.579	1.009	1.009	1.009	1.009	1.009	1.009	1.009	1.009	1.009	1.009	1.009	1.009	1.009	1.009	1.009	1.009	2.358	2.358	2.358	2.358	2.358	2.358	2.358	2.358	2.358	2.358	2.358	2.358	2.358	2.358	2.358	2.358	4.621	4.621
0.579	0.579	0.579	0.579	0.579	0.579	0.579	0.579	0.579	0.579	0.579	0.579	0.579	0.579	0.579	0.579	1.009	1.009	1.009	1.009	1.009	1.009	1.009	1.009	1.009	1.009	1.009	1.009	1.009	1.009	1.009	1.009	2.358	2.358	2.358	2.358	2.358	2.358	2.358	2.358	2.358	2.358	2.358	2.358	2.358	2.358	2.358	2.358	4.621	4.621
0.579	0.579	0.579	0.579	0.579	0.579	0.579	0.579	0.579	0.579	0.579	0.579	0.579	0.579	0.579	0.579	1.009	1.009	1.009	1.009	1.009	1.009	1.009	1.009	1.009	1.009	1.009	1.009	1.009	1.009	1.009	1.009	2.358	2.358	2.358	2.358	2.358	2.358	2.358	2.358	2.358	2.358	2.358	2.358	2.358	2.358	2.358	2.358	4.621	4.621
0.579	0.579	0.579	0.579	0.579	0.579	0.579	0.579	0.579	0.579	0.579	0.579	0.579	0.579	0.579	0.579	1.009	1.009	1.009	1.009	1.009	1.009	1.009	1.009	1.009	1.009	1.009	1.009	1.009	1.009	1.009	1.009	2.358	2.358	2.358	2.358	2.358	2.358	2.358	2.358	2.358	2.358	2.358	2.358	2.358	2.358	2.358	2.358	4.621	4.621
0.579	0.579	0.579	0.579	0.579	0.579	0.579	0.579	0.579	0.579	0.579	0.579	0.579	0.579	0.579	0.579	1.009	1.009	1.009	1.009	1.009	1.009	1.009	1.009	1.009	1.009	1.009	1.009	1.009	1.009	1.009	1.009	2.358	2.358	2.358	2.358	2.358	2.358	2.358	2.358	2.358	2.358	2.358	2.358	2.358	2.358	2.358	2.358	4.621	4.621
0.579	0.579	0.579	0.579	0.579	0.579	0.579	0.579	0.579	0.579	0.579	0.579	0.579	0.579	0.579	0.579	1.009	1.009	1.009	1.009	1.009	1.009	1.009	1.009	1.009	1.009	1.009	1.009	1.009	1.009	1.009	1.009	2.358	2.358	2.358	2.358	2.358	2.358	2.358	2.358	2.358	2.358	2.358	2.358	2.358	2.358	2.358	2.358	4.621	4.621
0.579	0.579	0.579	0.579	0.579	0.579	0.579	0.579	0.579	0.579	0.579	0.579	0.579	0.579	0.579	0.579	1.009	1.009	1.009	1.009	1.009	1.009	1.009	1.009	1.009	1.009	1.009	1.009	1.009	1.009	1.009	1.009	2.358	2.358	2.358	2.358	2.358	2.358	2.358	2.358	2.358	2.358	2.358	2.358	2.358	2.358	2.358	2.358	4.621	4.621
0.579	0.579	0.579	0.579	0.579	0.579	0.579	0.579	0.579	0.579	0.579	0.579	0.579	0.579	0.579	0.579	1.009	1.009	1.009	1.009	1.009	1.009	1.009	1.009	1.009	1.009	1.009	1.009	1.009	1.009	1.009	1.009	2.358	2.358	2.358	2.358	2.358	2.358	2.358	2.358	2.358	2.358	2.358	2.358	2.358	2.358	2.358	2.358	4.621	4.621
0.579	0.579	0.579	0.579	0.579	0.579	0.579	0.579	0.579	0.579	0.579	0.579	0.579	0.579	0.579	0.579	1.009	1.009	1.009	1.009	1.009	1.009	1.009	1.009	1.009	1.009	1.009	1.009	1.009	1.009	1.009	1.009	2.358	2.358	2.358	2.358	2.358	2.358	2.358	2.358	2.358	2.358	2.358	2.358	2.358	2.358	2.358	2.358	4.621	4.621
0.579	0.579	0.579	0.579	0.579	0.579	0.579	0.579	0.579	0.579	0.579	0.579	0.579	0.579	0.579	0.579	1.009	1.009	1.009	1.009	1.009	1.009	1.009	1.009	1.009	1.009	1.009	1.009	1.009	1.009	1.009	1.009	2.358	2.358	2.358	2.358	2.358	2.358	2.358	2.358	2.358	2.358	2.358	2.358	2.358	2.358	2.358	2.358	4.621	4.621
0.579	0.579	0.579	0.579	0.579	0.579	0.579	0.579	0.579	0.579	0.579	0.579	0.579	0.579	0.579	0.579	1.009	1.009	1.009	1.009	1.009	1.009	1.009	1.009	1.009	1.009	1.009	1.009	1.009	1.009	1.009	1.009	2.358	2.358	2.358	2.358	2.358	2.358	2.358	2.358	2.358	2.358	2.358	2.358	2.358	2.358	2.358	2.358	4.621	4.621
1.776	1.776	1.776	1.776	1.776	1.776	1.776	1.776	1.776	1.776	1.776	1.776	1.776	1.776	1.776	1.776	1.771	1.771	1.771	1.771	1.771	1.771	1.771	1.771	1.771	1.771	1.771	1.771	1.771	1.771	1.771	1.771	4.676	4.676	4.676	4.676	4.676	4.676	4.676	4.676	4.676	4.676	4.676	4.676	4.676	4.676	4.676	4.676	5.206	5.206
1.776	1.776	1.776	1.776	1.776	1.776	1.776	1.776	1.776	1.776	1.776	1.776	1.776	1.776	1.776	1.776	1.771	1.771	1.771	1.771	1.771	1.771	1.771	1.771	1.771	1.771	1.771	1.771	1.771	1.771	1.771	1.771	4.676	4.676	4.676	4.676	4.676	4.676	4.676	4.676	4.676	4.676	4.676	4.676	4.676	4.676	4.676	4.676	5.206	5.206
1.776	1.776	1.776	1.776	1.776	1.776	1.776	1.776	1.776	1.776	1.776	1.776	1.776	1.776	1.776	1.776	1.771	1.771	1.771	1.771	1.771	1.771	1.771	1.771	1.771	1.771	1.771	1.771	1.771	1.771	1.771	1.771	4.676	4.676	4.676	4.676	4.676	4.676	4.676	4.676	4.676	4.676	4.676	4.676	4.676	4.676	4.676	4.676	5.206	5.206
1.776	1.776	1.776	1.776	1.776	1.776	1.776	1.776	1.776	1.776	1.776	1.776	1.776	1.776	1.776	1.776	1.771	1.771	1.771	1.771	1.771	1.771	1.771	1.771	1.771	1.771	1.771	1.771	1.771	1.771	1.771	1.771	4.676	4.676	4.676	4.676	4.676	4.676	4.676	4.676	4.676	4.676	4.676	4.676	4.676	4.676	4.676	4.676	5.206	5.206
1.776	1.776	1.776	1.776	1.776	1.776	1.776	1.776	1.776	1.776	1.776	1.776	1.776	1.776	1.776	1.776	1.771	1.771	1.771	1.771	1.771	1.771	1.771	1.771	1.771	1.771	1.771	1.771	1.771	1.771	1.771	1.771	4.676	4.676	4.676	4.676	4.676	4.676	4.676	4.676	4.676	4.676	4.676	4.676	4.676	4.676	4.676	4.676	5.206	5.206
1.776	1.776	1.776	1.776	1.776	1.776	1.776	1.776	1.776	1.776	1.776	1.776	1.776	1.776	1.776	1.776	1.771	1.771	1.771	1.771	1.771	1.771	1.771	1.771	1.771	1.771	1.771	1.771	1.771	1.771	1.771	1.771	4.676	4.676	4.676	4.676	4.676	4.676	4.676	4.676	4.676	4.676	4.676	4.676	4.676	4.676	4.676	4.676	5.206	5.206
1.776	1.776	1.776	1.776	1.776	1.776	1.776	1.776	1.776	1.776	1.776	1.776	1.776	1.776	1.776	1.776	1.771	1.771	1.771	1.771	1.771	1.771	1.771	1.771	1.771	1.771	1.771	1.771	1.771	1.771	1.771	1.771	4.676	4.676	4.676	4.676	4.676	4.676	4.676	4.676	4.676	4.676	4.676	4.676	4.676	4.676	4.676	4.676	5.206	5.206
1.776	1.776	1.776	1.776	1.776	1.776	1.776	1.776	1.776	1.776	1.776	1.776	1.776	1.776	1.776	1.776	1.771	1.771	1.771	1.771	1.771	1.771	1.771	1.771	1.771	1.771	1.771	1.771	1.771	1.771	1.771	1.771	4.676	4.676	4.676	4.676	4.676	4.676	4.676	4.676	4.676	4.676	4.676	4.676	4.676	4.676	4.676	4.676	5.206	5.206
1.776	1.776	1.776	1.776	1.776	1.776	1.776	1.776	1.776	1.776	1.776	1.776	1.776	1.776	1.776	1.776	1.771	1.771	1.771	1.771	1.771	1.771	1.771	1.771	1.771	1.771	1.771	1.771	1.771	1.771	1.771	1.771	4.676	4.676	4.676	4.676	4.676	4.676	4.676	4.676	4.676	4.676	4.676	4.676	4.676	4.676	4.676	4.676	5.206	5.206
1.776	1.776	1.776	1.776	1.776	1.776	1.776	1.776	1.776	1.776	1.776	1.776	1.776	1.776	1.776	1.776	1.771	1.771	1.771	1.771	1.771	1.771	1.771	1.771	1.771	1.771	1.771	1.771	1.771	1.771	1.771	1.771	4.676	4.676	4.676	4.676	4.676	4.676	4.676	4.676	4.676	4.676	4.676	4.676	4.676	4.676	4.676	4.676	5.206	5.206
1.776	1.776	1.776	1.776	1.776	1.776	1.776	1.776	1.776	1.776	1.776	1.776	1.776	1.776	1.776	1.776	1.771	1.771	1.771	1.771	1.771	1.771	1.771	1.771	1.771	1.771	1.771	1.771	1.771	1.771	1.771	1.771	4.676	4.676	4.676	4.676	4.676	4.676	4.676	4.676	4.676	4.676	4.676	4.676	4.676	4.676	4.676	4.676	5.206	5.206
1.776	1.776	1.776	1.776	1.776	1.776	1.776	1.776	1.776	1.776	1.776	1.776	1.776	1.776	1.776	1.776	1.771	1.771	1.771	1.771	1.771	1.771	1.771	1.771	1.771	1.771	1.771	1.771	1.771	1.771	1.771	1.771	4.676	4.676	4.676	4.676	4.676	4.676	4.676	4.676	4.676	4.676	4.676	4.676	4.676	4.676	4.676	4.676	5.206	5.206
1.776	1.776	1.776	1.776	1.776	1.776	1.776	1.776	1.776	1.776	1.776	1.776	1.776	1.776	1.776	1.776	1.771	1.771	1.771	1.771	1.771	1.771	1.771	1.771	1.771	1.771	1.771	1.771	1.771	1.771	1.771	1.771	4.676	4.676	4.676	4.676	4.676	4.676	4.676	4.676	4.676	4.676	4.676	4.676	4.676	4.676	4.676	4.676	5.206	5.206
1.776	1.776	1.776	1.776	1.776	1.776	1.776	1.776	1.776	1.776	1.776	1.776	1.776	1.776	1.776	1.776	1.771	1.771	1.771	1.771	1.771	1.771	1.771	1.771	1.771	1.771	1.771	1.771	1.771	1.771	1.771	1.771	4.676	4.676	4.676	4.676	4.676	4.676	4.676	4.676	4.676	4.676	4.676	4.676	4.676	4.676	4.676	4.676	5.206	5.206
1.776	1.776	1.776	1.776	1.776	1.776	1.776	1.776	1.776	1.776	1.776	1.776	1.776	1.776	1.776	1.776	1.771	1.771	1.771	1.771	1.771	1.771	1.771	1.771	1.771	1.771	1.771	1.771	1.771	1.771	1.771	1.771	4.676	4.676	4.676	4.676	4.676	4.676	4.676	4.676	4.676	4.676	4.676	4.676	4.676	4.676	4.676	4.676	5.206	5.206
1.776	1.776	1.776	1.776	1.776	1.776	1.776	1.776	1.776	1.776	1.776	1.776	1.776	1.776	1.776	1.776	1.771	1.771	1.771	1.771	1.771	1.771	1.771	1.771	1.771	1.771	1.771	1.771	1.771	1.771	1.771	1.771	4.676	4.676	4.676	4.676	4.676	4.676	4.676	4.676	4.676	4.676	4.676	4.676	4.676	4.676	4.676	4.676	5.206	5.206
4.936	4.936	4.936	4.936	4.936	4.936	4.936	4.936	4.936	4.936	4.936	4.936	4.936	4.936	4.936	4.936	5.056	5.056	5.056	5.056	5.056	5.056	5.056	5.056	5.056	5.056	5.056	5.056	5.056	5.056	5.056	5.056	3.341	3.341	3.341	3.341	3.341	3.341	3.341	3.341	3.341	3.341	3.341	3.341	3.341	3.341	3.341	3.341	1.504	1.504
4.936	4.936	4.936	4.936	4.936	4.936	4.936	4.936	4.936	4.936	4.936	4.936	4.936	4.936	4.936	4.936	5.056	5.056	5.056	5.056	5.056	5.056	5.056	5.056	5.056	5.056	5.056	5.056	5.056	5.056	5.056	5.056	3.341	3.341	3.341	3.341	3.341	3.341	3.341	3.341	3.341	3.341	3.341	3.341	3.341	3.341	3.341	3.341	1.504	1.504
4.936	4.936	4.936	4.936	4.936	4.936	4.936	4.936	4.936	4.936	4.936	4.936	4.936	4.936	4.936	4.936	5.056	5.056	5.056	5.056	5.056	5.056	5.056	5.056	5.056	5.056	5.056	5.056	5.056	5.056	5.056	5.056	3.341	3.341	3.341	3.341	3.341	3.341	3.341	3.341	3.341	3.341	3.341	3.341	3.341	3.341	3.341	3.341	1.504	1.504
4.936	4.936	4.936	4.936	4.936	4.936	4.936	4.936	4.936	4.936	4.936	4.936	4.936	4.936	4.936	4.936	5.056	5.056	5.056	5.056	5.056	5.056	5.056	5.056	5.056	5.056	5.056	5.056	5.056	5.056	5.056	5.056	3.341	3.341	3.341	3.341	3.341	3.341	3.341	3.341	3.341	3.341	3.341	3.341	3.341	3.341	3.341	3.341	1.504	1.504
4.936	4.936	4.936	4.936	4.936	4.936	4.936	4.936	4.936	4.936	4.936	4.936	4.936	4.936	4.936	4.936	5.056	5.056	5.056	5.056	5.056	5.056	5.056	5.056	5.056	5.056	5.056	5.056	5.056	5.056	5.056	5.056	3.341	3.341	3.341	3.341	3.341	3.341	3.341	3.341	3.341	3.341	3.341	3.341	3.341	3.341	3.341	3.341	1.504	1.504
4.936	4.936	4.936	4.936	4.936	4.936	4.936	4.936	4.936	4.936	4.936	4.936	4.936	4.936	4.936	4.936	5.056	5.056	5.056	5.056	5.056	5.056	5.056	5.056	5.056	5.056	5.056	5.056	5.056	5.056	5.056	5.056	3.341	3.341	3.341	3.341	3.341	3.341	3.341	3.341	3.341	3.341	3.341	3.341	3.341	3.341	3.341	3.341	1.504	1.504
4.936	4.936	4.936	4.936	4.936	4.936	4.936	4.936	4.936	4.936	4.936	4.936	4.936	4.936	4.936	4.936	5.056	5.056	5.056	5.056	5.056	5.056	5.056	5.056	5.056	5.056	5.056	5.056	5.056	5.056	5.056	5.056	3.341	3.341	3.341	3.341	3.341	3.341	3.341	3.341	3.341	3.341	3.341	3.341	3.341	3.341	3.341	3.341	1.504	1.504
4.936	4.936	4.936	4.936	4.936	4.936	4.936	4.936	4.936	4.936	4.936	4.936	4.936	4.936	4.936	4.936	5.056	5.056	5.056	5.056	5.056	5.056	5.056	5.056	5.056	5.056	5.056	5.056	5.056	5.056	5.056	5.056	3.341	3.341	3.341	3.341	3.341	3.341	3.341	3.341	3.341	3.341	3.341	3.341	3.341	3.341	3.341	3.341	1.504	1.504
4.936	4.936	4.936	4.936	4.936	4.936	4.936	4.936	4.936	4.936	4.936	4.936	4.936	4.936	4.936	4.936	5.056	5.056	5.056	5.056	5.056	5.056	5.056	5.056	5.056	5.056	5.056	5.056	5.056	5.056	5.056	5.056	3.341	3.341	3.341	3.341	3.341	3.341	3.341	3.341	3.341	3.341	3.341	3.341	3.341	3.341	3.341	3.341	1.504	1.504
4.936	4.936	4.936	4.936	4.936	4.936	4.936	4.936	4.936	4.936	4.936	4.936	4.936	4.936	4.936	4.936	5.056	5.056	5.056	5.056	5.056	5.056	5.056	5.056	5.056	5.056	5.056	5.056	5.056	5.056	5.056	5.056	3.341	3.341	3.341	3.341	3.341	3.341	3.341	3.341	3.341	3.341	3.341	3.341	3.341	3.341	3.341	3.341	1.504	1.504
4.936	4.936	4.936	4.936	4.936	4.936	4.936	4.936	4.936	4.936	4.936	4.936	4.936	4.936	4.936	4.936	5.056	5.056	5.056	5.056	5.056	5.056	5.056	5.056	5.056	5.056	5.056	5.056	5.056	5.056	5.056	5.056	3.341	3.341	3.341	3.341	3.341	3.341	3.341	3.341	3.341	3.341	3.341	3.341	3.341	3.341	3.341	3.341	1.504	1.504
[truncated: 213 more rows]
[truncated: 2,510 more columns]

## Sheet: Fig. S7 (Fig. 2g)
N=1
0	0	0	0	0	0	0	0	0	0	0	0	0	0	0	0	0	0	0	0	0	0	0	0	0	0	0	0	0	0	0	0	0	0	0	0	0	0	0	0	0	0	0	0	0	0	0	0	0	0
0	0	0	0	0	0	0	0	0	0	0	0	0	0	0	0	0	0	0	0	0	0	0	0	0	0	0	0	0	0	0	0	0	0	0	0	0	0	0	0	0	0	0	0	0	0	0	0	0	0
[truncated: 510 more rows]
[truncated: 1,486 more columns]

## Sheet: Fig. S7 (Fig. 3b)
S1
[truncated: 512 more rows]
[truncated: 974 more columns]

## Sheet: Fig. S7 (Fig. 3f)
100um
[truncated: 512 more rows]
[truncated: 2,510 more columns]

## Sheet: Fig. S7 (Fig. 4c)
0	0	0	0	0	0	0	0	0	0	0	0	0	0	0	0	0	0	0	0	0	0	0	0	0	0	0	0	0	0	0	0	0	0	0	0	0	0	0	0	0	0	0	0	0	0	0	0	0	0
[truncated: 511 more rows]
[truncated: 462 more columns]

[truncated: 2 more sheets: Fig. S7 (Fig. 4i), Fig. S7 (Fig. 5)]
