# Supplementary material for: Robust and adjustable dynamic scattering compensation for high-precision deep tissue optogenetics
Source: Commun Biol. 2023 Jan 31;6:128. doi: 10.1038/s42003-023-04487-w (PMC9889738; doi:10.1038/s42003-023-04487-w)
Supplement: Supplementary file 6 — Supplementary Software 1 [file 42003_2023_4487_MOESM6_ESM.zip]

Archive with 9 entries (8 files):
- Supplementary Software 1/
- Supplementary Software 1/basePro.m
- Supplementary Software 1/fwhm.m
- Supplementary Software 1/lens_transfer.m
- Supplementary Software 1/phasemake.m
- Supplementary Software 1/Pupil_AO.m
- Supplementary Software 1/slmcoatProA.m
- Supplementary Software 1/slmcoatProB.m
- Supplementary Software 1/slmcoatProC.m
