# Supplementary material for: Robust and adjustable dynamic scattering compensation for high-precision deep tissue optogenetics
Source: Commun Biol. 2023 Jan 31;6:128. doi: 10.1038/s42003-023-04487-w (PMC9889738; doi:10.1038/s42003-023-04487-w)
Supplement: Supplementary file 6 — Supplementary Software 1 [file 42003_2023_4487_MOESM6_ESM.zip › Supplementary Software 1/fwhm.m]

function width = fwhm(x,y,N)

% function width = fwhm(x,y)
%
% Full-Width at Half-Maximum (FWHM) of the waveform y(x)
% and its polarity.
% The FWHM result in 'width' will be in units of 'x'
%
%
% Rev 1.2, April 2006 (Patrick Egan)

y_max = max(max(y));
nx = find(y==y_max);
start = interp1(y(1 : nx),x(1 : nx),0.5*y_max,'pchip') ;
width = interp1(y(nx+1 : N),x(nx+1 : N),0.5*y_max,'pchip') - start ;
width = width ;% unit um
