# Supplementary material for: Robust and adjustable dynamic scattering compensation for high-precision deep tissue optogenetics
Source: Commun Biol. 2023 Jan 31;6:128. doi: 10.1038/s42003-023-04487-w (PMC9889738; doi:10.1038/s42003-023-04487-w)
Supplement: Supplementary file 6 — Supplementary Software 1 [file 42003_2023_4487_MOESM6_ESM.zip › Supplementary Software 1/lens_transfer.m]

function U_in = lens_transfer(u_in , k , X, Y, f, Kz, d)
%%% Transfer Function of Light, Simulation of Transmission Through a Lens
% u_in  incident light
% X,Y  horizontal and vertical coordinates of light
% f    lens focal length
% d    Distance to next lens
% k,kz Wave vector and z-axis component


narginchk(7,7);

DL = 125;
u_lenb = u_in .* exp(-1i*k*(X.^2 +Y.^2)/(2*f)).* (X.^2 + Y.^2 <= (DL/2).^2);
U_tempA = fftshift(fft2(u_lenb));
U_tempB = U_tempA .* exp(1i*Kz*d);
U_in = ifft2(ifftshift(U_tempB));
