# Supplementary material for: Robust and adjustable dynamic scattering compensation for high-precision deep tissue optogenetics
Source: Commun Biol. 2023 Jan 31;6:128. doi: 10.1038/s42003-023-04487-w (PMC9889738; doi:10.1038/s42003-023-04487-w)
Supplement: Supplementary file 6 — Supplementary Software 1 [file 42003_2023_4487_MOESM6_ESM.zip › Supplementary Software 1/phasemake.m]

function dist = phasemake(N, M, N_sub)
%%%%% Generate random phase mask

dist = zeros(N);
m = M / N_sub; % segment size
slm_start = (N-M)/2+1; % Internal slm area start point

for i = 1 : N_sub
    for j = 1 : N_sub
        xi = m*(i-1)+slm_start;
        yj = m*(j-1)+slm_start;
        dist(xi : xi+m-1, yj : yj+m-1) = rand*2*pi*8;
    end
end
